# Supplementary material for: Multifactorial genetic divergence processes drive the onset of speciation in an Amazonian fish
Source: PLoS One. 2017 Dec 20;12(12):e0189349. doi: 10.1371/journal.pone.0189349 (PMC5738069; doi:10.1371/journal.pone.0189349)
Supplement: S1 Data — (FASTA) [file pone.0189349.s014.fasta]

>a1_86
ATGCCCCAATTAAATCCCGCCCCTTGATTTGCTATCCTAGTTTTTTCCTGATTAATTTTCCTAACGATTATTCCATCTAAAGTATTAAAACACATTTTTAATAACGAACCTAAAACACTTAACGTTACAAAACCTAAAACTGAACCCTGAAATTGACCATGGCACTAAACTTCTTTGATCAATTCATAAGCCCCACATTCCTAGGAATTCCTTTAATTGCTATTGCCCTTACTCTCCCATGGGTTCTTTATCCTTCTCCATCCAGCCGATGACTAAACAACCGAATTATTACATTACAATCCTGATTCATTAACCGTTTTACTCAACAGCTTCTAATTCCTCTAAATCCTGGCGGCCACAAATGAGCCCTACTATTAACCTCCCTAATAATCTTTCTTTTATCTATTAACTTATTAGGGCTTCTCCCCTATACCTTCACCCCCACCACACAGCTATCACTAAACATAGGCCTTGCCGCCCCACTTTGACTAGCTACAGTTATTATTGGTCTACGTAACCAACCCACCGCAGCCCTTGGCCACCTCCTTCCAGAAGGAACCCCAACACCACTAATCCCCATCCTCATTATTATCGAAACTATTAGTCTATTTATTCGACCTCTAGCCCTAGGAGTACGGTTAACAGCCAACCTCACAGCAGGACACCTTCTTATTCAACTTATCGCTACTGCAGCCTTCGTCCTCCTGCCTACAATAACAACTGTAGCACTCCTAACTGCTACAATCCTATTCTTACTAACCCTTCTTGAAATTGCAGTAGCCATAATTCAAG
>a1_87
ATGCCCCAATTAAATCCCGCCCCTTGATTGCGTATCCTAGTTTTTTCCTGATTAATTTTCCTAACGATTATTCCATCTAAAGTATTAAAACACATTTTTAATAACGAACCTAAAACACTTAACGTTACAAAACCTAAAACTGAACCCTGAAATTGACCATGGCACTAAACTTCTTTGATCAATTCATAAGCCCCACATTCCTAGGAATTCCTTTAATTGCTATTGCCCTTACTCTCCCATGGGTTCTTTATCCTTCTCCATCCAGCCGATGACTAAACAACCGAATTATTACATTACAATCCTGATTCATTAACCGTTTTACTCAACAGCTTCTAATTCCTCTAAATCCTGGCGGCCACAAATGAGCCCTACTATTAACCTCCCTAATAATCTTTCTTTTATCTATTAACTTATTAGGGCTTCTCCCCTATACCTTCACCCCCACCACACAGCTATCACTAAACATAGGCCTTGCCGCCCCACTTTGACTAGCTACAGTTATTATTGGTCTACGTAACCAACCCACCGCAGCCCTTGGCCACCTCCTTCCAGAAGGAACCCCAACACCACTAATCCCCATCCTCATTATTATCGAAACTATTAGTCTATTTATTCGACCTCTAGCCCTAGGAGTACGGTTAACAGCCAACCTCACAGCAGGACACCTTCTTATTCAACTTATCGCTACTGCAGCCTTCGTCCTCCTGCCTACAATAACAACTGTAGCACTCCTAACTGCTACAATCCTATTCTTACTAACCCTTCTTGAAATTGCAGTAGCCATAATTCAAG
>a1_88
ATGCCCCAATTAAATCCCGCCCCTTGATTTGCTATCCTAGTTTTTTCCTGATTAATTTTCCTAACGATTATTCCATCTAAAGTATTAAAACACATTTTTAATAACGAACCTAAAACACTTAACGTTACAAAACCTAAAACTGAACCCTGAAATTGACCATGGCACTAAACTTCTTTGATCAATTCATAAGCCCCACATTCCTAGGAATTCCTTTAATTGCTATTGCCCTTACTCTCCCATGGGTTCTTTATCCTTCTCCATCCAGCCGATGACTAAACAACCGAATTATTACATTACAATCCTGATTCATTAACCGTTTTACTCAACAGCTTCTAATTCCTCTAAATCCTGGCGGCCACAAATGAGCCCTACTATTAACCTCCCTAATAATCTTTCTTTTATCTATTAACTTATTAGGGCTTCTCCCCTATACCTTCACCCCCACCACACAGCTATCACTAAACATAGGCCTTGCCGCCCCACTTTGACTAGCTACAGTTATTATTGGTCTACGTAACCAACCCACCGCAGCCCTTGGCCACCTCCTTCCAGAAGGAACCCCAACACCACTAATCCCCATCCTCATTATTATCGAAACTATTAGTCTATTTATTCGACCTCTAGCCCTAGGAGTACGGTTAACAGCCAACCTCACAGCAGGACACCTTCTTATTCAACTTATCGCTACTGCAGCCTTCGTCCTCCTGCCTACAATAACAACTGTAGCACTCCTAACTGCTACAATCCTATTCTTACTAACCCTTCTGGAAATTGCAGTAGCCATAATTCAAG
>a1_89
ATGCCCCAATTAAATCCCGCCCCTTGATTTGCTATCCTAGTTTTTTCCTGATTAATTTTCCTAACGATTATTCCATCTAAAGTATTAAAACACATTTTTAATAACGAACCTAAAACACTTAACGTTACAAAACCTAAAACTGAACCCTGAAATTGACCATGGCACTAAACTTCTTTGATCAATTCATAAGCCCCACATTCCTAGGAATTCCTTTAATTGCTATTGCCCTTACTCTCCCATGGGTTCTTTATCCTTCTCCATCCAGCCGATGACTAAACAACCGAATTATTACATTACAATCCTGATTCATTAACCGTTTTACTCAACAGCTTCTAATTCCTCTAAATCCTGGCGGCCACAAATGAGCCCTACTATTAACCTCCCTAATAATCTTTCTTTTATCTATTAACTTATTAGGGCTTCTCCCCTATACCTTCACCCCCACCACACAGCTATCACTAAACATAGGCCTTGCCGCCCCACTCTGACTAGCTACAGTTATTATTGGTCTACGTAACCAACCCACCGCAGCCCTTGGCCACCTCCTTCCAGAAGGAACCCCAACACCACTAATCCCCATCCTCATTATTATCGAAACTATTAGTCTATTTATTCGACCTCTAGCCCTAGGAGTACGGTTAACAGCCAACCTCACAGCAGGACACCTTCTTATTCAACTTATCGCTACTGCAGCCTTCGTCCTCCTGCCTACAATAACAACTGTGGCACTCCTAACTGCTACAATCCTATTCTTACTAACCCTTCTTGGAATTGCAGTAGCCATAATTCAAG
>a1_90
ATGCCCCAATTAAATCCCGCCCCTTGATTTGCTATCCTAGTTTTTTCCTGATTAATTTTCCTAACGATTATTCCATCTAAAGTATTAAAACACATTTTTAATAACGAACCTAAAACACTTAACGTTACAAAACCTAAAACTGAACCCTGAAATTGACCATGGCACTAAACTTCTTTGATCAATTCATAAGCCCCACATTCCTAGGAATTCCTTTAATTGCTATTGCCCTTACTCTCCCATGGGTTCTTTATCCTTCTCCATCCAGCCGATGACTAAACAACCGAATTATTACATTACAATCCTGATTCATTAACCGTTTTACTCAACAGCTTCTAATTCCTCTAAATCCTGGCGGCCACAAATGAGCCCTACTATTAACCTCCCTAATAATCTTTCTTTTATCTATTAACTTATTAGGGCTTCTCCCCTATACCTTCACCCCCACCACACAGCTATCACTAAACATAGGCCTTGCCGCCCCACTTTGACTAGCTACAGTTATTATTGGTCTACGTAACCAACCCACCGCAGCCCTTGGCCACCTCCTTCCAGAAGGAACCCCAACACCACTAATCCCCATCCTCATTATTATCGAAACTATTAGTCTATTTATTCGACCTCTAGCCCTAGGAGTACGGTTAACAGCCAACCTCACAGCAGGACACCTTCTTATTCAACTTATCGCTACTGCAGCCTTCGTCCTCCTGCCTACAATAACAACTGTAGCACTCCTAACTGCTACAATCCTATTCTTACTAACCCTTCTGGAAATTGCAGTAGCCATAATTCAAG
>a1_91
ATGCCCCAATTAAATCCCGCCCCTTGATTTGCTATCCTAGTTTTTTCCTGATTAATTTTCCTAACGATTATTCCATCTAAAGTATTAAAACACATTTTTAATAACGAACCTAAAACACTTAACGTTACAAAACCTAAAACTGAACCCTGAAATTGACCATGGCACTAAACTTCTTTGATCAATTCATAAGCCCCACATTCCTAGGAATTCCTTTAATTGCTATTGCCCTTACTCTCCCATGGGTTCTTTATCCTTCTCCATCCAGCCGATGACTAAACAACCGAATTATTACATTACAATCCTGATTCATTAACCGTTTTACTCAACAGCTTCTAATTCCTCTAAATCCTGGCGGCCACAAATGAGCCCTACTATTAACCTCCCTAATAATCTTTCTTTTATCTATTAACTTATTAGGGCTTCTCCCCTATACCTTCACCCCCACCACACAGCTATCACTAAACATAGGCCTTGCCGCCCCACTTTGACTAGCTACAGTTATTATTGGTCTACGTAACCAACCCACCGCAGCCCTTGGCCACCTCCTTCCAGAAGGAACCCCAACACCACTAATCCCCATCCTCATTATTATCGAAACTATTAGTCTATTTATTCGACCTCTAGCCCTAGGAGTACGGTTAACAGCCAACCTCACAGCAGGACACCTTCTTATTCAACTTATCGCTACTGCAGCCTTCGTCCTCCTGCCTACAATAACAACTGTAGCACTCCTAACTGCTACAATCCTATTCTTACTAACCCTTCTTGAAATTGCAGTAGCCATAATTCAAG
>a1_92
ATGCCCCAATTAAATCCCGCCCCTTGATTTGCTATCCTAGTTTTTTCCTGATTAATTTTCCTAACGATTATTCCATCTAAAGTATTAAAACACATTTTTAATAACGAACCTAAAACACTTAACGTTACAAAACCTAAAACTGAACCCTGAAATTGACCATGGCACTAAACTTCTTTGATCAATTCATAAGCCCCACATTCCTAGGAATTCCTTTAATTGCTATTGCCCTTACTCTCCCATGGGTTCTTTATCCTTCTCCATCCAGCCGATGACTAAACAACCGAATTATTACATTACAATCCTGATTTATTAACCGTTTTACTCAACAGCTTCTAATTCCTCTAAATCCTGGCGGCCACAAATGAGCCCTACTATTAACCTCCCTAATAATCTTTCTTTTATCTATTAACTTATTAGGGCTTCTCCCCTATACCTTCACCCCCACCACACAGCTATCACTAAACATAGGCCTTGCCGCCCCACTTTGACTAGCTACAGTTATTATTGGTCTACGTAACCAACCCACCGCAGCCCTTGGCCACCTCCTTCCAGAAGGAACCCCAACACCACTAATCCCCATCCTCATTATTATCGAAACTATTAGTCTATTTATTCGACCTCTAGCCCTAGGAGTACGGTTAACAGCCAACCTCACAGCAGGACACCTTCTTATTCAACTTATCGCTACTGCAGCCTTCGTCCTCCTGCCTACAATAACAACTGTAGCACTCCTAACTGCTACAATCCTATTCTTACTAACCCTTCTTGAAATTGCAGTAGCCATAATTCAAG
>a1_93
ATGCCCCAATTAAATCCCGCCCCTTGATTTGCTATCCTAGTTTTTTCCTGATTAATTTTCCTAACGATTATTCCATCTAAAGTATTAAAACACATTTTTAATAACGAACCTAAAACACTTAACGTTACAAAACCTAAAACTGAACCCTGAAATTGACCATGGCACTAAACTTCTTTGATCAATTCATAAGCCCCACATTCCTAGGAATTCCTTTAATTGCTATTGCCCTTACTCTCCCATGGGTTCTTTATCCTTCTCCATCCAGCCGATGACTAAACAACCGAATTATTACATTACAATCCTGATTCATTAACCGTTTTACTCAACAGCTTCTAATTCCTCTAAATCCTGGCGGCCACAAATGAGCCCTACTATTAACCTCCCTAATAATCTTTCTTTTATCTATTAACTTATTAGGGCTTCTCCCCTATACCTTCACCCCCACCACACAGCTATCACTAAACATAGGCCTTGCCGCCCCACTTTGACTAGCTACAGTTATTATTGGTCTACGTAACCAACCCACCGCAGCCCTTGGCCACCTCCTTCCAGAAGGAACCCCAACACCACTAATCCCCATCCTCATTATTATCGAAACTATTAGTCTATTTATTCGACCTCTAGCCCTAGGAGTACGGTTAACAGCCAACCTCACAGCAGGACACCTTCTTATTCAACTTATCGCTACTGCAGCCTTCGTCCTCCTGCCTACAATAACAACTGTAGCACTCCTAACTGCTACAATCCTATTCTTACTAACCCTTCTTGGAATTGCAGTAGCCATAATTCAAG
>a2_10
ATGCCCCAATTAAATCCCGCCCCTTGATTTGCTATCCTAGTTTTTTCCTGATTAATTTTCCTAACGATTATTCCATCTAAAGTATTAAAACACATTTTTAATAACGAACCTAAAACACTTAACGTTACAAAACCTAAAACTGAACCCTGAAATTGACCATGGCACTAAACTTCTTTGATCAATTCATAAGCCCCACATTCCTAGGAATTCCTTTAATTGCTATTGCCCTTACTCTCCCATGGGTTCTTTATCCTTCTCCATCCAGCCGATGACTAAACAACCGAATTATTACATTACAATCCTGATTCATTAACCGTTTTACTCAACAGCTTCTAATTCCTCTAAATCCTGGCGGCCACAAATGAGCCCTACTATTAACCTCCCTAATAATCTTTCTTTTATCTATTAACTTATTAGGGCTTCTCCCCTATACCTTCACCCCCACCACACAGCTATCACTAAACATAGGCCTTGCCGCCCCACTTTGACTAGCTACAGTTATTATTGGTCTACGTAACCAACCCACCGCAGCCCTTGGCCACCTCCTTCCAGAAGGAACCCCAACACCACTAATCCCCATCCTCATTATTATCGAAACTATTAGTCTATTTATTCGACCTCTAGCCCTAGGAGTACGGTTAACAGCCAACCTCACAGCAGGACACCTTCTTATTCAACTTATCGCTACTGCAGCCTTCGTCCTCCTGCCTACAATAACAACTGTAGCACTCCTAACTGCTACAATCCTATTCTTACTAACCCTTCTTGAAATTGCAGTAGCCATAATTCAAG
>a2_11
ATGCCCCAATTAAATCCCGCCCCTTGATTTGCTATCCTAGTTTTTTCCTGATTAATTTTCCTAACGATTATTCCATCTAAAGTATTAAAACACATTTTTAATAACGAACCTAAAACACTTAACGTTACAAAACCTAAAACTGAACCCTGAAATTGACCATGGCACTAAACTTCTTTGATCAATTCATAAGCCCCACATTCCTAGGAATTCCTTTAATTGCTATTGCCCTTACTCTCCCATGGGTTCTTTATCCTTCTCCATCCAGCCGATGACTAAACAACCGAATTATTACATTACAATCCTGATTCATTAACCGTTTTACTCAACAGCTTCTAATTCCTCTAAATCCTGGCGGCCACAAATGAGCCCTACTATTAACCTCCCTAATAATCTTTCTTTTATCTATTAACTTATTAGGGCTTCTCCCCTATACCTTCACCCCCACCACACAGCTATCACTAAACATAGGCCTTGCCGCCCCACTTTGACTAGCTACAGTTATTATTGGTCTACGTAACCAACCCACCGCAGCCCTTGGCCACCTCCTTCCAGAAGGAACCCCAACACCACTAATCCCCATCCTCATTATTATCGAAACTATTAGTCTATTTATTCGACCTCTAGCCCTAGGAGTACGGTTAACAGCCAACCTCACAGCAGGACACCTTCTTATTCAACTTATCGCTACTGCAGCCTTCGTCCTCCTGCCTACAATAACAACTGTAGCACTCCTAACTGCTACAATCCTATTCTTACTAACCCTTCTTGAAATTGCAGTAGCCATAATTCAAG
>a2_12
ATGCCCCAATTAAATCCCGCCCCTTGATTTGCTATCCTAGTTTTTTCCTGATTAATTTTCCTAACGATTATTCCATCTAAAGTATTAAAACACATTTTTAATAACGAACCTAAAACACTTAACGTTACAAAACCTAAAACTGAACCCTGAAATTGACCATGGCACTAAACTTCTTTGATCAATTCATAAGCCCCACATTCCTAGGAATTCCTTTAATTGCTATTGCCCTTACTCTCCCATGGGTTCTTTATCCTTCTCCATCCAGCCGATGACTAAACAACCGAATTATTACATTACAATCCTGATTCATTAACCGTTTTACTCAACAGCTTCTAATTCCTCTAAATCCTGGCGGCCACAAATGAGCCCTACTATTAACCTCCCTAATAATCTTTCTTTTATCTATTAACTTATTAGGGCTTCTCCCCTATACCTTCACCCCCACCACACAGCTATCACTAAACATAGGCCTTGCCGCCCCACTTTGACTAGCTACAGTTATTATTGGTCTACGTAACCAACCCACCGCAGCCCTTGGCCACCTCCTTCCAGAAGGAACCCCAACACCACTAATCCCCATCCTCATTATTATCGAAACTATTAGTCTATTTATTCGACCTCTAGCCCTAGGAGTACGGTTAACAGCCAACCTCACAGCAGGACACCTTCTTATTCAACTTATCGCTACTGCAGCCTTCGTCCTCCTGCCTACAATAACAACTGTAGCACTCCTAACTGCTACAATCCTATTCTTACTAACCCTTCTTGAAATTGCAGTAGCCATAATTCAAG
>a2_13
ATGCCCCAATTAAATCCCGCCCCTTGATTTGCTATCCTAGTTTTTTCCTGATTAATTTTCCTAACGATTATTCCATCTAAAGTATTAAAACACATTTTTAATAACGAACCTAAAACACTTAACGTTACAAAACCTAAAACTGAACCCTGAAATTGACCATGGCACTAAACTTCTTTGATCAATTCATAAGCCCCACATTCCTAGGAATTCCTTTAATTGCTATTGCCCTTACTCTCCCATGGGTTCTTTATCCTTCTCCATCCAGCCGATGACTAAACAACCGAATTATTACATTACAATCCTGATTCATTAACCGTTTTACTCAACAGCTTCTAATTCCTCTAAATCCTGGCGGCCACAAATGAGCCCTACTATTAACCTCCCTAATAATCTTTCTTTTATCTATTAACTTATTAGGGCTTCTCCCCTATACCTTCACCCCCACCACACAGCTATCACTAAACATAGGCCTTGCCGCCCCACTTTGACTAGCTACAGTTATTATTGGTCTACGTAACCAACCCACCGCAGCCCTTGGCCACCTCCTTCCAGAAGGAACCCCAACACCACTAATCCCCATCCTCATTATTATCGAAACTATTAGTCTATTTATTCGACCTCTAGCCCTAGGAGTACGGTTAACAGCCAACCTCACAGCAGGACACCTTCTTATCCAACTTATCGCTACTGCAGCCTTCGTCCTCCTGCCTACAATAACAACTGTAGCACTCCTAACTGCTACAATCCTATTCTTACTAACCCTTCTTGAAATTGCAGTAGCCATAATTCAAG
>a2_14
ATGCCCCAATTAAATCCCGCCCCTTGATTTGCTATCCTAGTTTTTTCCTGATTAATTTTCCTAACGATTATTCCATCTAAAGTATTAAAACACATTTTTAATAACGAACCTAAAACACTTAACGTTACAAAACCTAAAACTGAACCCTGAAATTGACCATGGCACTAAACTTCTTTGATCAATTCATAAGCCCCACATTCCTAGGAATTCCTTTAATTGCTATTGCCCTTACTCTCCCATGGGTTCTTTATCCTTCTCCATCCAGCCGATGACTAAACAACCGAATTATTACATTACAATCCTGATTCATTAACCGTTTTACTCAACAGCTTCTAATTCCTCTAAATCCTGGCGGCCACAAATGAGCCCTACTATTAACCTCCCTAATAATCTTTCTTTTATCTATTAACTTATTAGGGCTTCTCCCCTATACCTTCACCCCCACCACACAGCTATCACTAAACATAGGCCTTGCCGCCCCACTTTGACTAGCTACAGTTATTATTGGTCTACGTAACCAACCCACCGCAGCCCTTGGCCACCTCCTTCCAGAAGGAACCCCAACACCACTAATCCCCATCCTCATTATTATCGAAACTATTAGTCTATTTATTCGACCTCTAGCCCTAGGAGTACGGTTAACAGCCAACCTCACAGCAGGACACCTTCTTATTCAACTTATCGCTACTGCAGCCTTCGTCCTCCTGCCTACAATAACAACTGTAGCACTCCTAACTGCTACAATCCTATTCTTACTAACCCTTCTTGAAATTGCAGTAGCCATAATTCAAG
>a2_15
ATGCCCCAATTAAATCCCGCCCCTTGATTTGCTATCCTAGTTTTTTCCTGATTAATTTTCCTAACGATTATTCCATCTAAAGTATTAAAACACATTTTTAATAACGAACCTAAAACACTTAACGTTACAAAACCTAAAACTGAACCCTGAAATTGACCATGGCACTAAACTTCTTTGATCAATTCATAAGCCCCACATTCCTAGGAATTCCTTTAATTGCTATTGCCCTTACTCTCCCATGGGTTCTTTATCCTTCTCCATCCAGCCGATGACTAAACAACCGAATTATTACATTACAATCCTGATTCATTAACCGTTTTACTCAACAGCTTCTAATTCCTCTAAATCCTGGCGGCCACAAATGAGCCCTACTATTAACCTCCCTAATAATCTTTCTTTTATCTATTAACTTATTAGGGCTTCTCCCCTATACCTTCACCCCCACCACACAGCTATCACTAAACATAGGCCTTGCCGCCCCACTTTGACTAGCTACAGTTATTATTGGTCTACGTAACCAACCCACCGCAGCCCTTGGCCACCTCCTTCCAGAAGGAACCCCAACACCACTAATCCCCATCCTCATTATTATCGAAACTATTAGTCTATTTATTCGACCTCTAGCCCTAGGAGTACGGTTAACAGCCAACCTCACAGCAGGACACCTTCTTATTCAACTTATCGCTACTGCAGCCTTCGTCCTCCTGCCTACAATAACAACTGTAGCACTCCTAACTGCTACAATCCTATTCTTACTAACCCTTCTTGAAATTGCAGTAGCCATAATTCAAG
>a2_16
ATGCCCCAATTAAATCCCGCCCCTTGATTTGCTATCCTAGTTTTTTCCTGATTAATTTTCCTAACGATTATTCCATCTAAAGTATTAAAACACATTTTTAATAACGAACCTAAAACACTTAACGTTACAAAACCTAAAACTGAACCCTGAAATTGACCATGGCACTAAACTTCTTTGATCAATTCATAAGCCCCACATTCCTAGGAATTCCTTTAATTGCTATTGCCCTTACTCTCCCATGGGTTCTTTATCCTTCTCCATCCAGCCGATGACTAAACAACCGAATTATTACATTACAATCCTGATTCATTAACCGTTTTACTCAACAGCTTCTAATTCCTCTAAATCCTGGCGGCCACAAATGAGCCCTACTATTAACCTCCCTAATAATCTTTCTTTTATCTATTAACTTATTAGGGCTTCTCCCCTATACCTTCACCCCCACCACACAGCTATCACTAAACATAGGCCTTGCCGCCCCACTTTGACTAGCTACAGTTATTATTGGTCTACGTAACCAACCCACCGCAGCCCTTGGCCACCTCCTTCCAGAAGGAACCCCAACACCACTAATCCCCATCCTCATTATTATCGAAACTATTAGTCTATTTATTCGACCTCTAGCCCTAGGAGTACGGTTAACAGCCAACCTCACAGCAGGACACCTTCTTATTCAACTTATCGCTACTGCAGCCTTCGTCCTCCTGCCTACAATAACAACTGTAGCACTCCTAACTGCTACAATCCTATTCTTACTAACCCTTCTTGAAATTGCAGTAGCCATAATTCAAG
>a2_17
ATGCCCCAATTAAATCCCGCCCCTTGATTTGCTATCCTAGTTTTTTCCTGATTAATTTTCCTAACGATTATTCCATCTAAAGTATTAAAACACATTTTTAATAACGAACCTAAAACACTTAACGTTACAAAACCTAAAACTGAACCCTGAAATTGACCATGGCACTAAACTTCTTTGATCAATTCATAAGCCCCACATTCCTAGGAATTCCTTTAATTGCTATTGCCCTTACTCTCCCATGGGTTCTTTATCCTTCTCCATCCAGCCGATGACTAAACAACCGAATTATTACATTACAATCCTGATTCATTAACCGTTTTACTCAACAGCTTCTAATTCCTCTAAATCCTGGCGGCCACAAATGAGCCCTACTATTAACCTCCCTAATAATCTTTCTTTTATCTATTAACTTATTAGGGCTTCTCCCCTATACCTTCACCCCCACCACACAGCTATCACTAAACATAGGCCTTGCCGCCCCACTTTGACTAGCTACAGTTATTATTGGTCTACGTAACCAACCCACCGCAGCCCTTGGCCACCTCCTTCCAGAAGGAACCCCAACACCACTAATCCCCATCCTCATTATTATCGAAACTATTAGTCTATTTATTCGACCTCTAGCCCTAGGAGTACGGTTAACAGCCAACCTCACAGCAGGACACCTTCTTATTCAACTTATCGCTACTGCAGCCTTCGTCCTCCTGCCTACAATAACAACTGTAGCACTCCTAACTGCTACAATCCTATTCTTACTAACCCTTCTTGAAATTGCAGTAGCCATAATTCAAG
>a2_18
ATGCCCCAATTAAATCCCGCCCCTTGATTTGCTATCCTAGTTTTTTCCTGATTAATTTTCCTAACGATTATTCCATCTAAAGTATTAAAACACATTTTTAATAACGAACCTAAAACACTTAACGTTACAAAACCTAAAACTGAACCCTGAAATTGACCATGGCACTAAACTTCTTTGATCAATTCATAAGCCCCACATTCCTAGGAATTCCTTTAATTGCTATTGCCCTTACTCTCCCATGGGTTCTTTATCCTTCTCCATCCAGCCGATGACTAAACAACCGAATTATTACATTACAATCCTGATTCATTAACCGTTTTACTCAACAGCTTCTAATTCCTCTAAATCCTGGCGGCCACAAATGAGCCCTACTATTAACCTCCCTAATAATCTTTCTTTTATCTATTAACTTATTAGGGCTTCTCCCCTATACCTTCACCCCCACCACACAGCTATCACTAAACATAGGCCTTGCCGCCCCACTTTGACTAGCTACAGTTATTATTGGTCTACGTAACCAACCCACCGCAGCCCTTGGCCACCTCCTTCCAGAAGGAACCCCAACACCACTAATCCCCATCCTCATTATTATCGAAACTATTAGTCTATTTATTCGACCTCTAGCCCTAGGAGTACGGTTAACAGCCAACCTCACAGCAGGACACCTTCTTATTCAACTTATCGCTACTGCAGCCTTCGTCCTCCTGCCTACAATAACAACTGTAGCACTCCTAACTGCTACAATCCTATTCTTACTAACCCTTCTTGAAATTGCAGTAGCCATAATTCAAG
>a2_19
ATGCCCCAATTAAATCCCGCCCCTTGATTTGCTATCCTAGTTTTTTCCTGATTAATTTTCCTAACGATTATTCCATCTAAAGTATTAAAACACATTTTTAATAACGAACCTAAAACACTTAACGTTACAAAACCTAAAACTGAACCCTGAAATTGACCATGGCACTAAACTTCTTTGATCAATTCATAAGCCCCACATTCCTAGGAATTCCTTTAATTGCTATTGCCCTTACTCTCCCATGGGTTCTTTATCCTTCTCCATCCAGCCGATGACTAAACAACCGAATTATTACATTACAATCCTGATTCATTAACCGTTTTACTCAACAGCTTCTAATTCCTCTAAATCCTGGCGGCCACAAATGAGCCCTACTATTAACCTCCCTAATAATCTTTCTTTTATCTATTAACTTATTAGGGCTTCTCCCCTATACCTTCACCCCCACCACACAGCTATCACTAAACATAGGCCTTGCCGCCCCACTTTGACTAGCTACAGTTATTATTGGTCTACGTAACCAACCCACCGCAGCCCTTGGCCACCTCCTTCCAGAAGGAACCCCAACACCACTAATCCCCATCCTCATTATTATCGAAACTATTAGTCTATTTATTCGACCTCTAGCCCTAGGAGTACGGTTAACAGCCAACCTCACAGCAGGACACCTTCTTATTCAACTTATCGCTACTGCAGCCTTCGTCCTCCTGCCTACAATAACAACTGTAGCACTCCTAACTGCTACAATCCTATTCTTACTAACCCTTCTTGAAATTGCAGTAGCCATAATTCAAG
>a2_2
ATGCCCCAATTAAATCCCGCCCCTTGATTTGCTATCCTAGTTTTTTCCTGATTAATTTTCCTAACGATTATTCCATCTAAAGTATTAAAACACATTTTTAATAACGAACCTAAAACACTTAACGTTACAAAACCTAAAACTGAACCCTGAAATTGACCATGGCACTAAACTTCTTTGATCAATTCATAAGCCCCACATTCCTAGGAATTCCTTTAATTGCTATTGCCCTTACTCTCCCATGGGTTCTTTATCCTTCTCCATCCAGCCGATGACTAAACAACCGAATTATTACATTACAATCCTGATTCATTAACCGTTTTACTCAACAGCTTCTAATTCCTCTAAATCCTGGCGGCCACAAATGAGCCCTACTATTAACCTCCCTAATAATCTTTCTTTTATCTATTAACTTATTAGGGCTTCTCCCCTATACCTTCACCCCCACCACACAGCTATCACTAAACATAGGCCTTGCCGCCCCACTTTGACTAGCTACAGTTATTATTGGTCTACGTAACCAACCCACCGCAGCCCTTGGCCACCTCCTTCCAGAAGGAACCCCAACACCACTAATCCCCATCCTCATTATTATCGAAACTATTAGTCTATTTATTCGACCTCTAGCCCTAGGAGTACGGTTAACAGCCAACCTCACAGCAGGACACCTTCTTATTCAACTTATCGCTACTGCAGCCTTCGTCCTCCTGCCTACAATAACAACTGTAGCACTCCTAACTGCTACAATCCTATTCTTACTAACCCTTCTTGAAATTGCAGTAGCCATAATTCAAG
>a2_20
ATGCCCCAATTAAATCCCGCCCCTTGATTTGCTATCCTAGTTTTTTCCTGATTAATTTTCCTAACGATTATTCCATCTAAAGTATTAAAACACATTTTTAATAACGAACCTAAAACACTTAACGTTACAAAACCTAAAACTGAACCCTGAAATTGACCATGGCACTAAACTTCTTTGATCAATTCATAAGCCCCACATTCCTAGGAATTCCTTTAATTGCTATTGCCCTTACTCTCCCATGGGTTCTTTATCCTTCTCCATCCAGCCGATGACTAAACAACCGAATTATTACATTACAATCCTGATTCATTAACCGTTTTACTCAACAGCTTCTAATTCCTCTAAATCCTGGCGGCCACAAATGAGCCCTACTATTAACCTCCCTAATAATCTTTCTTTTATCTATTAACTTATTAGGGCTTCTCCCCTATACCTTCACCCCCACCACACAGCTATCACTAAACATAGGCCTTGCCGCCCCACTTTGACTAGCTACAGTTATTATTGGTCTACGTAACCAACCCACCGCAGCCCTTGGCCACCTCCTTCCAGAAGGAACCCCAACACCACTAATCCCCATCCTCATTATTATCGAAACTATTAGTCTATTTATTCGACCTCTAGCCCTAGGAGTACGGTTAACAGCCAACCTCACAGCAGGACACCTTCTTATTCAACTTATCGCTACTGCAGCCTTCGTCCTCCTGCCTACAATAACAACTGTAGCACTCCTAACTGCTACAATCCTATTCTTACTAACCCTTCTTGAAATTGCAGTAGCCATAATTCAAG
>a2_3
ATGCCCCAATTAAATCCCGCCCCTTGATTTGCTATCCTAGTTTTTTCCTGATTAATTTTCCTAACGATTATTCCATCTAAAGTATTAAAACACATTTTTAATAACGAACCTAAAACACTTAACGTTACAAAACCTAAAACTGAACCCTGAAATTGACCATGGCACTAAACTTCTTTGATCAATTCATAAGCCCCACATTCCTAGGAATTCCTTTAATTGCTATTGCCCTTACTCTCCCATGGGTTCTTTATCCTTCTCCATCCAGCCGATGACTAAACAACCGAATTATTACATTACAATCCTGATTCATTAACCGTTTTACTCAACAGCTTCTAATTCCTCTAAATCCTGGCGGCCACAAATGAGCCCTACTATTAACCTCCCTAATAATCTTTCTTTTATCTATTAACTTATTAGGGCTTCTCCCCTATACCTTCACCCCCACCACACAGCTATCACTAAACATAGGCCTTGCCGCCCCACTTTGACTAGCTACAGTTATTATTGGTCTACGTAACCAACCCACCGCAGCCCTTGGCCACCTCCTTCCAGAAGGAACCCCAACACCACTAATCCCCATCCTCATTATTATCGAAACTATTAGTCTATTTATTCGACCTCTAGCCCTAGGAGTACGGTTAACAGCCAACCTCACAGCAGGACACCTTCTTATTCAACTTATCGCTACTGCAGCCTTCGTCCTCCTGCCTACAATAACAACTGTAGCACTCCTAACTGCTACAATCCTATTCTTACTAACCCTTCTTGAAATTGCAGTAGCCATAATTCAAG
>a2_4
ATGCCCCAATTAAATCCCGCCCCTTGATTTGCTATCCTAGTTTTTTCCTGATTAATTTTCCTAACGATTATTCCATCTAAAGTATTAAAACACATTTTTAATAACGAACCTAAAACACTTAACGTTACAAAACCTAAAACTGAACCCTGAAATTGACCATGGCACTAAACTTCTTTGATCAATTCATAAGCCCCACATTCCTAGGAATTCCTTTAATTGCTATTGCCCTTACTCTCCCATGGGTTCTTTATCCTTCTCCATCCAGCCGATGACTAAACAACCGAATTATTACATTACAATCCTGATTCATTAACCGTTTTACTCAACAGCTTCTAATTCCTCTAAATCCTGGCGGCCACAAATGAGCCCTACTATTAACCTCCCTAATAATCTTTCTTTTATCTATTAACTTATTAGGGCTTCTCCCCTATACCTTCACCCCCACCACACAGCTATCACTAAACATAGGCCTTGCCGCCCCACTTTGACTAGCTACAGTTATTATTGGTCTACGTAACCAACCCACCGCAGCCCTTGGCCACCTCCTTCCAGAAGGAACCCCAACACCACTAATCCCCATCCTCATTATTATCGAAACTATTAGTCTATTTATTCGACCTCTAGCCCTAGGAGTACGGTTAACAGCCAACCTCACAGCAGGACACCTTCTTATTCAACTTATCGCTACTGCAGCCTTCGTCCTCCTGCCTACAATAACAACTGTAGCACTCCTAACTGCTACAATCCTATTCTTACTAACCCTTCTTGAAATTGCAGTAGCCATAATTCAAG
>a2_5
ATGCCCCAATTAAATCCCGCCCCTTGATTTGCTATCCTAGTTTTTTCCTGATTAATTTTCCTAACGATTATTCCATCTAAAGTATTAAAACACATTTTTAATAACGAACCTAAAACACTTAACGTTACAAAACCTAAAACTGAACCCTGAAATTGACCATGGCACTAAACTTCTTTGATCAATTCATAAGCCCCACATTCCTAGGAATTCCTTTAATTGCTATTGCCCTTACTCTCCCATGGGTTCTTTATCCTTCTCCATCCAGCCGATGACTAAACAACCGAATTATTACATTACAATCCTGATTCATTAACCGTTTTACTCAACAGCTTCTAATTCCTCTAAATCCTGGCGGCCACAAATGAGCCCTACTATTAACCTCCCTAATAATCTTTCTTTTATCTATTAACTTATTAGGGCTTCTCCCCTATACCTTCACCCCCACCACACAGCTATCACTAAACATAGGCCTTGCCGCCCCACTTTGACTAGCTACAGTTATTATTGGTCTACGTAACCAACCCACCGCAGCCCTTGGCCACCTCCTTCCAGAAGGAACCCCAACACCACTAATCCCCATCCTCATTATTATCGAAACTATTAGTCTATTTATTCGACCTCTAGCCCTAGGAGTACGGTTAACAGCCAACCTCACAGCAGGACACCTTCTTATTCAACTTATCGCTACTGCAGCCTTCGTCCTCCTGCCTACAATAACAACTGTAGCACTCCTAACTGCTACAATCCTATTCTTACTAACCCTTCTTGAAATTGCAGTAGCCATAATTCAAG
>a2_6
ATGCCCCAATTAAATCCCGCCCCTTGATTTGCTATCCTAGTTTTTTCCTGATTAATTTTCCTAACGATTATTCCATCTAAAGTATTAAAACACATTTTTAATAACGAACCTAAAACACTTAACGTTACAAAACCTAAAACTGAACCCTGAAATTGACCATGGCACTAAACTTCTTTGATCAATTCATAAGCCCCACATTCCTAGGAATTCCTTTAATTGCTATTGCCCTTACTCTCCCATGGGTTCTTTATCCTTCTCCATCCAGCCGATGACTAAACAACCGAATTATTACATTACAATCCTGATTCATTAACCGTTTTACTCAACAGCTTCTAATTCCTCTAAATCCTGGCGGCCACAAATGAGCCCTACTATTAACCTCCCTAATAATCTTTCTTTTATCTATTAACTTATTAGGGCTTCTCCCCTATACCTTCACCCCTACCACACAGCTATCACTAAACATAGGCCTTGCCGCCCCACTTTGACTAGCTACAGTTATTATTGGTCTACGTAACCAACCCACCGCAGCCCTTGGCCACCTCCTTCCAGAAGGAACCCCAACACCACTAATCCCCATCCTCATTATTATCGAAACTATTAGTCTATTTATTCGACCTCTAGCCCTAGGAGTACGGTTAACAGCCAACCTCACAGCAGGACACCTTCTTATTCAACTTATCGCTACTGCAGCCTTCGTCCTCCTGCCTACAATAACAACTGTAGCACTCCTAACTGCTACAATCCTATTCTTACTAACCCTTCTTGAAATTGCAGTAGCCATAATTCAAG
>a2_7
ATGCCCCAATTAAATCCCGCCCCTTGATTTGCTATCCTAGTTTTTTCCTGATTAATTTTCCTAACGATTATTCCATCTAAAGTATTAAAACACATTTTTAATAACGAACCTAAAACACTTAACGTTACAAAACCTAAAACTGAACCCTGAAATTGACCATGGCACTAAACTTCTTTGATCAATTCATAAGCCCCACATTCCTAGGAATTCCTTTAATTGCTATTGCCCTTACTCTCCCATGGGTTCTTTATCCTTCTCCATCCAGCCGATGACTAAACAACCGAATTATTACATTACAATCCTGATTCATTAACCGTTTTACTCAACAGCTTCTAATTCCTCTAAATCCTGGCGGCCACAAATGAGCCCTACTATTAACCTCCCTAATAATCTTTCTTTTATCTATTAACTTATTAGGGCTTCTCCCCTATACCTTCACCCCCACCACACAGCTATCACTAAACATAGGCCTTGCCGCCCCACTTTGACTAGCTACAGTTATTATTGGTCTACGTAACCAACCCACCGCAGCCCTTGGCCACCTCCTTCCAGAAGGAACCCCAACACCACTAATCCCCATCCTCATTATTATCGAAACTATTAGTCTATTTATTCGACCTCTAGCCCTAGGAGTACGGTTAACAGCCAACCTCACAGCAGGACACCTTCTTATTCAACTTATCGCTACTGCAGCCTTCGTCCTCCTGCCTACAATAACAACTGTAGCACTCCTAACTGCTACAATCCTATTCTTACTAACCCTTCTTGAAATTGCAGTAGCCATAATTCAAG
>a2_8
ATGCCCCAATTAAATCCCGCCCCTTGATTTGCTATCCTAGTTTTTTCCTGATTAATTTTCCTAACGATTATTCCATCTAAAGTATTAAAACACATTTTTAATAACGAACCTAAAACACTTAACGTTACAAAACCTAAAACTGAACCCTGAAATTGACCATGGCACTAAACTTCTTTGATCAATTCATAAGCCCCACATTCCTAGGAATTCCTTTAATTGCTATTGCCCTTACTCTCCCATGGGTTCTTTATCCTTCTCCATCCAGCCGATGACTAAACAACCGAATTATTACATTACAATCCTGATTCATTAACCGTTTTACTCAACAGCTTCTAATTCCTCTAAATCCTGGCGGCCACAAATGAGCCCTACTATTAACCTCCCTAATAATCTTTCTTTTATCTATTAACTTATTAGGGCTTCTCCCCTATACCTTCACCCCCACCACACAGCTATCACTAAACATAGGCCTTGCCGCCCCACTTTGACTAGCTACAGTTATTATTGGTCTACGTAACCAACCCACCGCAGCCCTTGGCCACCTCCTTCCAGAAGGAACCCCAACACCACTAATCCCCATCCTCATTATTATCGAAACTATTAGTCTATTTATTCGACCTCTAGCCCTAGGAGTACGGTTAACAGCCAACCTCACAGCAGGACACCTTCTTATTCAACTTATCGCTACTGCAGCCTTCGTCCTCCTGCCTACAATAACAACTGTAGCACTCCTAACTGCTACAATCCTATTCTTACTAACCCTTCTTGAAATTGCAGTAGCCATAATTCAAG
>a2_9
ATGCCCCAATTAAATCCCGCCCCTTGATTTGCTATCCTAGTTTTTTCCTGATTAATTTTCCTAACGATTATTCCATCTAAAGTATTAAAACACATTTTTAATAACGAACCTAAAACACTTAACGTTACAAAACCTAAAACTGAACCCTGAAATTGACCATGGCACTAAACTTCTTTGATCAATTCATAAGCCCCACATTCCTAGGAATTCCTTTAATTGCTATTGCCCTTACTCTCCCATGGGTTCTTTATCCTTCTCCATCCAGCCGATGACTAAACAACCGAATTATTACATTACAATCCTGATTCATTAACCGTTTTACTCAACAGCTTCTAATTCCTCTAAATCCTGGCGGCCACAAATGAGCCCTACTATTAACCTCCCTAATAATCTTTCTTTTATCTATTAACTTATTAGGGCTTCTCCCCTATACCTTCACCCCCACCACACAGCTATCACTAAACATAGGCCTTGCCGCCCCACTTTGACTAGCTACAGTTATTATTGGTCTACGTAACCAACCCACCGCAGCCCTTGGCCACCTCCTTCCAGAAGGAACCCCAACACCACTAATCCCCATCCTCATTATTATCGAAACTATTAGTCTATTTATTCGACCTCTAGCCCTAGGAGTACGGTTAACAGCCAACCTCACAGCAGGACACCTTCTTATTCAACTTATCGCTACTGCAGCCTTCGTCCTCCTGCCTACAATAACAACTGTAGCACTCCTAACTGCTACAATCCTATTCTTACTAACCCTTCTTGAAATTGCAGTAGCCATAATTCAAG
>a2_A48
ATGCCCCAATTAAATCCCGCCCCTTGATTTGCTATCCTAGTTTTTTCCTGATTAATTTTCCTAACGATTATTCCATCTAAAGTATTAAAACACATTTTTAATAACGAACCTAAAACACTTAACGTTACAAAACCTAAAACTGAACCCTGAAATTGACCATGGCACTAAACTTCTTTGATCAATTCATAAGCCCCACATTCCTAGGAATTCCTTTAATTGCTATTGCCCTTACTCTCCCATGGGTTCTTTATCCTTCTCCATCCAGCCGATGACTAAACAACCGAATTATTACATTACAATCCTGATTCATTAACCGTTTTACTCAACAGCTTCTAATTCCTCTAAATCCTGGCGGCCACAAATGAGCCCTACTATTAACCTCCCTAATAATCTTTCTTTTATCTATTAACTTATTAGGGCTTCTCCCCTATACCTTCACCCCCACCACACAGCTATCACTAAACATAGGCCTTGCCGCCCCACTTTGACTAGCTACAGTTATTATTGGTCTACGTAACCAACCCACCGCAGCCCTTGGCCACCTCCTTCCAGAAGGAACCCCAACACCACTAATCCCCATCCTCATTATTATCGAAACTATTAGTCTATTTATTCGACCTCTAGCCCTAGGAGTACGGTTAACAGCCAACCTCACAGCAGGACACCTTCTTATTCAACTTATCGCTACTGCAGCCTTCGTCCTCCTGCCTACAATAACAACTGTAGCACTCCTAACTGCTACAATCCTATTCTTACTAACCCTTCTTGAAATGGCAGTAGCCATAATTCAAG
>a3_21
ATGCCCCAATTAAATCCCGCCCCTTGATTTGCTATCCTAGTTTTTTCCTGATTAATTTTCCTAACAATTATTCCATCTAAAGTATTAAAACACATTTTTAATAACGAACCTAAAACACTTAACGTTACAAAACCTAAAACTGAACCCTGAAATTGACCATGGCACTAAACTTCTTTGATCAATTCATAAGCCCCACATTCCTAGGAATTCCTTTAATTGCTATTGCCCTTACTCTCCCATGGGTTCTTTATCCTTCTCCATCCAGCCGATGACTAAACAACCGAATTATTACATTACAATCCTGATTCATTAACCGTTTTACTCAACAGCTTCTAATTCCTCTAAATCCTGGCGGCCACAAATGAGCCCTACTATTAACCTCCCTAATAATCTTTCTTTTATCTATTAACTTATTAGGGCTTCTCCCCTATACCTTCACCCCCACCACACAGCTATCACTAAACATAGGCCTTGCCGCCCCACTTTGACTAGCTACAGTTATTATTGGTCTACGTAACCAACCCACCGCAGCCCTTGGCCACCTCCTTCCAGAAGGAACCCCAACACCACTAATCCCCATCCTCATTATTATCGAAACTATTAGTCTATTTATTCGACCTCTAGCCCTAGGAGTACGGTTAACAGCCAACCTCACAGCAGGACACCTTCTTATTCAACTTATCGCTACTGCAGCCTTCGTCCTCCTGCCTACAATAACAACTGTAGCACTCCTAACTGCTACAATCCTATTCTTACTAACCCTTCTTGAAATTGCAGTAGCCATAATTCAAG
>a3_22
ATGCCCCAATTAAATCCCGCCCCTTGATTTGCTATCCTAGTTTTTTCCTGATTAATTTTCCTAACGATTATTCCATCTAAAGTATTAAAACACATTTTTAATAACGAACCTAAAACACTTAACGTTACAAAACCTAAAACTGAACCCTGAAATTGACCATGGCACTAAACTTCTTTGATCAATTCATAAGCCCCACATTCCTAGGAATTCCTTTAATTGCTATTGCCCTTACTCTCCCATGGGTTCTTTATCCTTCTCCATCCAGCCGATGACTAAACAACCGAATTATTACATTACAATCCTGATTCATTAACCGTTTTACTCAACAGCTTCTAATTCCTCTAAATCCTGGCGGCCACAAATGAGCCCTACTATTAACCTCCCTAATAATCTTTCTTTTATCTATTAACTTATTAGGGCTTCTCCCCTATACCTTCACCCCCACCACACAGCTATCACTAAACATAGGCCTTGCCGCCCCACTTTGACTAGCTACAGTTATTATTGGTCTACGTAACCAACCCACCGCAGCCCTTGGCCACCTCCTTCCAGAAGGAACCCCAACACCACTAATCCCCATCCTCATTATTATCGAAACTATTAGTCTATTTATTCGACCTCTAGCCCTAGGAGTACGGTTAACAGCCAACCTCACAGCAGGACACCTTCTTATTCAACTTATCGCTACTGCAGCCTTCGTCCTCCTGCCTACAATAACAACTGTAGCACTCCTAACTGCTACAATCCTATTCTTACTAACCCTTCTTGAAATTGCAGTAGCCATAATTCAAG
>a3_23
ATGCCCCAATTAAATCCCGCCCCTTGATTTGCTATCCTAGTTTTTTCCTGATTAATTTTCCTAACGATTATTCCATCTAAAGTATTAAAACACATTTTTAATAACGAACCTAAAACACTTAACGTTACAAAACCTAAAACTGAACCCTGAAATTGACCATGGCACTAAACTTCTTTGATCAATTCATAAGCCCCACATTCCTAGGAATTCCTTTAATTGCTATTGCCCTTACTCTCCCATGGGTTCTTTATCCTTCTCCATCCAGCCGATGACTAAACAACCGAATTATTACATTACAATCCTGATTCATTAACCGTTTTACTCAACAGCTTCTAATTCCTCTAAATCCTGGCGGCCACAAATGAGCCCTACTATTAACCTCCCTAATAATCTTTCTTTTATCTATTAACTTATTAGGGCTTCTCCCCTATACCTTCACCCCCACCACACAGCTATCACTAAACATAGGCCTTGCCGCCCCACTTTGACTAGCTACAGTTATTATTGGTCTACGTAACCAACCCACCGCAGCCCTTGGCCACCTCCTTCCAGAAGGAACCCCAACACCACTAATCCCCATCCTCATTATTATCGAAACTATTAGTCTATTTATTCGACCTCTAGCCCTAGGAGTACGGTTAACAGCCAACCTCACAGCAGGACACCTTCTTATTCAACTTATCGCTACTGCAGCCTTCGTCCTCCTGCCTACAATAACAACTGTAGCACTCCTAACTGCTACAATCCTATTCTTACTAACCCTTCTTGAAATTGCAGTAGCCATAATTCAAG
>a3_24
ATGCCCCAATTAAATCCCGCCCCTTGATTTGCTATCCTAGTTTTTTCCTGATTAATTTTCCTAACGATTATTCCATCTAAAGTATTAAAACACATTTTTAATAACGAACCTAAAACACTTAACGTTACAAAACCTAAAACTGAACCCTGAAATTGACCATGGCACTAAACTTCTTTGATCAATTCATAAGCCCCACATTCCTAGGAATTCCTTTAATTGCTATTGCCCTTACTCTCCCATGGGTTCTTTATCCTTCTCCATCCAGCCGATGACTAAACAACCGAATTATTACATTACAATCCTGATTCATTAACCGTTTTACTCAACAGCTTCTAATTCCTCTAAATCCTGGCGGCCACAAATGAGCCCTACTATTAACCTCCCTAATAATCTTTCTTTTATCTATTAACTTATTAGGGCTTCTCCCCTATACCTTCACCCCCACCACACAGCTATCACTAAACATAGGCCTTGCCGCCCCACTTTGACTAGCTACAGTTATTATTGGTCTACGTAACCAACCCACCGCAGCCCTTGGCCACCTCCTTCCAGAAGGAACCCCAACACCACTAATCCCCATCCTCATTATTATCGAAACTATTAGTCTATTTATTCGACCTCTAGCCCTAGGAGTACGGTTAACAGCCAACCTCACAGCAGGACACCTTCTTATTCAACTTATCGCTACTGCAGCCTTCGTCCTCCTGCCTACAATAACAACTGTAGCACTCCTAACTGCTACAATCCTATTCTTACTAACCCTTCTTGAAATTGCAGTAGCCATAATTCAAG
>a3_25
ATGCCCCAATTAAATCCCGCCCCTTGATTTGCTATCCTAGTTTTTTCCTGATTAATTTTCCTAACGATTATTCCATCTAAAGTATTAAAACACATTTTTAATAACGAACCTAAAACACTTAACGTTACAAAACCTAAAACTGAACCCTGAAATTGACCATGGCACTAAACTTCTTTGATCAATTCATAAGCCCCACATTCCTAGGAATTCCTTTAATTGCTATTGCCCTTACTCTCCCATGGGTTCTTTATCCTTCTCCATCCAGCCGATGACTAAACAACCGAATTATTACATTACAATCCTGATTCATTAACCGTTTTACTCAACAGCTTCTAATTCCTCTAAATCCTGGCGGCCACAAATGAGCCCTACTATTAACCTCCCTAATAATCTTTCTTTTATCTATTAACTTATTAGGGCTTCTCCCCTATACCTTCACCCCTACCACACAGCTATCACTAAACATAGGCCTTGCCGCCCCACTTTGACTAGCTACAGTTATTATTGGTCTACGTAACCAACCCACCGCAGCCCTTGGCCACCTCCTTCCAGAAGGAACCCCAACACCACTAATCCCCATCCTCATTATTATCGAAACTATTAGTCTATTTATTCGACCTCTAGCCCTAGGAGTACGGTTAACAGCCAACCTCACAGCAGGACACCTTCTTATTCAACTTATCGCTACTGCAGCCTTCGTCCTCCTGCCTACAATAACAACTGTAGCACTCCTAACTGCTACAATCCTATTCTTACTAACCCTTCTTGAAATTGCAGTAGCCATAATTCAAG
>a3_26
ATGCCCCAATTAAATCCCGCCCCTTGATTTGCTATCCTAGTTTTTTCCTGATTAATTTTCCTAACGATTATTCCATCTAAAGTATTAAAACACATTTTTAATAACGAACCTAAAACACTTAACGTTACAAAACCTAAAACTGAACCCTGAAATTGACCATGGCACTAAACTTCTTTGATCAATTCATAAGCCCCACATTCCTAGGAATTCCTTTAATTGCTATTGCCCTTACTCTCCCATGGGTTCTTTATCCTTCTCCATCCAGCCGATGACTAAACAACCGAATTATTACATTACAATCCTGATTCATTAACCGTTTTACTCAACAGCTTCTAATTCCTCTAAATCCTGGCGGCCACAAATGAGCCCTACTATTAACCTCCCTAATAATCTTTCTTTTATCTATTAACTTATTAGGGCTTCTCCCCTATACCTTCACCCCCACCACACAGCTATCACTAAACATAGGCCTTGCCGCCCCACTTTGACTAGCTACAGTTATTATTGGTCTACGTAACCAACCCACCGCAGCCCTTGGCCACCTCCTTCCAGAAGGAACCCCAACACCACTAATCCCCATCCTCATTATTATCGAAACTATTAGTCTATTTATTCGACCTCTAGCCCTAGGAGTACGGTTAACAGCCAACCTCACAGCAGGACACCTTCTTATTCAACTTATCGCTACTGCAGCCTTCGTCCTCCTGCCTACAATAACAACTGTAGCACTCCTAACTGCTACAATCCTATTCTTACTAACCCTTCTTGAAATTGCAGTAGCCATAATTCAAG
>a3_27
ATGCCCCAATTAAATCCCGCCCCTTGATTTGCTATCCTAGTTTTTTCCTGATTAATTTTCCTAACGATTATTCCATCTAAAGTATTAAAACACATTTTTAATAACGAACCTAAAACACTTAACGTTACAAAACCTAAAACTGAACCCTGAAATTGACCATGGCACTAAACTTCTTTGATCAATTCATAAGCCCCACATTCCTAGGAATTCCTTTAATTGCTATTGCCCTTACTCTCCCATGGGTTCTTTATCCTTCTCCATCCAGCCGATGACTAAACAACCGAATTATTACATTACAATCCTGATTCATTAACCGTTTTACTCAACAGCTTCTAATTCCTCTAAATCCTGGCGGCCACAAATGAGCCCTACTATTAACCTCCCTAATAATCTTTCTTTTATCTATTAACTTATTAGGGCTTCTCCCCTATACCTTCACCCCCACCACACAGCTATCACTAAACATAGGCCTTGCCGCCCCACTTTGACTAGCTACAGTTATTATTGGTCTACGTAACCAACCCACCGCAGCCCTTGGCCACCTCCTTCCAGAAGGAACCCCAACACCACTAATCCCCATCCTCATTATTATCGAAACTATTAGTCTATTTATTCGACCTCTAGCCCTAGGAGTACGGTTAACAGCCAACCTCACAGCAGGACACCTTCTTATTCAACTTATCGCTACTGCAGCCTTCGTCCTCCTGCCTACAATAACAACTGTAGCACTCCTAACTGCTACAATCCTATTCTTACTAACCCTTCTTGAAATTGCAGTAGCCATAATTCAAG
>a3_28
ATGCCCCAATTAAATCCCGCCCCTTGATTTGCTATCCTAGTTTTTTCCTGATTAATTTTCCTAACGATTATTCCATCTAAAGTACTAAAACACATTTTTAATAACGAACCTAAAACACTTAACGTTACAAAACCTAAAACTGAACCCTGAAATTGACCATGGCACTAAACTTCTTTGATCAATTCATAAGCCCCACATTCCTAGGAATTCCTTTAATTGCTATTGCCCTTACTCTCCCATGGGTTCTTTATCCTTCTCCATCCAGCCGATGACTAAACAACCGAATTATTACATTACAATCCTGATTCATTAACCGTTTTACTCAACAGCTTCTAATTCCTCTAAATCCCGGCGGCCACAAATGAGCCCTACTATTAACCTCCCTAATAATCTTTCTTTTATCTATTAACTTATTAGGGCTTCTCCCCTATACCTTCACCCCTACCACACAGCTATCACTAAACATAGGCCTTGCCGCCCCACTTTGACTAGCTACAGTTATTATTGGTCTACGTAACCAACCCACCGCAGCCCTTGGCCACCTCCTTCCAGAAGGAACCCCAACACCACTAATCCCCATCCTCATTATTATCGAAACTATTAGTCTATTTATTCGACCTCTAGCCCTAGGAGTACGGTTAACAGCCAACCTCACAGCAGGACACCTTCTTATTCAACTTATCGCTACTGCAGCCTTCGTCCTCCTGCCTACAATAACAACTGTAGCACTCCTAACTGCTACGATCCTATTCTTACTAACCCTTCTTGAAATTGCAGTAGCCATAATTCAAG
>a3_29
ATGCCCCAATTAAATCCCGCCCCTTGATTTGCTATCCTAGTTTTTTCCTGATTAATTTTCCTAACGATTATTCCATCTAAAGTATTAAAACACATTTTTAATAACGAACCTAAAACACTTAACGTTACAAAACCTAAAACTGAACCCTGAAATTGACCATGGCACTAAACTTCTTTGATCAATTCATAAGCCCCACATTCCTAGGAATTCCTTTAATTGCTATTGCCCTTACTCTCCCATGGGTTCTTTATCCTTCTCCATCCAGCCGATGACTAAACAACCGAATTATTACATTACAATCCTGATTCATTAACCGTTTTACTCAACAGCTTCTAATTCCTCTAAATCCTGGCGGCCACAAATGAGCCCTACTATTAACCTCCCTAATAATCTTTCTTTTATCTATTAACTTATTAGGGCTTCTCCCCTATACCTTCACCCCCACCACACAGCTATCACTAAACATAGGCCTTGCCGCCCCACTTTGACTAGCTACAGTTATTATTGGTCTACGTAACCAACCCACCGCAGCCCTTGGCCACCTCCTTCCAGAAGGAACCCCAACACCACTAATCCCCATCCTCATTATTATCGAAACTATTAGTCTATTTATTCGACCTCTAGCCCTAGGAGTACGGTTAACAGCCAACCTCACAGCAGGACACCTTCTTATTCAACTTATCGCTACTGCAGCCTTCGTCCTCCTGCCTACAATAACAACTGTAGCACTCCTAACTGCTACAATCCTATTCTTACTAACCCTTCTTGAAATTGCAGTAGCCATAATTCAAG
>a3_30
ATGCCCCAATTAAATCCCGCCCCTTGATTTGCTATCCTAGTTTTTTCCTGATTAATTTTCCTAACGATTATTCCATCTAAAGTATTAAAACACATTTTTAATAACGAACCTAAAACACTTAACGTTACAAAACCTAAAACTGAACCCTGAAATTGACCATGGCACTAAACTTCTTTGATCAATTCATAAGCCCCACATTCCTAGGAATTCCTTTAATTGCTATTGCCCTTACTCTCCCATGGGTTCTTTATCCTTCTCCATCCAGCCGATGACTAAACAACCGAATTATTACATTACAATCCTGATTCATTAACCGTTTTACTCAACAGCTTCTAATTCCTCTAAATCCTGGCGGCCACAAATGAGCCCTACTATTAACCTCCCTAATAATCTTTCTTTTATCTATTAACTTATTAGGGCTTCTCCCCTATACCTTCACCCCCACCACACAGCTATCACTAAACATAGGCCTTGCCGCCCCACTTTGACTAGCTACAGTTATTATTGGTCTACGTAACCAACCCACCGCAGCCCTTGGCCACCTCCTTCCAGAAGGAACCCCAACACCACTGATCCCCATCCTCATTATTATCGAAACTATTAGTCTATTTATTCGACCTCTAGCCCTAGGAGTACGGTTAACAGCCAACCTCACAGCAGGACACCTTCTTATTCAACTTATCGCTACTGCAGCCTTCGTCCTCCTGCCTACAATAACAACTGTAGCACTCCTAACTGCTACAATCCTATTCTTACTAACCCTTCTTGAAATTGCAGTAGCCATAATTCAAG
>a3_31
ATGCCCCAATTAAATCCCGCCCCTTGATTTGCTATCCTAGTTTTTTCCTGAGTAATTTTCCTAACGATTATTCCATCTAAAGTATTAAAACACATTTTTAATAACGAACCTAAAACACTTAACGTTACAAAACCTAAAACTGAACCCTGAAATTGACCATGGCACTAAACTTCTTTGATCAATTCATAAGCCCCACATTCCTAGGAATTCCTTTAATTGCTATTGCCCTTACTCTCCCATGGGTTCTTTATCCTTCTCCATCCAGCCGATGACTAAACAACCGAATTATTACATTACAATCCTGATTCATTAACCGTTTTACTCAACAGCTTCTAATTCCTCTAAATCCTGGCGGCCACAAATGAGCCCTACTATTAACCTCCCTAATAATCTTTCTTTTATCTATTAACTTATTAGGGCTTCTCCCCTATACCTTCACCCCCACCACACAGCTATCACTAAACATAGGCCTTGCCGCCCCACTTTGACTAGCTACAGTTATTATTGGTCTACGTAACCAACCCACCGCAGCCCTTGGCCACCTCCTTCCAGAAGGAACCCCAACACCACTAATCCCCATCCTCATTATTATCGAAACTATTAGTCTATTTATTCGACCTCTAGCCCTAGGAGTACGGTTAACAGCCAACCTCACAGCAGGACACCTTCTTATTCAACTTATCGCTACTGCAGCCTTCGTCCTCCTGCCTACAATAACAACTGTAGCACTCCTAACTGCTACAATCCTATTCTTACTAACCCTTCTTGAAATTGCAGTAGCCATAATTCAAG
>a3_32
ATGCCCCAATTAAATCCCGCCCCTTGATTTGCTATCCTAGTTTTTTCCTGATTAATTTTCCTAACGATTATTCCATCTAAAGTATTAAAACACATTTTTAATAACGAACCTAAAACACTTAACGTTACAAAACCTAAAACTGAACCCTGAAATTGACCATGGCACTAAACTTCTTTGATCAATTCATAAGCCCCACATTCCTAGGAATTCCTTTAATTGCTATTGCCCTTACTCTCCCATGGGTTCTTTATCCTTCTCCATCCAGCCGATGACTAAACAACCGAATTATTACATTACAATCCTGATTCATTAACCGTTTTACTCAACAGCTTCTAATTCCTCTAAATCCTGGCGGCCACAAATGAGCCCTACTATTAACCTCCCTAATAATCTTTCTTTTATCTATTAACTTATTAGGGCTTCTCCCCTATACCTTCACCCCCACCACACAGCTATCACTAAACATAGGCCTTGCCGCCCCACTTTGACTAGCTACAGTTATTATTGGTCTACGTAACCAACCCACCGCAGCCCTTGGCCACCTCCTTCCAGAAGGAACCCCAACACCACTAATCCCCATCCTCATTATTATCGAAACTATTAGTCTATTTATTCGACCTCTAGCCCTAGGAGTACGGTTAACAGCCAACCTCACAGCAGGACACCTTCTTATTCAACTTATCGCTACTGCAGCCTTCGTCCTCCTGCCTACAATAACAACTGTAGCACTCCTAACTGCTACAATCCTATTCTTACTAACCCTTCTTGAAATTGCAGTAGCCATAATTCAAG
>a3_33
ATGCCCCAATTAAATCCCGCCCCTTGATTTGCTATCCTAGTTTTTTCCTGATTAATTTTCCTAACGATTATTCCATCTAAAGTATTAAAACACATTTTTAATAACGAACCTAAAACACTTAACGTTACAAAACCTAAAACTGAACCCTGAAATTGACCATGGCACTAAACTTCTTTGATCAATTCATAAGCCCCACATTCCTAGGAATTCCTTTAATTGCTATTGCCCTTACTCTCCCATGGGTTCTTTATCCTTCTCCATCCAGCCGATGACTAAACAACCGAATTATTACATTACAATCCTGATTCATTAACCGTTTTACTCAACAGCTTCTAATTCCTCTAAATCCTGGCGGCCACAAATGAGCCCTACTATTAACCTCCCTAATAATCTTTCTTTTATCTATTAACTTATTAGGGCTTCTCCCCTATACCTTCACCCCCACCACACAGCTATCACTAAACATAGGCCTTGCCGCCCCACTTTGACTAGCTACAGTTATTATTGGTCTACGTAACCAACCCACCGCAGCCCTTGGCCACCTCCTTCCAGAAGGAACCCCAACACCACTAATCCCCATCCTCATTATTATCGAAACTATTAGTCTATTTATTCGACCTCTAGCCCTAGGAGTACGGTTAACAGCCAACCTCACAGCAGGACACCTTCTTATTCAACTTATCGCTACTGCAGCCTTCGTCCTCCTGCCTACAATAACAACTGTAGCACTCCTAACTGCTACAATCCTATTCTTACTAACCCTTCTTGAAATTGCAGTAGCCATAATTCAAG
>a3_34
ATGCCCCAATTAAATCCCGCCCCTTGATTTGCTATCCTAGTTTTTTCCTGATTAATTTTCCTAACGATTATTCCATCTAAAGTATTAAAACACATTTTTAATAACGAACCTAAAACACTTAACGTTACAAAACCTAAAACTGAACCCTGAAATTGACCATGGCACTAAACTTCTTTGATCAATTCATAAGCCCCACATTCCTAGGAATTCCTTTAATTGCTATTGCCCTTACTCTCCCATGGGTTCTTTATCCTTCTCCATCCAGCCGATGACTAAACAACCGAATTATTACATTACAATCCTGATTCATTAACCGTTTTACTCAACAGCTTCTAATTCCTCTAAATCCTGGCGGCCACAAATGAGCCCTACTATTAACCTCCCTAATAATCTTTCTTTTATCTATTAACTTATTAGGGCTTCTCCCCTATACCTTCACCCCCACCACACAGCTATCACTAAACATAGGCCTTGCCGCCCCACTTTGACTAGCTACAGTTATTATTGGTCTACGTAACCAACCCACCGCAGCCCTTGGCCACCTCCTTCCAGAAGGAACCCCAACACCACTAATCCCCATCCTCATTATTATCGAAACTATTAGTCTATTTATTCGACCTCTAGCCCTAGGAGTACGGTTAACAGCCAACCTCACAGCAGGACACCTTCTTATTCAACTTATCGCTACTGCAGCCTTCGTCCTCCTGCCTACAATAACAACTGTAGCACTCCTAACTGCTACAATCCTATTCTTACTAACCCTTCTTGAAATTGCAGTAGCCATAATTCAAG
>a3_35
ATGCCCCAATTAAATCCCGCCCCTTGATTTGCTATCCTAGTTTTTTCCTGATTAATTTTCCTAACGATTATTCCATCTAAAGTATTAAAACACATTTTTAATAACGAACCTAAAACACTTAACGTTACAAAACCTAAAACTGAACCCTGAAATTGACCATGGCACTAAACTTCTTTGATCAATTCATGAGCCCCACATTCCTAGGAATTCCTTTAATTGCTATTGCCCTTACTCTCCCATGGGTTCTTTATCCTTCTCCATCCAGCCGATGACTAAACAACCGAATTATTACATTACAATCCTGATTCATTAACCGTTTTACTCAACAGCTTCTAATTCCTCTAAATCCTGGCGGCCACAAATGAGCCCTACTATTAACCTCCCTAATAATCTTTCTTTTATCTATTAACTTATTAGGGCTTCTCCCCTATACCTTCACCCCCACCACACAGCTATCACTAAACATAGGCCTTGCCGCCCCACTTTGACTAGCTACAGTTATTATTGGTCTACGTAACCAACCCACCGCAGCCCTTGGCCACCTCCTTCCAGAAGGAACCCCAACACCACTAATCCCCATCCTCATTATTATCGAAACTATTAGTCTATTTATTCGACCTCTAGCCCTAGGAGTACGGTTAACAGCCAACCTCACAGCAGGACACCTTCTTATTCAACTTATCGCTACTGCAGCCTTCGTCCTCCTGCCTACAATAACAACTGTAGCACTCCTAACTGCTACAATCCTATTCTTATTAACCCTTCTTGAAATTGCAGTAGCCATAATTCAAG
>a3_36
ATGCCCCAATTAAATCCCGCCCCTTGATTTGCTATCCTAGTTTTTTCCTGATTAATTTTCCTAACGATTATTCCATCTAAAGTATTAAAACACATTTTTAATAACGAACCTAAAACACTTAACGTTACAAAACCTAAAACTGAACCCTGAAATTGACCATGGCACTAAACTTCTTTGATCAATTCATAAGCCCCACATTCCTAGGAATTCCTTTAATTGCTATTGCCCTTACTCTCCCATGGGTTCTTTATCCTTCTCCATCCAGCCGATGACTAAACAACCGAATTATTACATTACAATCCTGATTCATTAACCGTTTTACTCAACAGCTTCTAATTCCTCTAAATCCTGGCGGCCACAAATGAGCCCTACTATTAACCTCCCTAATAATCTTTCTTTTATCTATTAACTTATTAGGGCTTCTCCCCTATACCTTCACCCCCACCACACAGCTATCACTAAACATAGGCCTTGCCGCCCCACTTTGACTAGCTACAGTTATTATTGGTCTACGTAACCAACCCACCGCAGCCCTTGGCCACCTCCTTCCAGAAGGAACCCCAACACCACTAATCCCCATCCTCATTATTATCGAAACTATTAGTCTATTTATTCGACCTCTAGCCCTAGGAGTACGGTTAACAGCCAACCTCACAGCAGGACACCTTCTTATTCAACTTATCGCTACTGCAGCCTTCGTCCTCCTGCCTACAATAACAACTGTAGCACTCCTAACTGCTACAATCCTATTCTTACTAACCCTTCTTGAAATTGCAGTAGCCATAATTCAAG
>a3_37
ATGCCCCAATTAAATCCCGCCCCTTGATTTGCTATCCTAGTTTTTTCCTGATTAATTTTCCTAACGATTATTCCATCTAAAGTATTAAAACACATTTTTAATAACGAACCTAAAACACTTAACGTTACAAAACCTAAAACTGAACCCTGAAATTGACCATGGCACTAAACTTCTTTGATCAATTCATAAGCCCCACATTCCTAGGAATTCCTTTAATTGCTATTGCCCTTACTCTCCCATGGGTTCTTTATCCTTCTCCATCCAGCCGATGACTAAACAACCGAATTATTACATTACAATCCTGATTCATTAACCGTTTTACTCAACAGCTTCTAATTCCTCTAAATCCTGGCGGCCACAAATGAGCCCTACTATTAACCTCCCTAATAATCTTTCTTTTATCTATTAACTTATTAGGGCTTCTCCCCTATACCTTCACCCCCACCACACAGCTATCACTAAACATAGGCCTTGCCGCCCCACTTTGACTAGCTACAGTTATTATTGGTCTACGTAACCAACCCACCGCAGCCCTTGGCCACCTCCTTCCAGAAGGAACCCCAACACCACTAATCCCCATCCTCATTATTATCGAAACTATTAGTCTATTTATTCGACCTCTAGCCCTAGGAGTACGGTTAACAGCCAACCTCACAGCAGGACACCTTCTTATTCAACTTATCGCTACTGCAGCCTTCGTCCTCCTGCCTACAATAACAACTGTAGCACTCCTAACTGCTACAATCCTATTCTTACTAACCCTTCTTGAAATTGCAGTAGCCATAATTCAAG
>a4_38
ATGCCCCAATTAAATCCCGCCCCTTGATTTGCTATCCTAGTTTTTTCCTGATTAATTTTCCTAACGATTATTCCATCTAAAGTATTAAAACACATTTTTAATAACGAACCTAAAACACTTAACGTTACAAAACCTAAAACTGAACCCTGAAATTGACCATGGCACTAAACTTCTTTGATCAATTCATAAGCCCCACATTCCTAGGAATTCCTTTAATTGCTATTGCCCTTACTCTCCCATGGGTTCTTTATCCTTCTCCATCCAGCCGATGACTAAACAACCGAATTATTACATTACAATCCTGATTCATTAACCGTTTTACTCAACAGCTTCTAATTCCTCTAAATCCTGGCGGCCACAAATGAGCCCTACTATTAACCTCCCTAATAATCTTTCTTTTATCTATTAACTTATTAGGGCTTCTCCCCTATACCTTCACCCCCACCACACAGCTATCACTAAACATAGGCCTTGCCGCCCCACTTTGACTAGCTACAGTTATTATTGGTCTACGTAACCAACCCACCGCAGCCCTTGGCCACCTCCTTCCAGAAGGAACCCCAACACCACTAATCCCCATCCTCATTATTATCGAAACTATTAGTCTATTTATTCGACCTCTAGCCCTAGGAGTACGGTTAACAGCCAACCTCACAGCAGGACACCTTCTTATTCAACTTATCGCTACTGCAGCCTTCGTCCTCCTGCCTACAATAACAACTGTAGCACTCCTAACTGCTACAATCCTATTCTTACTAACCCTTCTTGAAATTGCAGTAGCCATAATTCAAG
>a4_39
ATGCCCCAATTAAATCCCGCCCCTTGATTTGCTATCCTAGTTTTTTCCTGATTAATTTTCCTAACGATTATTCCATCTAAAGTATTAAAACACATTTTTAATAACGAACCTAAAACACTTAACGTTACAAAACCTAAAACTGAACCCTGAAATTGACCATGGCACTAAACTTCTTTGATCAATTCATAAGCCCCACATTCCTAGGAATTCCTTTAATTGCTATTGCCCTTACTCTCCCATGGGTTCTTTATCCTTCTCCATCCAGCCGATGACTAAACAACCGAATTATTACATTACAATCCTGATTCATTAACCGTTTTACTCAACAGCTTCTAATTCCTCTAAATCCTGGCGGCCACAAATGAGCCCTACTATTAACCTCCCTAATAATCTTTCTTTTATCTATTAACTTATTAGGGCTTCTCCCCTATACCTTCACCCCCACCACACAGCTATCACTAAACATAGGCCTTGCCGCCCCACTTTGACTAGCTACAGTTATTATTGGTCTACGTAACCAACCCACCGCAGCCCTTGGCCACCTCCTTCCAGAAGGAACCCCAACACCACTAATCCCCATCCTCATTATTATCGAAACTATTAGTCTATTTATTCGACCTCTAGCCCTAGGAGTACGGTTAACAGCCAACCTCACAGCAGGACACCTTCTTATTCAACTTATCGCTACTGCAGCCTTCGTCCTCCTGCCTACAATAACAACTGTAGCACTCCTAACTGCTACAATCCTATTCTTACTAACCCTTCTTGAAATTGCAGTAGCCATAATTCAAG
>a4_40
ATGCCCCAATTAAATCCCGCCCCTTGATTTGCTATCCTAGTTTTTTCCTGATTAATTTTCCTAACGATTATTCCATCTAAAGTATTAAAACACATTTTTAATAACGAACCTAAAACACTTAACGTTACAAAACCTAAAACTGAACCCTGAAATTGACCATGGCACTAAACTTCTTTGATCAATTCATAAGCCCCACATTCCTAGGAATTCCTTTAATTGCTATTGCCCTTACTCTCCCATGGGTTCTTTATCCTTCTCCATCCAGCCGATGACTAAACAACCGAATTATTACATTACAATCCTGATTCATTAACCGTTTTACTCAACAGCTTCTAATTCCTCTAAATCCTGGCGGCCACAAATGAGCCCTACTATTAACCTCCCTAATAATCTTTCTTTTATCTATTAACTTATTAGGGCTTCTCCCCTATACCTTCACCCCCACCACACAGCTATCACTAAACATAGGCCTTGCCGCCCCACTTTGACTAGCTACAGTTATTATTGGTCTACGTAACCAACCCACCGCAGCCCTTGGCCACCTCCTTCCAGAAGGAACCCCAACACCACTAATCCCCATCCTCATTATTATCGAAACTATTAGTCTATTTATTCGACCTCTAGCCCTAGGAGTACGGTTAACAGCCAACCTCACAGCAGGACACCTTCTTATTCAACTTATCGCTACTGCAGCCTTCGTCCTCCTGCCTACAATAACAACTGTAGCACTCCTAACTGCTACAATCCTATTCTTACTAACCCTTCTTGAAATTGCAGTAGCCATAATTCAAG
>a5_1.A4T2_08.TA1.J
ATGCCCCAATTAAATCCCGCCCCTTGATTTGCTATCCTAGTTTTTTCCTGATTAATTTTCCTAACGATTATTCCATCTAAAGTATTAAAACACATTTTTAATAACGAACCTAAAACACTTAACGTTACAAAACCTAAAACTGAACCCTGAAATTGACCATGGCACTAAACTTCTTTGATCAATTCATAAGCCCCACATTCCTAGGAATTCCTTTAATTGCTATTGCCCTTACTCTCCCATGGGTTCTTTATCCTTCTCCATCCAGCCGATGACTAAACAACCGAATTATTACATTACAATCCTGATTCATTAACCGTTTTACTCAACAGCTTCTAATTCCTCTAAATCCTGGCGGCCACAAATGAGCCCTACTATTAACCTCCCTAATAATCTTTCTTTTATCTATTAACTTATTAGGGCTTCTCCCCTATACCTTCACCCCCACCACACAGCTATCACTAAACATAGGCCTTGCCGCCCCACTTTGACTAGCTACAGTTATTATTGGTCTACGTAACCAACCCACCGCAGCCCTTGGCCACCTCCTTCCAGAAGGAACCCCAACACCACTAATCCCCATCCTCATTATTATCGAAACTATTAGTCTATTTATTCGACCTCTAGCCCTAGGAGTACGGTTAACAGCCAACCTCACAGCAGGACACCTTCTTATTCAACTTATCGCTACTGCAGCCTTCGTCCTCCTGCCTACAATAACAACTGTAGCACTCCTAACTGCTACAATCCTATTCTTACTAACCCTTCTTGAAATTGCAGTAGCCATAATTCAAG
>a5_41
ATGCCCCAATTAAATCCCGCCCCTTGATTTGCTATCCTAGTTTTTTCCTGATTAATTTTCCTAACGATTATTCCATCTAAAGTACTAAAACACATTTTTAATAACGAACCTAAAACACTTAACGTTACAAAACCTAAAACTGAACCCTGAAATTGACCATGGCACTAAACTTCTTTGATCAATTCATAAGCCCCACATTCCTAGGAATTCCTTTAATTGCTATTGCCCTTACTCTCCCATGGGTTCTTTATCCTTCTCCATCCAGCCGATGACTAAACAACCGAATTATTACATTACAATCCTGATTCATTAACCGTTTTACTCAACAGCTTCTAATTCCTCTAAATCCCGGCGGCCACAAATGAGCCCTACTATTAACCTCCCTAATAATCTTTCTTTTATCTATTAACTTATTAGGGCTTCTCCCCTATACCTTCACCCCTACCACACAGCTATCACTAAACATAGGCCTTGCCGCCCCACTTTGACTAGCTACAGTTATTATTGGTCTACGTAACCAACCCACCGCAGCCCTTGGCCACCTCCTTCCAGAAGGAACCCCAACACCACTAATCCCCATCCTCATTATTATCGAAACTATTAGTCTATTTATTCGACCTCTAGCCCTAGGAGTACGGTTAACAGCCAACCTCACAGCAGGACACCTTCTTATTCAACTTATCGCTACTGCAGCCTTCGTCCTCCTGCCTACAATAACAACTGTAGCACTCCTAACTGCTACGATCCTATTCTTACTAACCCTTCTTGAAATTGCAGTAGCCATAATTCAAG
>a5_42
ATGCCCCAATTAAATCCCGCCCCTTGATTTGCTATCCTAGTTTTTTCCTGATTAATTTTCCTAACGATTATTCCATCTAAAGTACTAAAACACATTTTTAATAACGAACCTAAAACACTTAACGTTACAAAACCTAAAACTGAACCCTGAAATTGACCATGGCACTAAACTTCTTTGATCAATTCATAAGCCCCACATTCCTAGGAATTCCTTTAATTGCTATTGCCCTTACTCTCCCATGGGTTCTTTATCCTTCTCCATCCAGCCGATGACTAAACAACCGAATTATTACATTACAATCCTGATTCATTAACCGTTTTACTCAACAGCTTCTAATTCCTCTAAATCCCGGCGGCCACAAATGAGCCCTACTATTAACCTCCCTAATAATCTTTCTTTTATCTATTAACTTATTAGGGCTTCTCCCCTATACCTTCACCCCTACCACACAGCTATCACTAAACATAGGCCTTGCCGCCCCACTTTGACTAGCTACAGTTATTATTGGTCTACGTAACCAACCCACCGCAGCCCTTGGCCACCTCCTTCCAGAAGGAACCCCAACACCACTAATCCCCATCCTCATTATTATCGAAACTATTAGTCTATTTATTCGACCTCTAGCCCTAGGAGTACGGTTAACAGCCAACCTCACAGCAGGACACCTTCTTATTCAACTTATCGCTACTGCAGCCTTCGTCCTCCTGCCTACAATAACAACTGTAGCACTCCTAACTGCTACGATCCTATTCTTACTAACCCTTCTTGAAATTGCAGTAGCCATAATTCAAG
>a6_43
ATGCCCCAATTAAATCCCGCCCCTTGATTTGCTATCCTAGTTTTTTCCTGATTAATTTTCCTAACGATTATTCCATCTAAAGTATTAAAACACATTTTTAATAACGAACCTAAAACACTTAACGTTACAAAACCTAAAACTGAACCCTGAAATTGACCATGGCACTAAACTTCTTTGATCAATTCATAAGCCCCACATTCCTAGGAATTCCTTTAATTGCTATTGCCCTTACTCTCCCATGGGTTCTTTATCCTTCTCCATCCAGCCGATGACTAAACAACCGAATTATTACATTACAATCCTGATTCATTAACCGTTTTACTCAACAACTTCTAATTCCTCTAAATCCTGGCGGCCACAAATGAGCCCTACTATTAACCTCCCTAATAATCTTTCTTTTATCTATTAACTTATTAGGGCTTCTCCCCTATACCTTCACCCCCACCACACAGCTATCACTAAACATAGGCCTTGCCGCCCCACTTTGACTAGCTACAGTTATTATTGGTCTACGTAACCAACCCACCGCAGCCCTTGGCCACCTCCTTCCAGAAGGAACCCCAACACCACTAATCCCCATCCTCATTATTATTGAAACTATTAGTCTATTTATTCGACCTCTAGCCCTCGGAGTACGGTTAACAGCCAACCTCACAGCAGGACACCTTCTTATTCAACTTATCGCTACTGCAGCCTTCGTCCTCCTGCCTACAATAACAACTGTAGCACTCCTAACTGCTACAATCCTATTCTTACTAACCCTTCTTGAAATTGCAGTAGCCATAATTCAAG
>a6_44
ATGCCCCAATTAAATCCCGCCCCTTGATTTGCTATCCTAGTTTTTTCCTGATTAATTTTCCTAACGATTATTCCATCTAAAGTATTAAAACACATTTTTAATAACGAACCTAAAACACTTAACGTTACAAAACCTAAAACTGAACCCTGAAATTGACCATGGCACTAAACTTCTTTGATCAATTCATAAGCCCCACATTCCTAGGAATTCCTTTAATTGCTATTGCCCTTACTCTCCCATGGGTTCTTTATCCTTCTCCATCCAGCCGATGACTAAACAACCGAATTATTACATTACAATCCTGATTCATTAACCGTTTTACTCAACAGCTTCTAATTCCTCTAAATCCTGGCGGCCACAAATGAGCCCTACTATTAACCTCCCTAATAATCTTTCTTTTATCTATTAACTTATTAGGGCTTCTCCCCTATACCTTCACCCCCACCACACAGCTATCACTAAACATAGGCCTTGCCGCCCCACTTTGACTAGCTACAGTTATTATTGGTCTACGTAACCAACCCACCGCAGCCCTTGGCCACCTCCTTCCAGAAGGAACCCCAACACCACTAATCCCCATCCTCATTATTATCGAAACTATTAGTCTATTTATTCGACCTCTAGCCCTAGGAGTACGGTTAACAGCCAACCTCACAGCAGGACACCTTCTTATTCAACTTATCGCTACTGCAGCCTTCGTCCTCCTGCCTACAATAACAACTGTAGCACTCCTAACTGCTACAATCCTATTCTTACTAACCCTTCTGGAAATTGCAGTAGCCATAATTCAAG
>a6_45
ATGCCCCAATTAAATCCCGCCCCTTGATTTGCTATCCTAGTTTTTTCCTGATTAATTTTCCTAACGATTATTCCATCTAAAGTATTAAAACACATTTTTAATAACGAACCTAAAACACTTAACGTTACAAAACCTAAAACTGAACCCTGAAATTGACCATGGCACTAAACTTCTTTGATCAATTCATAAGCCCCACATTCCTAGGAATTCCTTTAATTGCTATTGCCCTTACTCTCCCATGGGTTCTTTATCCTTCTCCATCCAGCCGATGACTAAACAACCGAATTATTACATTACAATCCTGATTCATTAACCGTTTTACTCAACAACTTCTAATTCCTCTAAATCCTGGCGGCCACAAATGAGCCCTACTATTAACCTCCCTAATAATCTTTCTTTTATCTATTAACTTATTAGGGCTTCTCCCCTATACCTTCACCCCCACCACACAGCTATCACTAAACATAGGCCTTGCCGCCCCACTTTGACTAGCTACAGTTATTATTGGTCTACGTAACCAACCCACCGCAGCCCTTGGCCACCTCCTTCCAGAAGGAACCCCAACACCACTAATCCCCATCCTCATTATTATTGAAACTATTAGTCTATTTATTCGACCTCTAGCCCTCGGAGTACGGTTAACAGCCAACCTCACAGCAGGACACCTTCTTATTCAACTTATCGCTACTGCAGCCTTCGTCCTCCTGCCTACAATAACAACTGTAGCACTCCTAACTGCTACAATCCTATTCTTACTAACCCTTCTTGAAATTGCAGTAGCCATAATTCAAG
>a6_46
ATGCCCCAATTAAATCCCGCCCCTTGATTTGCTATCCTAGTTTTTTCCTGATTAATTTTCCTAACGATTATTCCATCTAAAGTATTAAAACACATTTTTAATAACGAACCTAAAACACTTAACGTTACAAAACCTAAAACTGAACCCTGAAATTGACCATGGCACTAAACTTCTTTGATCAATTCATAAGCCCCACATTCCTAGGAATTCCTTTAATTGCTATTGCCCTTACTCTCCCATGGGTTCTTTATCCTTCTCCATCCAGCCGATGACTAAACAACCGAATTATTACATTACAATCCTGATTCATTAACCGTTTTACTCAACAACTTCTAATTCCTCTAAATCCTGGCGGCCACAAATGAGCCCTACTATTAACCTCCCTAATAATCTTTCTTTTATCTATTAACTTATTAGGGCTTCTCCCCTATACCTTCACCCCCACCACACAGCTATCACTAAACATAGGCCTTGCCGCCCCACTTTGACTAGCTACAGTTATTATTGGTCTACGTAACCAACCCACCGCAGCCCTTGGCCACCTCCTTCCAGAAGGAACCCCAACACCACTAATCCCCATCCTCATTATTATTGAAACTATTAGTCTATTTATTCGACCTCTAGCCCTCGGAGTACGGTTAACAGCCAACCTCACAGCAGGACACCTTCTTATTCAACTTATCGCTACTGCAGCCTTCGTCCTCCTGCCTACAATAACAACTGTAGCACTCCTAACTGCTACAATCCTATTCTTACTAACCCTTCTTGAAATTGCAGTAGCCATAATTCAAG
>a6_47
ATGCCCCAATTAAATCCCGCCCCTTGATTTGCTATCCTAGTTTTTTCCTGATTAATTTTCCTAACGATTATTCCATCTAAAGTATTAAAACACATTTTTAATAACGAACCTAAAACACTTAACGTTACAAAACCTAAAACTGAACCCTGAAATTGACCATGGCACTAAACTTCTTTGATCAATTCATAAGCCCCACATTCCTAGGAATTCCTTTAATTGCTATTGCCCTTACTCTCCCATGGGTTCTTTATCCTTCTCCATCCAGCCGATGACTAAACAACCGAATTATTACATTACAATCCTGATTCATTAACCGTTTTACTCAACAGCTTCTAATTCCTCTAAATCCTGGCGGCCACAAATGAGCCCTACTATTAACCTCCCTAATAATCTTTCTTTTATCTATTAACTTATTAGGGCTTCTCCCCTATACCTTCACCCCCACCACACAGCTATCACTAAACATAGGCCTTGCCGCCCCACTTTGACTAGCTACAGTTATTATTGGTCTACGTAACCAACCCACCGCAGCCCTTGGCCACCTCCTTCCAGAAGGAACCCCAACACCACTAATCCCCATCCTCATTATTATCGAAACTATTAGTCTATTTATTCGACCTCTAGCCCTAGGAGTACGGTTAACAGCCAACCTCACAGCAGGACACCTTCTTATTCAACTTATCGCTACTGCAGCCTTCGTCCTCCTGCCTACAATAACAACTGTAGCACTCCTAACTGCTACAATCCTATTCTTACTAACCCTTCTTGAAATTGCAGTAGCCATAATTCAAG
>ara_tri289_gen1684
ATGCCCCAATTAAATCCCGCCCCTTGATTTGCTATCCTAGTTTTTTCCTGATTAATTTTCCTAACGATTATTCCATCTAAAGTATTAAAACACATTTTTAATAACGAACCTAAAACACTTAACGTTACAAAACCTAAAACTGAACCCTGAAATTGACCATGGCACTAAACTTCTTTGATCAATTCATAAGCCCCACATTCCTAGGAATTCCTTTAATTGCTATTGCCCTTACCCTCCCATGGGTTCTTTATCCTTCTCCATCCAGCCGATGACTAAACAACCGAATTATTACATTACAATCCTGATTCATTAACCGTTTTACTCAACAGCTTCTAATTCCTCTAAATCCTGGCGGCCACAAATGAGCCCTACTATTAACCTCCCTAATAATCTTTCTTTTATCTATTAACTTATTAGGGCTTCTCCCCTATACCTTCACCCCCACCACACAGCTATCACTAAACATAGGCCTTGCCGCCCCACTTTGACTAGCTACAGTTATTATTGGCCTACGTAACCAACCCACCGCAGCCCTTGGCCACCTCCTTCCAGAAGGAACCCCAACACCACTAATCCCCATCCTCATTATTATCGAAACTATTAGTCTATTTATTCGACCTCTAGCCCTAGGAGTACGGTTAACAGCCAACCTCACAGCAGGACACCTTCTTATTCAACTTATCGCTACTGCAGCCTTCGTCCTCCTGCCTACAATAACAACTGTAGCACTCCTAACTGCTACAATCCTATTCTTACTAACCCTTCTTGAAATTGCAGTAGCCATAATTCAAG
>ara_tri2890_gen168
ATGCCCCAATTAAATCCCGCCCCTTGATTTGCTATCCTAGTTTTTTCCTGATTAATTTTCCTAACGATTATTCCATCTAAAGTATTAAAACACATTTTTAATAACGAACCTAAAACACTTAACGTTACAAAACCTAAAACTGAACCCTGAAATTGACCATGGCACTAAACTTCTTTGATCAATTCATAAGCCCCACATTCCTAGGAATTCCTTTAATTGCTATTGCCCTTACCCTCCCATGGGTTCTTTATCCTTCTCCATCCAGCCGATGACTAAACAACCGAATTATTACATTACAATCCTGATTCATTAACCGTTTTACTCAACAGCTTCTAATTCCTCTAAATCCTGGCGGCCACAAATGAGCCCTACTATTAACCTCCCTAATAATCTTTCTTTTATCTATTAACTTATTAGGGCTTCTCCCCTATACCTTCACCCCCACCACACAGCTATCACTAAACATAGGCCTTGCCGCCCCACTTTGACTAGCTACAGTTATTATTGGCCTACGTAACCAACCCACCGCAGCCCTTGGCCACCTCCTTCCAGAAGGAACCCCAACACCACTAATCCCCATCCTCATTATTATCGAAACTATTAGTCTATTTATTCGACCTCTAGCCCTAGGAGTACGGTTAACAGCCAACCTCACAGCAGGACACCTTCTTATTCAACTTATCGCTACTGCAGCCTTCGTCCTCCTGCCTACAATAACAACTGTAGCACTCCTAACTGCTACAATCCTATTCTTACTAACCCTTCTTGAAATTGCAGTAGCCATAATTCAAG
>ara_Tri293_ATP8.2_
ATGCCCCAATTAAATCCCGCCCCTTGATTTGCTATCCTAGTTTTTTCCTGATTAATTTTCCTAACGATTATTCCATCTAAAGTATTAAAACACATTTTTAATAACGAACCTAAAACACTTAACGTTACAAAACCTAAAACTGAACCCTGAAATTGACCATGGCACTAAACTTCTTTGATCAATTCATAAGCCCCACATTCCTAGGAATTCCTTTAATTGCTATTGCCCTTACCCTCCCATGGGTTCTTTATCCTTCTCCATCCAGCCGATGACTAAACAACCGAATTATTACATTACAATCCTGATTCATTAACCGTTTTACTCAACAGCTTCTAATTCCTCTAAATCCTGGCGGCCACAAATGAGCCCTACTATTAACCTCCCTAATAATCTTTCTTTTATCTATTAACTTATTAGGGCTTCTCCCCTATACCTTCACCCCCACCACACAGCTATCACTAAACATAGGCCTTGCCGCCCCACTTTGACTAGCTACAGTTATTATTGGCCTACGTAACCAACCCACCGCAGCCCTTGGCCACCTCCTTCCAGAAGGAACCCCAACACCACTAATCCCCATCCTCATTATTATCGAAACTATTAGTCTATTTATTCGACCTCTAGCCCTAGGAGTACGGTTAACAGCCAACCTCACAGCAGGACACCTTCTTATTCAACTTATCGCTACTGCAGCCTTCGTCCTCCTGCCTACAATAACAACTGTAGCACTCCTAACTGCTACAATCCTATTCTTACTAACCCTTCTTGAAATTGCAGTAGCCATAATTCAAG
>aru_Tri112_ATP8.2_
ATGCCCCAATTAAATCCCGCCCCTTGATTTGCTATCCTAGTTTTTTCCTGATTAATTTTCCTAACGATTATTCCATCTAAAGTATTAAAACACATTTTTAATAACGAACCTAAAACACTTAACGTTACAAAACCTAAAACTGAACCCTGAAATTGACCATGGCACTAAACTTCTTTGATCAATTCATAAGCCCCACATTCCTAGGAATTCCTTTAATTGCTATTGCCCTTACTCTCCCATGGGTTCTTTATCCTTCTCCATCCAGCCGATGACTAAACAACCGAATTATTACATTACAATCCTGATTCATTAACCGTTTTACTCAACAGCTTCTAATTCCTCTAAATCCTGGCGGCCACAAATGAGCCCTACTATTAACCTCCCTAATAATCTTTCTTTTATCTATTAACTTATTAGGGCTTCTCCCCTATACCTTCACCCCCACCACACAGCTATCACTAAACATAGGCCTTGCCGCCCCACTTTGACTAGCTACAGTTATTATTGGTCTACGTAACCAACCCACCGCAGCCCTTGGCCACCTCCTTCCAGAAGGAACCCCAACACCACTAATCCCCATCCTCATTATTATCGAAACTATTAGTCTATTTATTCGACCTCTAGCCCTAGGAGTACGGTTAACAGCCAACCTCACAGCAGGACACCTTCTTATTCAACTTATCGCTACTGCAGCCTTCGTCCTCCTGCCTACAATAACAACTGTAGCACTCCTAACTGCTACAATCCTATTCTTACTAACCCTTCTTGAAATTGCAGTAGCCATAATTCAAG
>aru_Tri123_ATP8.2_
ATGCCCCAATTAAATCCCGCCCCTTGATTTGCTATCCTAGTTTTTTCCTGATTAATTTTCCTAACGATTATTCCATCTAAAGTATTAAAACACATTTTTAATAACGAACCTAAAACACTTAACGTTACAAAACCTAAAACTGAACCCTGAAATTGACCATGGCACTAAACTTCTTTGATCAATTCATAAGCCCCACATTCCTAGGAATTCCTTTAATTGCTATTGCCCTTACTCTCCCATGGGTTCTTTATCCTTCTCCATCCAGCCGATGACTAAACAACCGAATTATTACATTACAATCCTGATTCATTAACCGTTTTACTCAACAGCTTCTAATTCCTCTAAATCCTGGCGGCCACAAATGAGCCCTACTATTAACCTCCCTAATAATCTTTCTTTTATCTATTAACTTATTAGGGCTTCTCCCCTATACCTTCACCCCCACCACACAGCTATCACTAAACATAGGCCTTGCCGCCCCACTTTGACTAGCTACAGTTATTATTGGTCTACGTAACCAACCCACCGCAGCCCTTGGCCACCTCCTTCCAGAAGGAACCCCAACACCACTAATCCCCATCCTCATTATTATCGAAACTATTAGTCTATTTATTCGACCTCTAGCCCTAGGAGTACGGTTAACAGCCAACCTCACAGCAGGACACCTTCTTATTCAACTTATCGCTACTGCAGCCTTCGTCCTCCTGCCTACAATAACAACTGTAGCACTCCTAACTGCTACAATCCTATTCTTACTAACCCTTCTTGAAATTGCAGTAGCCATAATTCAAG
>aru_Tri12_ATP8.2_1
ATGCCCCAATTAAATCCCGCCCCTTGATTTGCTATCCTAGTTTTTTCCTGATTAATTTTCCTAACGATTATTCCATCTAAAGTATTAAAACACATTTTTAATAACGAACCTAAAACACTTAACGTTACAAAACCTAAAACTGAACCCTGAAATTGACCATGGCACTAAACTTCTTTGATCAATTCATAAGCCCCACATTCCTAGGAATTCCTTTAATTGCTATTGCCCTTACTCTCCCATGGGTTCTTTATCCTTCTCCATCCAGCCGATGACTAAACAACCGAATTATTACATTACAATCCTGATTCATTAACCGTTTTACTCAACAGCTTCTAATTCCTCTAAATCCTGGCGGCCACAAATGAGCCCTACTATTAACCTCCCTAATAATCTTTCTTTTATCTATTAACTTATTAGGGCTTCTCCCCTATACCTTCACCCCCACCACACAGCTATCACTAAACATAGGCCTTGCCGCCCCACTTTGACTAGCTACAGTTATTATTGGTCTACGTAACCAACCCACCGCAGCCCTTGGCCACCTCCTTCCAGAAGGAACCCCAACACCACTAATCCCCATCCTCATTATTATCGAAACTATTAGTCTATTTATTCGACCTCTAGCCCTAGGAGTACGGTTAACAGCCAACCTCACAGCAGGACACCTTCTTATTCAACTTATCGCTACTGCAGCCTTCGTCCTCCTGCCTACAATAACAACTGTAGCACTCCTAACTGCTACAATCCTATTCTTACTAACCCTTCTTGAAATTGCAGTAGCCATAATTCAAG
>aru_Tri13_ATP8.2_1
ATGCCCCAATTAAATCCCGCCCCTTGATTTGCTATCCTAGTTTTTTCCTGATTAATTTTCCTAACGATTATTCCATCTAAAGTATTAAAACACATTTTTAATAACGAACCTAAAACACTTAACGTTACAAAACCTAAAACTGAACCCTGAAATTGACCATGGCACTAAACTTCTTTGATCAATTCATAAGCCCCACATTCCTAGGAATTCCTTTAATTGCTATTGCCCTTACTCTCCCATGGGTTCTTTATCCTTCTCCATCCAGCCGATGACTAAACAACCGAATTATTACATTACAATCCTGATTCATTAACCGTTTTACTCAACAGCTTCTAATTCCTCTAAATCCTGGCGGCCACAAATGAGCCCTACTATTAACCTCCCTAATAATCTTTCTTTTATCTATTAACTTATTAGGGCTTCTCCCCTATACCTTCACCCCCACCACACAGCTATCACTAAACATAGGCCTTGCCGCCCCACTTTGACTAGCTACAGTTATTATTGGTCTACGTAACCAACCCACCGCAGCCCTTGGCCACCTCCTTCCAGAAGGAACCCCAACACCACTAATCCCCATCCTCATTATTATCGAAACTATTAGTCTATTTATTCGACCTCTAGCCCTAGGAGTACGGTTAACAGCCAACCTCACAGCAGGACACCTTCTTATTCAACTTATCGCTACTGCAGCCTTCGTCCTCCTGCCTACAATAACAACTATAGCACTCCTAACTGCTACAATCCTATTCTTACTAACCCTTCTTGAAATTGCAGTAGCCATAATTCAAG
>aru_Tri27_ATP8.2_1
ATGCCCCAATTAAATCCCGCCCCTTGATTTGCTATCCTAGTTTTTTCCTGATTAATTTTCCTAACGATTATTCCATCTAAAGTATTAAAACACATTTTTAATAACGAACCTAAAACACTTAACGTTACAAAACCTAAAACTGAACCCTGAAATTGACCATGGCACTAAACTTCTTTGATCAATTCATAAGCCCCACATTCCTAGGAATTCCTTTAATTGCTATTGCCCTTACTCTCCCATGGGTTCTTTATCCTTCTCCATCCAGCCGATGACTAAACAACCGAATTATTACATTACAATCCTGATTCATTAACCGTTTTACTCAACAGCTTCTAATTCCTCTAAATCCTGGCGGCCACAAATGAGCCCTACTATTAACCTCCCTAATAATCTTTCTTTTATCTATTAACTTATTAGGGCTTCTCCCCTATACCTTCACCCCCACCACACAGCTATCACTAAACATAGGCCTTGCCGCCCCACTTTGACTAGCTACAGTTATTATTGGTCTACGTAACCAACCCACCGCAGCCCTTGGCCACCTCCTTCCAGAAGGAACCCCAACACCACTAATCCCCATCCTCATTATTATCGAAACTATTAGTCTATTTATTCGACCTCTAGCCCTAGGAGTACGGTTAACAGCCAACCTCACAGCAGGACACCTTCTTATTCAACTTATCGCTACTGCAGCCTTCGTCCTCCTGCCTACAATAACAACTGTAGCACTCCTAACTGCTACAATCCTATTCTTACTAACCCTTCTTGAAATTGCAGTAGCCATAATTCAAG
>aru_Tri28_ATP8.214
ATGCCCCAATTAAATCCCGCCCCTTGATTTGCTATCCTAGTTTTTTCCTGATTAATTTTCCTAACGATTATTCCATCTAAAGTATTAAAACACATTTTTAATAACGAACCTAAAACACTTAACGTTACAAAACCTAAAACTGAACCCTGAAATTGACCATGGCACTAAACTTCTTTGATCAATTCATAAGCCCCACATTCCTAGGAATTCCTTTAATTGCTATTGCCCTTACTCTCCCATGGGTTCTTTATCCTTCTCCATCCAGCCGATGACTAAACAACCGAATTATTACATTACAATCCTGATTCATTAACCGTTTTACTCAACAGCTTCTAATTCCTCTAAATCCTGGCGGCCACAAATGAGCCCTACTATTAACCTCCCTAATAATCTTTCTTTTATCTATTAACTTATTAGGGCTTCTCCCCTATACCTTCACCCCCACCACACAGCTATCACTAAACATAGGCCTTGCCGCCCCACTTTGACTAGCTACAGTTATTATTGGTCTACGTAACCAACCCACCGCAGCCCTTGGCCACCTCCTTCCAGAAGGAACCCCAACACCACTAATCCCCATCCTCATTATTATCGAAACTATTAGTCTATTTATTCGACCTCTAGCCCTAGGAGTACGGTTAACAGCCAACCTCACAGCAGGACACCTTCTTATTCAACTTATCGCTACTGCAGCCTTCGTCCTCCTGCCTACAATAACAACTGTAGCACTCCTAACTGCTACAATCCTATTCTTACTAACCCTTCTTGAAATTGCAGTAGCCATAATTCAAG
>aru_Tri66_ATP8.2_1
ATGCCCCAATTAAATCCCGCCCCTTGATTTGCTATCCTAGTTTTTTCCTGATTAATTTTCCTAACGATTATTCCATCTAAAGTATTAAAACACATTTTTAATAACGAACCTAAAACACTTAACGTTACAAAACCTAAAACTGAACCCTGAAATTGACCATGGCACTAAACTTCTTTGATCAATTCATAAGCCCCACATTCCTAGGAATTCCTTTAATTGCTATTGCCCTTACTCTCCCATGGGTTCTTTATCCTTCTCCATCCAGCCGATGACTAAACAACCGAATTATTACATTACAATCCTGATTCATTAACCGTTTTACTCAACAGCTTCTAATTCCTCTAAATCCTGGCGGCCACAAATGAGCCCTACTATTAACCTCCCTAATAATCTTTCTTTTATCTATTAACTTATTAGGGCTTCTCCCCTATACCTTCACCCCCACCACACAGCTATCACTAAACATAGGCCTTGCCGCCCCACTTTGACTAGCTACAGTTATTATTGGTCTACGTAACCAACCCACCGCAGCCCTTGGCCACCTCCTTCCAGAAGGAACCCCAACACCACTAATCCCCATCCTCATTATTATCGAAACTATTAGTCTATTTATTCGACCTCTAGCCCTAGGAGTACGGTTAACAGCCAACCTCACAGCAGGACACCTTCTTATTCAACTTATCGCTACTGCAGCCTTCGTCCTCCTGCCTACAATAACAACTGTAGCACTCCTAACTGCTACAATCCTATTCTTACTAACCCTTCTTGAAATTGCAGTAGCCATAATTCAAG
>aru_Tri75_ATP8.2_1
ATGCCCCAATTAAATCCCGCCCCTTGATTTGCTATCCTAGTTTTTTCCTGATTAATTTTCCTAACGATTATTCCATCTAAAGTATTAAAACACATTTTTAATAACGAACCTAAAACACTTAACGTTACAAAACCTAAAACTGAACCCTGAAATTGACCATGGCACTAAACTTCTTTGATCAATTCATAAGCCCCACATTCCTAGGAATTCCTTTAATTGCTATTGCCCTTACTCTCCCATGGGTTCTTTATCCTTCTCCATCCAGCCGATGACTAAACAACCGAATTATTACATTACAATCCTGATTCATTAACCGTTTTACTCAACAGCTTCTAATTCCTCTAAATCCTGGCGGCCACAAATGAGCCCTACTATTAACCTCCCTAATAATCTTTCTTTTATCTATTAACTTATTAGGGCTTCTCCCCTATACCTTCACCCCCACCACACAGCTATCACTAAACATAGGCCTTGCCGCCCCACTTTGACTAGCTACAGTTATTATTGGTCTACGTAACCAACCCACCGCAGCCCTTGGCCACCTCCTTCCAGAAGGAACCCCAACACCACTAATCCCCATCCTCATTATTATCGAAACTATTAGTCTATTTATTCGACCTCTAGCCCTAGGAGTACGGTTAACAGCCAACCTCACAGCAGGACACCTTCTTATTCAACTTATCGCTACTGCAGCCTTCGTCCTCCTGCCTACAATAACAACTGTAGCACTCCTAACTGCTACAATCCTATTCTTACTAACCCTTCTTGAAATTGCAGTAGCCATAATTCAAG
>aru_Tri92_ATP8.2_1
ATGCCCCAATTAAATCCCGCCCCTTGATTTGCTATCCTAGTTTTTTCCTGATTAATTTTCCTAACGATTATTCCATCTAAAGTATTAAAACACATTTTTAATAACGAACCTAAAACACTTAACGTTACAAAACCTAAAACTGAACCCTGAAATTGACCATGGCACTAAACTTCTTTGATCAATTCATAAGCCCCACATTCCTAGGAATTCCTTTAATTGCTATTGCCCTTACTCTCCCATGGGTTCTTTATCCTTCTCCATCCAGCCGATGACTAAACAACCGAATTATTACATTACAATCCTGATTCATTAACCGTTTTACTCAACAGCTTCTAATTCCTCTAAATCCTGGCGGCCACAAATGAGCCCTACTATTAACCTCCCTAATAATCTTTCTTTTATCTATTAACTTATTAGGGCTTCTCCCCTATACCTTCACCCCCACCACACAGCTATCACTAAACATAGGCCTTGCCGCCCCACTTTGACTAGCTACAGTTATTATTGGTCTACGTAACCAACCCACCGCAGCCCTTGGCCACCTCCTTCCAGAAGGAACCCCAACACCACTAATCCCCATCCTCATTATTATCGAAACTATTAGTCTATTTATTCGACCTCTAGCCCTAGGAGTACGGTTAACAGCCAACCTCACAGCAGGACACCTTCTTATTCAACTTATCGCTACTGCAGCCTTCGTCCTCCTGCCTACAATAACAACTGTAGCACTCCTAACTGCTACAATCCTATTCTTACTAACCCTTCTTGAAATTGCAGTAGCCATAATTCAAG
>aru_Tri93_ATP8.2_1
ATGCCCCAATTAAATCCCGCCCCTTGATTTGCTATCCTAGTTTTTTCCTGATTAATTTTCCTAACGATTATTCCATCTAAAGTATTAAAACACATTTTTAATAACGAACCTAAAACACTTAACGTTACAAAACCTAAAACTGAACCCTGAAATTGACCATGGCACTAAACTTCTTTGATCAATTCATAAGCCCCACATTCCTAGGAATTCCTTTAATTGCTATTGCCCTTACTCTCCCATGGGTTCTTTATCCTTCTCCATCCAGCCGATGACTAAACAACCGAATTATTACATTACAATCCTGATTCATTAACCGTTTTACTCAACAGCTTCTAATTCCTCTAAATCCTGGCGGCCACAAATGAGCCCTACTATTAACCTCCCTAATAATCTTTCTTTTATCTATTAACTTATTAGGGCTTCTCCCCTATACCTTCACCCCCACCACACAGCTATCACTAAACATAGGCCTTGCCGCCCCACTTTGACTAGCTACAGTTATTATTGGTCTACGTAACCAACCCACCGCAGCCCTTGGCCACCTCCTTCCAGAAGGAACCCCAACACCACTAATCCCCATCCTCATTATTATCGAAACTATTAGTCTATTTATTCGACCTCTAGCCCTAGGAGTACGGTTAACAGCCAACCTCACAGCAGGACACCTTCTTATTCAACTTATCGCTACTGCAGCCTTCGTCCTCCTGCCTACAATAACAACTGTAGCACTCCTAACTGCTACAATCCTATTCTTACTAACCCTTCTTGAAATTGCAGTAGCCATAATTCAAG
>b1_62
ATGCCCCAATTAAATCCCGCCCCTTGATTTGCTATCCTAGTTTTTTCCTGATTAATTTTCCTAACGATTATTCCATCTAAAGTATTAAAACACATTTTTAATAACGAACCTAAAACACTTAACGTTACAAAACCTAAAACTGAACCCTGAAATTGACCATGGCACTAAACTTCTTTGATCAATTCATAAGCCCCACATTCCTAGGAATTCCTTTAATTGCTATTGCCCTTACTCTCCCATGGGTTCTTTATCCTTCTCCATCCAGCCGATGACTAAACAACCGAATTATTACATTACAATCCTGATTCATTAACCGTTTTACTCAACAACTTCTAATTCCTCTAAATCCTGGCGGCCACAAATGAGCCCTACTATTAACCTCCCTAATAATCTTTCTTTTATCTATTAACTTATTAGGGCTTCTCCCCTATACCTTCACCCCCACCACACAGCTATCACTAAACATAGGCCTTGCCGCCCCACTTTGACTAGCTACAGTTATTATTGGTCTACGTAACCAACCCACCGCAGCCCTTGGCCACCTCCTTCCAGAAGGAACCCCAACACCACTAATCCCCATCCTCATTATTATCGAAACTATTAGTCTATTTATTCGACCTCTAGCCCTCGGAGTACGGTTAACAGCCAACCTCACAGCAGGACACCTTCTTATTCAACTTATCGCTACTGCAGCCTTCGTCCTCCTGCCTACAATAACAACTGTAGCACTCCTAACTGCTACAATCCTATTCTTACTAACCCTTCTTGAAATTGCAGTAGCCATAATTCAAG
>b1_159
ATGCCCCAATTAAATCCCGCCCCTTGATTTGCTATCCTAGTTTTTTCCTGATTAATTTTCCTAACGATTATTCCATCTAAAGTATTAAAACACATTTTTAATAACGAACCTAAAACACTTAACGTTACAAAACCTAAAACTGAACCCTGAAATTGACCATGGCACTAAACTTCTTTGATCAATTCATAAGCCCCACATTCCTAGGAATTCCTTTAATTGCTATTGCCCTTACTCTCCCATGGGTTCTTTATCCTTCTCCATCCAGCCGATGACTAAACAACCGAATTATTACATTACAATCCTGATTCATTAACCGTTTTACTCAACAACTTCTAATTCCTCTAAATCCTGGCGGCCACAAATGAGCCCTACTATTAACCTCCCTAATAATCTTTCTTTTATCTATTAACTTATTAGGGCTTCTCCCCTATACCTTCACCCCCACCACACAGCTATCACTAAACATAGGCCTTGCCGCCCCACTTTGACTAGCTACAGTTATTATTGGTCTACGTAACCAACCCACCGCAGCCCTTGGCCACCTCCTTCCAGAAGGAACCCCAACACCACTAATCCCCATCCTCATTATTATCGAAACTATTAGTCTATTTATTCGACCTCTAGCCCTCGGAGTACGGTTAACAGCCAACCTCACAGCAGGACACCTTCTTATTCAACTTATCGCTACTGCAGCCTTCGTCCTCCTGCCTACAATAACAACTGTAGCACTCCTAACTGCTACAATCCTATTCTTACTAACCCTTCTTGAAATTGCAGTAGCCATAATTCAAG
>b1_49
ATGCCCCAATTAAATCCCGCCCCTTGATTTGCTATCCTAGTTTTTTCCTGATTAATTTTCCTAACGATTATTCCATCTAAAGTATTAAAACACATTTTTAATAACGAACCTAAAACACTTAACGTTACAAAACCTAAAACTGAACCCTGAAATTGACCATGGCACTAAACTTCTTTGATCAATTCATAAGCCCCACATTCCTAGGAATTCCTTTAATTGCTATTGCCCTTACTCTCCCATGGGTTCTTTATCCTTCTCCATCCAGCCGATGACTAAACAACCGAATTATTACATTACAATCCTGATTCATTAACCGTTTTACTCAACAACTTCTAATTCCTCTAAATCCTGGCGGCCACAAATGAGCCCTACTATTAACCTCCCTAATAATCTTTCTTTTATCTATTAACTTATTAGGGCTTCTCCCCTATACCTTCACCCCCACCACACAGCTATCACTAAACATAGGCCTTGCCGCCCCACTTTGACTAGCTACAGTTATTATTGGTCTACGTAACCAACCCACCGCAGCCCTTGGCCACCTCCTTCCAGAAGGAACCCCAACACCACTAATCCCCATCCTCATTATTATTGAAACTATTAGTCTATTTATTCGACCTCTAGCCCTCGGAGTACGGTTAACAGCCAACCTCACAGCAGGACACCTTCTTATTCAACTTATCGCTACTGCAGCCTTCGTCCTCCTGCCTACAATAACAACTGTAGCACTCCTAACTGCTACAATCCTATTCTTACTAACCCTTCTTGAAATTGCAGTAGCCATAATTCAAG
>b1_50
ATGCCCCAATTAAATCCCGCCCCTTGATTTGCTATCCTAGTTTTTTCCTGATTAATTTTCCTAACGATTATTCCATCTAAAGTATTAAAACACATTTTTAATAACGAACCTAAAACACTTAACGTTACAAAACCTAAAACTGAACCCTGAAATTGACCATGGCACTAAACTTCTTTGATCAATTCATAAGCCCCACATTCCTAGGAATTCCTTTAATTGCTATTGCCCTTACTCTCCCATGGGTTCTTTATCCTTCTCCATCCAGCCGATGACTAAACAACCGAATTATTACATTACAATCCTGATTCATTAACCGTTTTACTCAACAACTTCTAATTCCTCTAAATCCTGGCGGCCACAAATGAGCCCTACTATTAACCTCCCTAATAATCTTTCTTTTATCTATTAACTTATTAGGGCTTCTCCCCTATACCTTCACCCCCACCACACAGCTATCACTAAACATAGGCCTTGCCGCCCCACTTTGACTAGCTACAGTTATTATTGGTCTACGTAACCAACCCACCGCAGCCCTTGGCCACCTCCTTCCAGAAGGAACCCCAACACCACTAATCCCCATCCTCATTATTATTGAAACTATTAGTCTATTTATTCGACCTCTAGCCCTCGGAGTACGGTTAACAGCCAACCTCACAGCAGGACACCTTCTTATTCAACTTATCGCTACTGCAGCCTTCGTCCTCCTGCCTACAATAACAACTGTAGCACTCCTAACTGCTACAATCCTATTCTTACTAACCCTTCTTGAAATTGCAGTAGCCATAATTCAAG
>b1_51
ATGCCCCAATTAAATCCCGCCCCTTGATTTGCTATCCTAGTTTTTTCCTGATTAATTTTCCTAACGATTATTCCATCTAAAGTATTAAAACACATTTTTAATAACGAACCTAAAACACTTAACGTTACAAAACCTAAAACTGAACCCTGAAATTGACCATGGCACTAAACTTCTTTGATCAATTCATAAGCCCCACATTCCTAGGAATTCCTTTAATTGCTATTGCCCTTACTCTCCCATGGGTTCTTTATCCTTCTCCATCCAGCCGATGACTAAACAACCGAATTATTACATTACAATCCTGATTCATTAACCGTTTTACTCAACAACTTCTAATTCCTCTAAATCCTGGCGGCCACAAATGAGCCCTACTATTAACCTCCCTAATAATCTTTCTTTTATCTATTAACTTATTAGGGCTTCTCCCCTATACCTTCACCCCCACCACACAGCTATCACTAAACATAGGCCTTGCCGCCCCACTTTGACTAGCTACAGTTATTATTGGTCTACGTAACCAACCCACCGCAGCCCTTGGCCACCTCCTTCCAGAAGGAACCCCAACACCACTAATCCCCATCCTCATTATTATCGAAACTATTAGTCTATTTATTCGACCTCTAGCCCTCGGAGTACGGTTAACAGCCAACCTCACAGCAGGACACCTTCTTATTCAACTTATCGCTACTGCAGCCTTCGTCCTCCTGCCTACAATAACAACTGTAGCACTCCTAACTGCTACAATCCTATTCTTACTAACCCTTCTTGAAATTGCAGTAGCCATAATTCAAG
>b1_52
ATGCCCCAATTAAATCCCGCCCCTTGATTTGCTATCCTAGTTTTTTCCTGATTAATTTTCCTAACGATTATTCCATCTAAAGTATTAAAACACATTTTTAATAACGAACCTAAAACACTTAACGTTACAAAACCTAAAACTGAACCCTGAAATTGACCATGGCACTAAACTTCTTTGATCAATTCATAAGCCCCACATTCCTAGGAATTCCTTTAATTGCTATTGCCCTTACTCTCCCATGGGTTCTTTATCCTTCTCCATCCAGCCGATGACTAAACAACCGAATTATTACATTACAATCCTGATTCATTAACCGTTTTACTCAACAACTTCTAATTCCTCTAAACCCTGGCGGCCACAAATGAGCCCTACTATTAACCTCCCTAATAATCTTTCTTTTATCTATTAACTTATTAGGGCTTCTCCCCTATACCTTCACCCCCACCACACAGCTATCACTAAACATAGGCCTTGCCGCCCCACTTTGACTAGCTACAGTTATTATTGGTCTACGTAACCAACCCACCGCAGCCCTTGGCCACCTCCTTCCAGAAGGAACCCCAACACCACTAATCCCCATCCTCATTATTATCGAAACTATTAGTCTATTTATTCGACCTCTAGCCCTCGGAGTACGGTTAACAGCCAACCTCACAGCAGGACACCTTCTTATTCAACTTATCGCTACTGCAGCCTTCGTCCTCCTGCCTACAATAACAACTGTAGCACTCCTAACTGCTACAATCCTATTCTTACTAACCCTTCTTGAAATTGCAGTAGCCATAATTCAAG
>b1_53
ATGCCCCAATTAAATCCCGCCCCTTGATTTGCTATCCTAGTTTTTTCCTGATTAATTTTCCTAACGATTATTCCATCTAAAGTATTAAAACACATTTTTAATAACGAACCTAAAACACTTAACGTTACAAAACCTAAAACTGAACCCTGAAATTGACCATGGCACTAAACTTCTTTGATCAATTCATAAGCCCCACATTCCTAGGAATTCCTTTAATTGCTATTGCCCTTACTCTCCCATGGGTTCTTTATCCTTCTCCATCCAGCCGATGACTAAACAACCGAATTATTACATTACAATCCTGATTCATTAACCGTTTTACTCAACAACTTCTAATTCCTCTAAACCCTGGCGGCCACAAATGAGCCCTACTATTAACCTCCCTAATAATCTTTCTTTTATCTATTAACTTATTAGGGCTTCTCCCCTATACCTTCACCCCCACCACACAGCTATCACTAAACATAGGCCTTGCCGCCCCACTTTGACTAGCTACAGTTATTATTGGTCTACGTAACCAACCCACCGCAGCCCTTGGCCACCTCCTTCCAGAAGGAACCCCAACACCACTAATCCCCATCCTCATTATTATCGAAACTATTAGTCTATTTATTCGACCTCTAGCCCTCGGAGTACGGTTAACAGCCAACCTCACAGCAGGACACCTTCTTATTCAACTTATCGCTACTGCAGCCTTCGTCCTCCTGCCTACAATAACAACTGTAGCACTCCTAACTGCTACAATCCTATTCTTACTAACCCTTCTTGAAATTGCAGTAGCCATAATTCAAG
>b1_54
ATGCCCCAATTAAATCCCGCCCCTTGATTTGCTATCCTAGTTTTTTCCTGATTAATTTTCCTAACGATTATTCCATCTAAAGTATTAAAACACATTTTTAATAACGAACCTAAAACACTTAACGTTACAAAACCTAAAACTGAACCCTGAAATTGACCATGGCACTAAACTTCTTTGATCAATTCATAAGCCCCACATTCCTAGGAATTCCTTTAATTGCTATTGCCCTTACTCTCCCATGGGTTCTTTATCCTTCTCCATCCAGCCGATGACTAAACAACCGAATTATTACATTACAATCCTGATTCATTAACCGTTTTACTCAACAACTTCTAATTCCTCTAAACCCTGGCGGCCACAAATGAGCCCTACTATTAACCTCCCTAATAATCTTTCTTTTATCTATTAACTTATTAGGGCTTCTCCCCTATACCTTCACCCCCACCACACAGCTATCACTAAACATAGGCCTTGCCGCCCCACTTTGACTAGCTACAGTTATTATTGGTCTACGTAACCAACCCACCGCAGCCCTTGGCCACCTCCTTCCAGAAGGAACCCCAACACCACTAATCCCCATCCTCATTATTATCGAAACTATTAGTCTATTTATTCGACCTCTAGCCCTCGGAGTACGGTTAACAGCCAACCTCACAGCAGGACACCTTCTTATTCAACTTATCGCTACTGCAGCCTTCGTCCTCCTGCCTACAATAACAACTGTAGCACTCCTAACTGCTACAATCCTATTCTTACTAACCCTTCTTGAAATTGCAGTAGCCATAATTCAAG
>b1_55
ATGCCCCAATTAAATCCCGCCCCTTGATTTGCTATCCTAGTTTTTTCCTGATTAATTTTCCTAACGATTATTCCATCTAAAGTATTAAAACACATTTTTAATAACGAACCTAAAACACTTAACGTTACAAAACCTAAAACTGAACCCTGAAATTGACCATGGCACTAAACTTCTTTGATCAATTCATAAGCCCCACATTCCTAGGAATTCCTTTAATTGCTATTGCCCTTACTCTCCCATGGGTTCTTTATCCTTCTCCATCCAGCCGATGACTAAACAACCGAATTATTACATTACAATCCTGATTCATTAACCGTTTTACTCAACAACTTCTAATTCCTCTAAACCCTGGCGGCCACAAATGAGCCCTACTATTAACCTCCCTAATAATCTTTCTTTTATCTATTAACTTATTAGGGCTTCTCCCCTATACCTTCACCCCCACCACACAGCTATCACTAAACATAGGCCTTGCCGCCCCACTTTGACTAGCTACAGTTATTATTGGTCTACGTAACCAACCCACCGCAGCCCTTGGCCACCTCCTTCCAGAAGGAACCCCAACACCACTAATCCCCATCCTCATTATTATCGAAACTATTAGTCTATTTATTCGACCTCTAGCCCTCGGAGTACGGTTAACAGCCAACCTCACAGCAGGACACCTTCTTATTCAACTTATCGCTACTGCAGCCTTCGTCCTCCTGCCTACAATAACAACTGTAGCACTCCTAACTGCTACAATCCTATTCTTACTAACCCTTCTTGAAATTGCAGTAGCCATAATTCAAG
>b1_56
ATGCCCCAATTAAATCCCGCCCCTTGATTTGCTATCCTAGTTTTTTCCTGATTAATTTTCCTAACGATTATTCCATCTAAAGTATTAAAACACATTTTTAATAACGAACCTAAAACACTTAACGTTACAAAACCTAAAACTGAACCCTGAAATTGACCATGGCACTAAACTTCTTTGATCAATTCATAAGCCCCACATTCCTAGGAATTCCTTTAATTGCTATCGCCCTTACTCTCCCATGGGTTCTTTATCCTTCTCCATCCAGCCGATGACTAAACAACCGAATTATTACATTACAATCCTGATTCATTAACCGTTTTACTCAACAACTTCTAATTCCTCTAAATCCTGGCGGCCACAAATGAGCCCTACTATTAACCTCCCTAATAATCTTTCTTTTATCTATTAACTTATTAGGGCTTCTCCCCTATACCTTCACCCCCACCACACAGCTATCACTAAACATAGGCCTTGCCGCCCCACTTTGACTAGCTACAGTTATTATTGGTCTACGTAACCAACCCACCGCAGCCCTTGGCCACCTCCTTCCAGAAGGAACCCCAACACCACTAATCCCCATCCTCATTATTATCGAAACTATTAGTCTATTTATTCGACCTCTAGCCCTCGGAGTACGGTTAACAGCCAACCTCACAGCAGGACACCTTCTTATTCAACTTATCGCTACTGCAGCCTTCGTCCTCCTGCCTACAATAACAACTGTGGCACTCCTAACTGCTACAATCCTATTCTTACTAACCCTTCTTGAAATTGCAGTAGCCATAATTCAAG
>b1_57
ATGCCCCAATTAAATCCCGCCCCTTGATTTGCTATCCTAGTTTTTTCCTGATTAATTTTCCTAACGATTATTCCATCTAAAGTATTAAAACACATTTTTAATAACGAACCTAAAACACTTAACGTTACAAAACCTAAAACTGAACCCTGAAATTGACCATGGCACTAAACTTCTTTGATCAATTCATAAGCCCCACATTCCTAGGAATTCCTTTAATTGCTATTGCCCTTACTCTCCCATGGGTTCTTTATCCTTCTCCATCCAGCCGATGACTAAACAACCGAATTATTACATTACAATCCTGATTCATTAACCGTTTTACTCAACAACTTCTAATTCCTCTAAACCCTGGCGGCCACAAATGAGCCCTACTATTAACCTCCCTAATAATCTTTCTTTTATCTATTAACTTATTAGGGCTTCTCCCCTATACCTTCACCCCCACCACACAGCTATCACTAAACATAGGCCTTGCCGCCCCACTTTGACTAGCTACAGTTATTATTGGTCTACGTAACCAACCCACCGCAGCCCTTGGCCACCTCCTTCCAGAAGGAACCCCAACACCACTAATCCCCATCCTCATTATTATCGAAACTATTAGTCTATTTATTCGACCTCTAGCCCTCGGAGTACGGTTAACAGCCAACCTCACAGCAGGACACCTTCTTATTCAACTTATCGCTACTGCAGCCTTCGTCCTCCTGCCTACAATAACAACTGTAGCACTCCTAACTGCTACAATCCTATTCTTACTAACCCTTCTTGAAATTGCAGTAGCCATAATTCAAG
>b1_58
ATGCCCCAATTAAATCCCGCCCCTTGATTTGCTATCCTAGTTTTTTCCTGATTAATTTTCCTAACGATTATTCCATCTAAAGTATTAAAACACATTTTTAATAACGAACCTAAAACACTTAACGTTACAAAACCTAAAACTGAACCCTGAAATTGACCATGGCACTAAACTTCTTTGATCAATTCATAAGCCCCACATTCCTAGGAATTCCTTTAATTGCTATTGCCCTTACTCTCCCATGGGTTCTTTATCCTTCTCCATCCAGCCGATGACTAAACAACCGAATTATTACATTACAATCCTGATTCATTAACCGTTTTACTCAACAACTTCTAATTCCTCTAAATCCTGGCGGCCACAAATGAGCCCTACTATTAACCTCCCTAATAATCTTTCTTTTATCTATTAACTTATTAGGGCTTCTCCCCTATACCTTCACCCCCACCACACAGCTATCACTAAACATAGGCCTTGCCGCCCCACTTTGACTAGCTACAGTTATTATTGGTCTACGTAACCAACCCACCGCAGCCCTTGGCCACCTCCTTCCAGAAGGAACCCCAACACCACTAATCCCCATCCTCATTATTATTGAAACTATTAGTCTATTTATTCGACCTCTAGCCCTCGGAGTACGGTTAACAGCCAACCTCACAGCAGGACACCTTCTTATTCAACTTATCGCTACTGCAGCCTTCGTCCTCCTGCCTACAATAACAACTGTAGCACTCCTAACTGCTACAATCCTATTCTTACTAACCCTTCTTGAAATTGCAGTAGCCATAATTCAAG
>b1_60
ATGCCCCAATTAAATCCCGCCCCTTGATTTGCTATCCTAGTTTTTTCCTGATTAATTTTCCTAACGATTATTCCATCTAAAGTATTAAAACACATTTTTAATAACGAACCTAAAACACTTAACGTTACAAAACCTAAAACTGAACCCTGAAATTGACCATGGCACTAAACTTCTTTGATCAATTCATAAGCCCCACATTCCTAGGAATTCCTTTAATTGCTATTGCCCTTACTCTCCCATGGGTTCTTTATCCTTCTCCATCCAGCCGATGACTAAACAACCGAATTATTACATTACAATCCTGATTCATTAACCGTTTTACTCAACAACTTCTAATTCCTCTAAATCCTGGCGGCCACAAATGAGCCCTACTATTAACCTCCCTAATAATCTTTCTTTTATCTATTAACTTATTAGGGCTTCTCCCCTATACCTTCACCCCCACCACACAGCTATCACTAAACATAGGCCTTGCCGCCCCACTTTGACTAGCTACAGTTATTATTGGTCTACGTAACCAACCCACCGCAGCCCTTGGCCACCTCCTTCCAGAAGGAACCCCAACACCACTAATCCCCATCCTCATTATTATCGAAACTATTAGTCTATTTATTCGACCTCTAGCCCTCGGAGTACGGTTAACAGCCAACCTCACAGCAGGACACCTTCTTATTCAACTTATCGCTACTGCAGCCTTCGTCCTCCTGCCTACAATAACAACTGTAGCACTCCTAACTGCTACAATCCTATTCTTACTAACCCTTCTTGAAATTGCAGTAGCCATAATTCAAG
>b1_61
ATGCCCCAATTAAATCCCGCCCCTTGATTTGCTATCCTAGTTTTTTCCTGATTAATTTTCCTAACGATTATTCCATCTAAAGTATTAAAACACATTTTTAATAACGAACCTAAAACACTTAACGTTACAAAACCTAAAACTGAACCCTGAAATTGACCATGGCACTAAACTTCTTTGATCAATTCATAAGCCCCACATTCCTAGGAATTCCTTTAATTGCTATTGCCCTTACTCTCCCATGGGTTCTTTATCCTTCTCCATCCAGCCGATGACTAAACAACCGAATTATTACATTACAATCCTGATTCATTAACCGTTTTACTCAACAACTTCTAATTCCTCTAAATCCTGGCGGCCACAAATGAGCCCTACTATTAACCTCCCTAATAATCTTTCTTTTATCTATTAACTTATTAGGGCTTCTCCCCTATACCTTCACCCCCACCACACAGCTATCACTAAACATAGGCCTTGCCGCCCCACTTTGACTAGCTACAGTTATTATTGGTCTACGTAACCAACCCACCGCAGCCCTTGGCCACCTCCTTCCAGAAGGAACCCCAACACCACTAATCCCCATCCTCATTATTATCGAAACTATTAGTCTATTTATTCGACCTCTAGCCCTCGGAGTACGGTTAACAGCCAACCTCACAGCAGGACACCTTCTTATTCAACTTATCGCTACTGCAGCCTTCGTCCTCCTGCCTACAATAACAACTGTAGCACTCCTAACTGCTACAATCCTATTCTTACTAACCCTTCTTGAAATTGCAGTAGCCATAATTCAAG
>b1_63
ATGCCCCAATTAAATCCCGCCCCTTGATTTGCTATCCTAGTTTTTTCCTGATTAATTTTCCTAACGATTATTCCATCTAAAGTATTAAAACACATTTTTAATAACGAACCTAAAACACTTAACGTTACAAAACCTAAAACTGAACCCTGAAATTGACCATGGCACTAAACTTCTTTGATCAATTCATAAGCCCCACATTCCTAGGAATTCCTTTAATTGCTATTGCCCTTACTCTCCCATGGGTTCTTTATCCTTCTCCATCCAGCCGATGACTAAACAACCGAATTATTACATTACAATCCTGATTCATTAACCGTTTTACTCAACAGCTTCTAATTCCTCTAAATCCTGGCGGCCACAAATGAGCCCTACTATTAACCTCCCTAATAATCTTTCTTTTATCTATTAACTTATTAGGGCTTCTCCCCTATACCTTCACCCCCACCACACAGCTATCACTAAACATAGGCCTTGCCGCCCCACTTTGACTAGCTACAGTTATTATTGGTCTACGTAACCAACCCACCGCAGCCCTTGGCCACCTCCTTCCAGAAGGAACCCCAACACCACTAATCCCCATCCTCATTATTATCGAAACTATTAGTCTATTTATTCGACCTCTAGCCCTAGGAGTACGGTTAACAGCCAACCTCACAGCAGGACACCTTCTTATTCAACTTATCGCTACTGCAGCCTTCGTCCTCCTGCCTACAATAACAACTGTAGCACTCCTAACTGCTACAATCCTATTCTTACTAACCCTTCTTGAAATTGCAGTAGCCATAATTCAAG
>b1_64
ATGCCCCAATTAAATCCCGCCCCTTGATTTGCTATCCTAGTTTTTTCCTGATTAATTTTCCTAACGATTATTCCATCTAAAGTATTAAAACACATTTTTAATAACGAACCTAAAACACTTAACGTTACAAAACCTAAAACTGAACCCTGAAATTGACCATGGCACTAAACTTCTTTGATCAATTCATAAGCCCCACATTCCTAGGAATTCCTTTAATTGCTATCGCCCTTACTCTCCCATGGGTTCTTTATCCTTCTCCATCCAGCCGATGACTAAACAACCGAATTATTACATTACAATCCTGATTCATTAACCGTTTTACTCAACAACTTCTAATTCCTCTAAATCCTGGCGGCCACAAATGAGCCCTACTATTAACCTCCCTAATAATCTTTCTTTTATCTATTAACTTATTAGGGCTTCTCCCCTATACCTTCACCCCCACCACACAGCTATCACTAAACATAGGCCTTGCCGCCCCACTTTGACTAGCTACAGTTATTATTGGTCTACGTAACCAACCCACCGCAGCCCTTGGCCACCTCCTTCCAGAAGGAACCCCAACACCACTAATCCCCATCCTCATTATTATCGAAACTATTAGTCTATTTATTCGACCTCTAGCCCTCGGAGTACGGTTAACAGCCAACCTCACAGCAGGACACCTTCTTATTCAACTTATCGCTACTGCAGCCTTCGTCCTCCTGCCTACAATAACAACTGTAGCACTCCTAACTGCTACAATCCTATTCTTACTAACCCTTCTTGAAATTGCAGTAGCCATAATTCAAG
>b1_65
ATGCCCCAATTGAATCCCGCCCCTTGATTTGCTATCCTAGTTTTTTCCTGATTAATTTTCCTAACGATTATTCCATCTAAAGTATTAAAACACATTTTTAATAACGAACCTAAAACACTTAACGTTACAAAACCTAAAACTGAACCCTGAAATTGACCATGGCACTAAACTTCTTTGATCAATTCATAAGCCCCACATTCCTAGGAATTCCTTTAATTGCTATCGCCCTTACTCTCCCATGGGTTCTTTATCCTTCTCCATCCAGCCGATGACTAAACAACCGAATTATTACATTACAATCCTGATTCATTAACCGTTTTACTCAACAACTTCTAATTCCTCTAAATCCTGGCGGCCACAAATGAGCCCTACTATTAACCTCCCTAATAATCTTTCTTTTATCTATTAACTTATTAGGGCTTCTCCCCTATACCTTCACCCCCACCACACAGCTATCACTAAACATAGGCCTTGCCGCCCCACTTTGACTAGCTACAGTTATTATTGGTCTACGTAACCAACCCACCGCAGCCCTTGGCCACCTCCTTCCAGAAGGAACCCCAACACCACTAATCCCCATCCTCATTATTATCGAAACTATTAGTCTATTTATTCGACCTCTAGCCCTCGGAGTACGGTTAACAGCCAACCTCACAGCAGGACACCTTCTTATTCAACTTATCGCTACTGCAGCCTTCGTCCTCCTGCCTACAATAACAACTGTAGCACTCCTAACTGCTACAATCCTATTCTTACTAACCTTTCTTGAAATTGCAGTAGCCATAATTCAAG
>b1_66
ATGCCCCAATTAAATCCCGCCCCTTGATTTGCTATCCTAGTTTTTTCCTGATTAATTTTCCTAACGATTATTCCATCTAAAGTATTAAAACACATTTTTAATAACGAACCTAAAACACTTAACGTTACAAAACCTAAAACTGAACCCTGAAATTGACCATGGCACTAAACTTCTTTGATCAATTCATAAGCCCCACATTCCTAGGAATTCCTTTAATTGCTATCGCCCTTACTCTCCCATGGGTTCTTTATCCTTCTCCATCCAGCCGATGACTAAACAACCGAATTATTACATTACAATCCTGATTCATTAACCGTTTTACTCAACAACTTCTAATTCCTCTAAATCCTGGCGGCCACAAATGAGCCCTACTATTAACCTCCCTAATAATCTTTCTTTTATCTATTAACTTATTAGGGCTTCTCCCCTATACCTTCACCCCCACCACACAGCTATCACTAAACATAGGCCTTGCCGCCCCACTTTGACTAGCTACAGTTATTATTGGTCTACGTAACCAACCCACCGCAGCCCTTGGCCACCTCCTTCCAGAAGGAACCCCAACACCACTAATCCCCATCCTCATTATTATCGAAACTATTAGTCTATTTATTCGACCTCTAGCCCTCGGAGTACGGTTAACAGCCAACCTCACAGCAGGACACCTTCTTATTCAACTTATCGCTACTGCAGCCTTCGTCCTCCTGCCTACAATAACAACTGTAGCACTCCTAACTGCTACAATCCTATTCTTACTAACCCTTCTTGAAATTGCAGTAGCCATAATTCAAG
>b1_67
ATGCCCCAATTAAATCCCGCCCCTTGATTTGCTATCCTAGTTTTTTCCTGATTAATTTTCCTAACGATTATTCCATCTAAAGTATTAAAACACATTTTTAATAACGAACCTAAAACACTTAACGTTACAAAACCTAAAACTGAACCCTGAAATTGACCATGGCACTAAACTTCTTTGATCAATTCATAAGCCCCACATTCCTAGGAATTCCTTTAATTGCTATTGCCCTTACTCTCCCATGGGTTCTTTATCCTTCTCCATCCAGCCGATGACTAAACAACCGAATTATTACATTACAATCCTGATTCATTAACCGTTTTACTCAACAACTTCTAATTCCTCTAAACCCTGGCGGCCACAAATGAGCCCTACTATTAACCTCCCTAATAATCTTTCTTTTATCTATTAACTTATTAGGGCTTCTCCCCTATACCTTCACCCCCACCACACAGCTATCACTAAACATAGGCCTTGCCGCCCCACTTTGACTAGCTACAGTTATTATTGGTCTACGTAACCAACCCACCGCAGCCCTTGGCCACCTCCTTCCAGAAGGAACCCCAACACCACTAATCCCCATCCTCATTATTATCGAAACTATTAGTCTATTTATTCGACCTCTAGCCCTCGGAGTACGGTTAACAGCCAACCTCACAGCAGGACACCTTCTTATTCAACTTATCGCTACTGCAGCCTTCGTCCTCCTGCCTACAATAACAACTGTAGCACTCCTAACTGCTACAATCCTATTCTTACTAACCCTTCTTGAAATTGCAGTAGCCATAATTCAAG
>b1_68
ATGCCCCAATTAAATCCCGCCCCTTGATTTGCTATCCTAGTTTTTTCCTGATTAATTTTCCTAACGATTATTCCATCTAAAGTATTAAAACACATTTTTAATAACGAACCTAAAACACTTAACGTTACAAAACCTAAAACTGAACCCTGAAATTGACCATGGCACTAAACTTCTTTGATCAATTCATAAGCCCCACATTCCTAGGAATTCCTTTAATTGCTATTGCCCTTACTCTCCCATGGGTTCTTTATCCTTCTCCATCCAGCCGATGACTAAACAACCGAATTATTACATTACAATCCTGATTCATTAACCGTTTTACTCAACAACTTCTAATTCCTCTAAACCCTGGCGGCCACAAATGAGCCCTACTATTAACCTCCCTAATAATCTTTCTTTTATCTATTAACTTATTAGGGCTTCTCCCCTATACCTTCACCCCCACCACACAGCTATCACTAAACATAGGCCTTGCCGCCCCACTTTGACTAGCTACAGTTATTATTGGTCTACGTAACCAACCCACCGCAGCCCTTGGCCACCTCCTTCCAGAAGGAACCCCAACACCACTAATCCCCATCCTCATTATTATCGAAACTATTAGTCTATTTATTCGACCTCTAGCCCTCGGAGTACGGTTAACAGCCAACCTCACAGCAGGACACCTTCTTATTCAACTTATCGCTACTGCAGCCTTCGTCCTCCTGCCTACAATAACAACTGTAGCACTCCTAACTGCTACAATCCTATTCTTACTAACCCTTCTTGAAATTGCAGTAGCCATAATTCAAG
>cau_Tri10_ATP8.2_1
ATGCCCCAATTAAATCCCGCCCCTTGATTTGCTATCCTAGTTTTTTCCTGATTAATTTTCCTAACGATTATTCCATCTAAAGTATTAAAACACATTTTTAATAACGAACCTAAAACACTTAACGTTACAAAACCTAAAACTGAACCCTGAAATTGACCATGGCACTAAACTTCTTTGATCAATTCATAAGCCCCACATTCCTAGGAATTCCTTTAATTGCTATTGCCCTTACCCTCCCATGGGTTCTTTATCCTTCTCCATCCAGCCGATGACTAAACAACCGAATTATTACATTACAATCCTGATTCATTAACCGTTTTACTCAACAGCTTCTAATTCCTCTAAATCCTGGCGGCCACAAATGAGCCCTACTATTAACCTCCCTAATAATCTTTCTTTTATCTATTAACTTATTAGGGCTTCTCCCCTATACCTTCACCCCCACCACACAGCTATCACTAAACATAGGCCTTGCCGCCCCACTTTGACTAGCTACAGTTATTATTGGCCTACGTAACCAACCCACCGCAGCCCTTGGCCACCTCCTTCCAGAAGGAACCCCAACACCACTAATCCCCATCCTCATTATTATCGAAACTATTAGTCTATTTATTCGACCTCTAGCCCTAGGAGTACGGTTAACAGCCAACCTCACAGCAGGACACCTTCTTATTCAACTTATCGCTACTGCAGCCTTCGTCCTCCTGCCTACAATAACAACTGTAGCACTCCTAACTGCTACAATCCTATTCTTACTAACCCTTCTTGAAATTGCAGTAGCCATAATTCAAG
>cau_Tri122_ATP8.2_
ATGCCCCAATTAAATCCCGCCCCTTGATTTGCTATCCTAGTTTTTTCCTGATTAATTTTCCTAACGATTATTCCATCTAAAGTATTAAAACACATTTTTAATAACGAACCTAAAACACTTAACGTTACAAAACCTAAAACTGAACCCTGAAATTGACCATGGCACTAAACTTCTTTGATCAATTCATAAGCCCCACATTCCTAGGAATTCCTTTAATTGCTATTGCCCTTACCCTCCCATGGGTTCTTTATCCTTCTCCATCCAGCCGATGACTAAACAACCGAATTATTACATTACAATCCTGATTCATTAACCGTTTTACTCAACAGCTTCTAATTCCTCTAAATCCTGGCGGCCACAAATGAGCCCTACTATTAACCTCCCTAATAATCTTTCTTTTATCTATTAACTTATTAGGGCTTCTCCCCTATACCTTCACCCCCACCACACAGCTATCACTAAACATAGGCCTTGCCGCCCCACTTTGACTAGCTACAGTTATTATTGGCCTACGTAACCAACCCACCGCAGCCCTTGGCCACCTCCTTCCAGAAGGAACCCCAACACCACTAATCCCCATCCTCATTATTATCGAAACTATTAGTCTATTTATTCGACCTCTAGCCCTAGGAGTACGGTTAACAGCCAACCTCACAGCAGGACACCTTCTTATTCAACTTATCGCTACTGCAGCCTTCGTCCTCCTGCCTACAATAACAACTGTAGCACTCCTAACTGCTACAATCCTATTCTTACTAACCCTTCTTGAAATTGCAGTAGCCATAATTCAAG
>cau_Tri131_ATP8.2_
ATGCCCCAATTAAATCCCGCCCCTTGATTTGCTATCCTAGTTTTTTCCTGATTAATTTTCCTAACGATTATTCCATCTAAAGTATTAAAACACATTTTTAATAACGAACCTAAAACACTTAACGTTACAAAACCTAAAACTGAACCCTGAAATTGACCATGGCACTAAACTTCTTTGATCAATTCATAAGCCCCACATTCCTAGGAATTCCTTTAATTGCTATTGCCCTTACCCTCCCATGGGTTCTTTATCCTTCTCCATCCAGCCGATGACTAAACAACCGAATTATTACATTACAATCCTGATTCATTAACCGTTTTACTCAACAGCTTCTAATTCCTCTAAATCCTGGCGGCCACAAATGAGCCCTACTATTAACCTCCCTAATAATCTTTCTTTTATCTATTAACTTATTAGGGCTTCTCCCCTATACCTTCACCCCCACCACACAGCTATCACTAAACATAGGCCTTGCCGCCCCACTTTGACTAGCTACAGTTATTATTGGCCTACGTAACCAACCCACCGCAGCCCTTGGCCACCTCCTTCCAGAAGGAACCCCAACACCACTAATCCCCATCCTCATTATTATCGAAACTATTAGTCTATTTATTCGACCTCTAGCCCTAGGAGTACGGTTAACAGCCAACCTCACAGCAGGACACCTTCTTATTCAACTTATCGCTACTGCAGCCTTCGTCCTCCTGCCTACAATAACAACTGTAGCACTCCTAACTGCTACAATCCTATTCTTACTAACCCTTCTTGAAATTGCAGTAGCCATAATTCAAG
>cau_Tri196_ATP8.2_
ATGCCCCAATTAAATCCCGCCCCTTGATTTGCTATCCTAGTTTTTTCCTGATTAATTTTCCTAACGATTATTCCATCTAAAGTATTAAAACCCATTTTTACTAACAAACCTAAAACACTTAACGTTACAAAACCTAAAACTGAGCCCTGAAATTGACCATGGGACTAAACTTCTTTGATCAATTCATAAGCCCCACATTCCTAGGAATTCCTTTAATTGCTATTGCCCTTACCCTCCCATGGGTTCTTTATCCTTCTCCATCCAGCCGATGACTAAACAACCGAATTATTACATTACAATCCTGATTCATTAACCGTTTTACTCAACAGCTTCTAATTCCTCTAAATCCTGGCGGCCACAAATGAGCCCTACTATTAACCTCCCTAATAATCTTTCTTTTATCTATTAACTTATTAGGGCTTCTCCCCTATACCTTCACCCCCACCACACAGCTATCACTAAACATAGGCCTTGCCGCCCCACTTTGACTAGCTACAGTTATTATTGGCCTACGTAACCAACCCACCGCAGCCCTTGGCCACCTCCTTCCAGAAGGAACCCCAACACCACTAATCCCCATCCTCATTATTATCGAAACTATTAGTCTATTTATTCGACCTCTAGCCCTAGGAGTACGGTTAACAGCCAACCTCACAGCAGGACACCTTCTTATTCAACTTATCGCTACTGCAGCCTTCGTCCTCCTGCCTACAATAACAACTGTAGCACTCCTAACTGCTACAATCCTATTCTTACTAACCCTTCTTGAAATTGCAGTAGCCATAATTCAAG
>cau_Tri22_ATP8.2_1
ATGCCCCAATTAAATCCCGCCCCTTGATTTGCTATCCTAGTTTTTTCCTGATTAATTTTCCTAACGATTATTCCATCTAAAGTATTAAAACACATTTTTAATAACGAACCTAAAACACTTAACGTTACAAAACCTAAAACTGAACCCTGAAATTGACCATGGCACTAAACTTCTTTGATCAATTCATAAGCCCCACATTCCTAGGAATTCCTTTAATTGCTATTGCCCTTACCCTCCCATGGGTTCTTTATCCTTCTCCATCCAGCCGATGACTAAACAACCGAATTATTACATTACAATCCTGATTCATTAACCGTTTTACTCAACAGCTTCTAATTCCTCTAAATCCTGGCGGCCACAAATGAGCCCTACTATTAACCTCCCTAATAATCTTTCTTTTATCTATTAACTTATTAGGGCTTCTCCCCTATACCTTCACCCCCACCACACAGCTATCACTAAACATAGGCCTTGCCGCCCCACTTTGACTAGCTACAGTTATTATTGGCCTACGTAACCAACCCACCGCAGCCCTTGGCCACCTCCTTCCAGAAGGAACCCCAACACCACTAATCCCCATCCTCATTATTATCGAAACTATTAGTCTATTTATTCGACCTCTAGCCCTAGGAGTACGGTTAACAGCCAACCTCACAGCAGGACACCTTCTTATTCAACTTATCGCTACTGCAGCCTTCGTCCTCCTGCCTACAATAACAACTGTAGCACTCCTAACTGCTACAATCCTATTCTTACTAACCCTTCTTGAAATTGCAGTAGCCATAATTCAAG
>cau_Tri43_ATP8.2_1
ATGCCCCAATTAAATCCCGCCCCTTGATTTGCTATCCTAGTTTTTTCCTGATTAATTTTCCTAACGATTATTCCATCTAAAGTATTAAAACACATTTTTAATAACGAACCTAAAACACTTAACGTTACAAAACCTAAAACTGAACCCTGAAATTGACCATGGCACTAAACTTCTTTGATCAATTCATAAGCCCCACATTCCTAGGAATTCCTTTAATTGCTATTGCCCTTACCCTCCCATGGGTTCTTTATCCTTCTCCATCCAGCCGATGACTAAACAACCGAATTATTACATTACAATCCTGATTCATTAACCGTTTTACTCAACAGCTTCTAATTCCTCTAAATCCTGGCGGCCACAAATGAGCCCTACTATTAACCTCCCTAATAATCTTTCTTTTATCTATTAACTTATTAGGGCTTCTCCCCTATACCTTCACCCCCACCACACAGCTATCACTAAACATAGGCCTTGCCGCCCCACTTTGACTAGCTACAGTTATTATTGGCCTACGTAACCAACCCACCGCAGCCCTTGGCCACCTCCTTCCAGAAGGAACCCCAACACCACTAATCCCCATCCTCATTATCATCGAAACTATTAGTCTATTTATTCGACCTCTAGCCCTAGGAGTACGGTTAACAGCCAACCTCACAGCAGGACACCTTCTTATTCAACTTATCGCTACTGCAGCCTTCGTCCTCCTGCCTACAATAACAACTGTAGCACTCCTAACTGCTACAATCCTATTCTTACTAACCCTTCTTGAAATTGCAGTAGCCATAATTCAAG
>cau_Tri4_ATP8.2_14
ATGCCCCAATTAAATCCAGCCCCTTGATTTGCTATCCTAGTTTTTTCCTGATTAATTTTCCTAACGATTATTCCATCTAAAGTATTAAAACACATTTTTAATAACGAACCTAAAACACTTAACGTTACAAAACCTAAAACTGAACCCTGAAATTGACCATGGCACTAAACTTCTTTGATCAATTCATAAGCCCCACATTCCTAGGAATTCCTTTAATTGCTATTGCCCTTACCCTCCCATGGGTTCTTTATCCTTCTCCATCCAGCCGATGACTAAACAACCGAATTATTACATTACAATCCTGATTCATTAACCGTTTTACTCAACAGCTTCTAATTCCTCTAAATCCTGGCGGCCACAAATGAGCCCTACTATTAACCTCCCTAATAATCTTTCTTTTATCTATTAACTTATTAGGGCTTCTCCCCTATACCTTCACCCCCACCACACAGCTATCACTAAACATAGGCCTTGCCGCCCCACTTTGACTAGCTACAGTTATTATTGGCCTACGTAACCAACCCACCGCAGCCCTTGGCCACCTCCTTCCAGAAGGAACCCCAACACCACTAATCCCCATCCTCATTATCATCGAAACTATTAGTCTATTTATTCGACCTCTAGCCCTAGGAGTACGGTTAACAGCCAACCTCACAGCAGGACACCTTCTTATTCAACTTATCGCTACTGCAGCCTTCGTCCTCCTGCCTACAATAACAACTGTAGCACTCCTAACTGCTACAATCCTATTCTTACTAACCCTTCTTGAAATTGCAGTAGCCATAATTCAAG
>cau_Tri54_ATP8.2_1
ATGCCCCAATTAAATCCCGCCCCTTGATTTGCTATCCTAGTTTTTTCCTGATTAATTTTCCTAACGATTATTCCATCTAAAGTATTAAAACACATTTTTAATAACGAACCTAAAACACTTAACGTTACAAAACCTAAAACTGAACCCTGAAATTGACCATGGCACTAAACTTCTTTGATCAATTCATAAGCCCCACATTCCTAGGAATTCCTTTAATTGCTATTGCCCTTACCCTCCCATGGGTTCTTTATCCTTCTCCATCCAGCCGATGACTAAACAACCGAATTATTACATTACAATCCTGATTCATTAACCGTTTTACTCAACAGCTTCTAATTCCTCTAAATCCTGGCGGCCACAAATGAGCCCTACTATTAACCTCCCTAATAATCTTTCTTTTATCTATTAACTTATTAGGGCTTCTCCCCTATACCTTCACCCCCACCACACAGCTATCACTAAACATAGGCCTTGCCGCCCCACTTTGACTAGCTACAGTTATTATTGGCCTACGTAACCAACCCACCGCAGCCCTTGGCCACCTCCTTCCAGAAGGAACCCCAACACCACTAATCCCCATCCTCATTATTATCGAAACTATTAGTCTATTTATTCGACCTCTAGCCCTAGGAGTACGGTTAACAGCCAACCTCACAGCAGGACACCTTCTTATTCAACTTATCGCTACTGCAGCCTTCGTCCTCCTGCCTACAATAACAACTGTAGCACTCCTAACTGCTACAATCCTATTCTTACTAACCCTTCTTGAAATTGCAGTAGCCATAATTCAAG
>cau_Tri55_ATP8.2_1
ATGCCCCAATTAAATCCCGCCCCTTGATTTGCTATCCTAGTTTTTTCCTGATTAATTTTCCTAACGATTATTCCATCTAAAGTATTAAAACACATTTTTAATAACGAACCTAAAACACTTAACGTTACAAAACCTAAAACTGAACCCTGAAATTGACCATGGCACTAAACTTCTTTGATCAATTCATAAGCCCCACATTCCTAGGAATTCCTTTAATTGCTATTGCCCTTACCCTCCCATGGGTTCTTTATCCTTCTCCATCCAGCCGATGACTAAACAACCGAATTATTACATTACAATCCTGATTCATTAACCGTTTTACTCAACAGCTTCTAATTCCTCTAAATCCTGGCGGCCACAAATGAGCCCTACTATTAACCTCCCTAATAATCTTTCTTTTATCTATTAACTTATTAGGGCTTCTCCCCTATACCTTCACCCCCACCACACAGCTATCACTAAACATAGGCCTTGCCGCCCCACTTTGACTAGCTACAGTTATTATTGGCCTACGTAACCAACCCACCGCAGCCCTTGGCCACCTCCTTCCAGAAGGAACCCCAACACCACTAATCCCCATCCTCATTATTATCGAAACTATTAGTCTATTTATTCGACCTCTAGCCCTAGGAGTACGGTTAACAGCCAACCTCACAGCAGGACACCTTCTTATTCAACTTATCGCTACTGCAGCCTTCGTCCTCCTGCCTACAATAACAACTGTAGCACTCCTAACTGCTACAATCCTATTCTTACTAACCCTTCTTGAAATTGCAGTAGCCATAATTCAAG
>ctl_Tri106_ATP8.2_
ATGCCCCAATTAAATCCCGCCCCTTGATTTGCTATCCTAGTTTTTTCCTGATTAATTTTCCTAACGATTATTCCATCTAAAGTATTAAAACACATTTTTAATAACGAACCTAAAACACTTAACGTTACAAAACCTAAAACTGAACCCTGAAATTGACCATGGCACTAAACTTCTTTGATCAATTCATAAGCCCCACATTCCTAGGAATTCCTTTAATTGCTATTGCCCTTACTCTCCCATGGGTTCTTTATCCTTCTCCATCCAGCCGATGACTAAACAACCGAATTATTACATTACAATCCTGATTCATTAACCGTTTTACTCAACAGCTTCTAATTCCTCTAAATCCTGGCGGCCACAAATGAGCCCTACTATTAACCTCCCTAATAATCTTTCTTTTATCTATTAACTTATTAGGGCTTCTCCCCTATACCTTCACCCCCACCACACAGCTATCACTAAACATAGGCCTTGCCGCCCCACTTTGACTAGCTACAGTTATTATTGGTCTACGTAACCAACCCACCGCAGCCCTTGGCCACCTCCTTCCAGAAGGAACCCCAACACCACTAATCCCCATCCTCATTATTATCGAAACTATTAGTCTATTTATTCGACCTCTAGCCCTAGGAGTACGGTTAACAGCCAACCTCACAGCAGGACACCTTCTTATTCAACTTATCGCTACTGCAGCCTTCGTCCTCCTGCCTACAATAACAACTGTAGCACTCCTAACTGCTACAATCCTATTCTTACTAACCCTTCTTGAAATTGCAGTAGCCATAATTCAAG
>ctl_Tri107_ATP8.2_
ATGCCCCAATTAAATCCCGCCCCTTGATTTGCTATCCTAGTTTTTTCCTGATTAATTTTCCTAACGATTATTCCATCTAAAGTATTAAAACACATTTTTAATAACGAACCTAAAACACTTAACGTTACAAAACCTAAAACTGAACCCTGAAATTGACCATGGCACTAAACTTCTTTGACCAATTCATAAGCCCCACATTCCTAGGAATTCCTTTAATTGCTATTGCCCTTACTCTCCCATGGGTTCTTTATCCTTCTCCATCCAGCCGATGACTAAACAACCGAATTATTACATTACAATCCTGATTCATTAACCGTTTTACTCAACAGCTTCTAATTCCTCTAAATCCTGGCGGCCACAAATGAGCCCTACTATTAACCTCCCTAATAATCTTTCTTTTATCTATTAACTTATTAGGGCTTCTCCCCTATACCTTCACCCCCACCACACAGCTATCACTAAACATAGGCCTTGCCGCCCCACTTTGACTAGCTACAGTTATTATTGGTCTACGTAACCAACCCACCGCAGCCCTTGGCCACCTCCTTCCAGAAGGAACCCCAACACCACTAATCCCCATCCTCATTATTATCGAAACTATTAGTCTATTTATTCGACCTCTAGCCCTAGGAGTACGGTTAACAGCCAACCTCACAGCAGGACACCTTCTTATTCAACTTATCGCTACTGCAGCCTTCGTCCTCCTGCCTACAATAACAACTGTAGCACTCCTAACTGCTACAATCCTATTCTTACTAACCCTTCTTGAAATTGCAGTAGCCATAATTCAAG
>ctl_Tri118_ATP8.2_
ATGCCCCAATTAAATCCCGCCCCTTGATTTGCTATCCTAGTTTTTTCCTGATTAATTTTCCTAACGATTATTCCATCTAAAGTATTAAAACACATTTTTAATAACGAACCTAAAACACTTAACGTTACAAAACCTAAAACTGAACCCTGAAATTGACCATGGCACTAAACTTCTTTGATCAATTCATAAGCCCCACATTCCTAGGAATTCCTTTAATTGCTATTGCCCTTACTCTCCCATGGGTTCTTTATCCTTCTCCATCCAGCCGATGACTAAACAACCGAATTATTACATTACAATCCTGATTCATTAACCGTTTTACTCAACAGCTTCTAATTCCTCTAAATCCTGGCGGCCACAAATGAGCCCTACTATTAACCTCCCTAATAATCTTTCTTTTATCTATTAACTTATTAGGGCTTCTCCCCTATACCTTCACCCCCACCACACAGCTATCACTAAACATAGGCCTTGCCGCCCCACTTTGACTAGCTACAGTTATTATTGGTCTACGTAACCAACCCACCGCAGCCCTTGGCCACCTCCTTCCAGAAGGAACCCCAACACCACTAATCCCCATCCTCATTATTATCGAAACTATTAGTCTATTTATTCGACCTCTAGCCCTAGGAGTACGGTTAACAGCCAACCTCACAGCAGGACACCTTCTTATTCAACTTATCGCTACTGCAGCCTTCGTCCTCCTGCCTACAATAACAACTGTAGCACTCCTAACTGCTACAATCCTATTCTTACTAACCCTTCTTGAAATTGCAGTAGCCATAATTCAAG
>ctl_Tri127_ATP8.2_
ATGCCCCAATTAAATCCCGCCCCTTGATTTGCTATCCTAGTTTTTTCCTGATTAATTTTCCTAACGATTATTCCATCTAAAGTATTAAAACACATTTTTAATAACGAACCTAAAACACTTAACGTTACAAAACCTAAAACTGAACCCTGAAATTGACCATGGCACTAAACTTCTTTGATCAATTCATAAGCCCCACATTCCTAGGAATTCCTTTAATTGCTATTGCCCTTACTCTCCCATGGGTTCTTTATCCTTCTCCATCCAGCCGATGACTAAACAACCGAATTATTACATTACAATCCTGATTCATTAACCGTTTTACTCAACAGCTTCTAATTCCTCTAAATCCTGGCGGCCACAAATGAGCCCTACTATTAACCTCCCTAATAATCTTTCTTTTATCTATTAACTTATTAGGGCTTCTCCCCTATACCTTCACCCCTACCACACAGCTATCACTAAACATAGGCCTTGCCGCCCCACTTTGACTAGCTACAGTTATTATTGGTCTACGTAACCAACCCACCGCAGCCCTTGGCCACCTCCTTCCAGAAGGAACCCCAACACCACTAATCCCCATCCTCATTATTATCGAAACTATTAGTCTATTTATTCGACCTCTAGCCCTAGGAGTACGGTTAACAGCCAACCTCACAGCAGGACACCTTCTTATTCAACTTATCGCTACTGCAGCCTTCGTCCTCCTGCCTACAATAACAACTGTAGCACTCCTAACTGCTACGATCCTATTCTTACTAACCCTTCTTGAAATTGCAGTAGCCATAATTCAAG
>ctl_Tri128_ATP8.2_
ATGCCCCAATTAAATCCCGCCCCTTGATTTGCTATCCTAGTTTTTTCCTGATTAATTTTCCTAACGATTATTCCATCTAAAGTATTAAAACACATTTTTAATAACGAACCTAAAACACTTAACGTTACAAAACCTAAAACTGAACCCTGAAATTGACCATGGCACTAAACTTCTTTGATCAATTCATAAGCCCCACATTCCTAGGAATTCCTTTAATTGCTATTGCCCTTACTCTCCCATGGGTTCTTTATCCTTCTCCATCCAGCCGATGACTAAACAACCGAATTATTACATTACAATCCTGATTCATTAACCGTTTTACTCAACAGCTTCTAATTCCTCTAAATCCTGGCGGCCACAAATGAGCCCTACTATTAACCTCCCTAATAATCTTTCTTTTATCTATTAACTTATTAGGGCTTCTCCCCTATACCTTCACCCCCACCACACAGCTATCACTAAACATAGGCCTTGCCGCCCCACTTTGACTAGCTACAGTTATTATTGGTCTACGTAACCAACCCACCGCAGCCCTTGGCCACCTCCTTCCAGAAGGAACCCCAACACCACTAATCCCCATCCTCATTATTATCGAAACTATTAGTCTATTTATTCGACCTCTAGCCCTAGGAGTACGGTTAACAGCCAACCTCACAGCAGGACACCTTCTTATTCAACTTATCGCTACTGCAGCCTTCGTCCTCCTGCCTACAATAACAACTGTAGCACTCCTAACTGCTACAATCCTATTCTTACTAACCCTTCTTGAAATTGCAGTAGCCATAATTCAAG
>ctl_Tri129_ATP8.2_
ATGCCCCAATTAAATCCCGCCCCTTGATTTGCTATCCTAGTTTTTTCCTGATTAATTTTCCTAACGATTATTCCATCTAAAGTATTAAAACACATTTTTAATAACGAACCTAAAACACTTAACGTTACAAAACCTAAAACTGAACCCTGAAATTGACCATGGCACTAAACTTCTTTGATCAATTCATAAGCCCCACATTCCTAGGAATTCCTTTAATTGCTATTGCCCTTACTCTCCCATGGGTTCTTTATCCTTCTCCATCCAGCCGATGACTAAACAACCGAATTATTACATTACAATCCTGATTCATTAACCGTTTTACTCAACAGCTTCTAATTCCTCTAAATCCTGGCGGCCACAAATGAGCCCTACTATTAACCTCCCTAATAATCTTTCTTTTATCTATTAACTTATTAGGGCTTCTCCCCTATACCTTCACCCCCACCACACAGCTATCACTAAACATAGGCCTTGCCGCCCCACTTTGACTAGCTACAGTTATTATTGGTCTACGTAACCAACCCACCGCAGCCCTTGGCCACCTCCTTCCAGAAGGAACCCCAACACCACTAATCCCCATCCTCATTATTATCGAAACTATTAGTCTATTTATTCGACCTCTAGCCCTAGGAGTACGGTTAACAGCCAACCTCACAGCAGGACACCTTCTTATTCAACTTATCGCTACTGCAGCCTTCGTCCTCCTGCCTACAATAACAACTGTAGCACTCCTAACTGCTACAATCCTATTCTTACTAACCCTTCTTGAAATTGCAGTAGCCATAATTCAAG
>ctl_Tri130_ATP8.2_
ATGCCCCAATTAAATCCCGCCCCTTGATTTGCTATCCTAGTTTTTTCCTGATTAATTTTCCTAACGATTATTCCATCTAAAGTATTAAAACACATTTTTAATAACGAACCTAAAACACTTAACGTTACAAAACCTAAAACTGAACCCTGAAATTGACCATGGCACTAAACTTCTTTGATCAATTCATAAGCCCCACATTCCTAGGAATTCCTTTAATTGCTATTGCCCTTACTCTCCCATGGGTTCTTTATCCTTCTCCATCCAGCCGATGACTAAACAACCGAATTATTACATTACAATCCTGATTCATTAACCGTTTTACTCAACAGCTTCTAATTCCTCTAAATCCTGGCGGCCACAAATGAGCCCTACTATTAACCTCCCTAATAATCTTTCTTTTATCTATTAACTTATTAGGGCTTCTCCCCTATACCTTCACCCCCACCACACAGCTATCACTAAACATAGGCCTTGCCGCCCCACTTTGACTAGCTACAGTTATTATTGGTCTACGTAACCAACCCACCGCAGCCCTTGGCCACCTCCTTCCAGAAGGAACCCCAACACCACTAATCCCCATCCTCATTATTATCGAAACTATTAGTCTATTTATTCGACCTCTAGCCCTAGGAGTACGGTTAACAGCCAACCTCACAGCAGGACACCTTCTTATTCAACTTATCGCTACTGCAGCCTTCGTCCTCCTGCCTACAATAACAACTGTAGCACTCCTAACTGCTACAATCCTATTCTTACTAACCCTTCTTGAAATTGCAGTAGCCATAATTCAAG
>ctl_Tri138_ATP8.2_
ATGCCCCAATTAAATCCCGCCCCTTGATTTGCTATCCTAGTTTTTTCCTGATTAATTTTCCTAACGATTATTCCATCTAAAGTATTAAAACACATTTTTAATAACGAACCTAAAACACTTAACGTTACAAAACCTAAAACTGAACCCTGAAATTGACCATGGCACTAAACTTCTTTGATCAATTCATAAGCCCCACATTCCTAGGAATTCCTTTAATTGCTATTGCCCTTACTCTCCCATGGGTTCTTTATCCTTCTCCATCCAGCCGATGACTAAACAACCGAATTATTACATTACAATCCTGATTCATTAACCGTTTTACTCAACAGCTTCTAATTCCTCTAAATCCTGGCGGCCACAAATGAGCCCTACTATTAACCTCCCTAATAATCTTTCTTTTATCTATTAACTTATTAGGGCTTCTCCCCTATACCTTCACCCCCACCACACAGCTATCACTAAACATAGGCCTTGCCGCCCCACTTTGACTAGCTACAGTTATTATTGGTCTACGTAACCAACCCACCGCAGCCCTTGGCCACCTCCTTCCAGAAGGAACCCCAACACCACTAATCCCCATCCTCATTATTATCGAAACTATTAGTCTATTTATTCGACCTCTAGCCCTAGGAGTACGGTTAACAGCCAACCTCACAGCAGGACACCTTCTTATTCAACTTATCGCTACTGCAGCCTTCGTCCTCCTGCCTACAATAACAACTGTAGCACTCCTAACTGCTACAATCCTATTCTTACTAACCCTTCTTGAAATTGCAGTAGCCATAATTCAAG
>ctl_Tri14_ATP8.2_1
ATGCCCCAATTAAATCCCGCCCCTTGATTTGCTATCCTAGTTTTTTCCTGATTAATTTTCCTAACGATTATTCCATCTAAAGTATTAAAACACATTTTTAATAACGAACCTAAAACACTTAACGTTACAAAACCTAAAACTGAACCCTGAAATTGACCATGGCACTAAACTTCTTTGATCAATTCATAAGCCCCACATTCCTAGGAATTCCTTTAATTGCTATTGCCCTTACTCTCCCATGGGTTCTTTATCCTTCTCCATCCAGCCGATGACTAAACAACCGAATTATTACATTACAATCCTGATTCATTAACCGTTTTACTCAACAACTTCTAATTCCTCTAAACCCTGGCGGCCACAAATGAGCCCTACTATTAACCTCCCTAATAATCTTTCTTTTATCTATTAACTTATTAGGGCTTCTCCCCTATACCTTCACCCCCACCACACAGCTATCACTAAACATAGGCCTTGCCGCCCCACTTTGACTAGCTACAGTTATTATTGGTCTACGTAACCAACCCACCGCAGCCCTTGGCCACCTCCTTCCAGAAGGAACCCCAACACCACTAATCCCCATCCTCATTATTATCGAAACTATTAGTCTATTTATTCGACCTCTAGCCCTCGGAGTACGGTTAACAGCCAACCTCACAGCAGGACACCTTCTTATTCAACTTATCGCTACTGCAGCCTTCGTCCTCCTGCCTACAATAACAACTGTAGCACTCCTAACTGCTACAATCCTATTCTTACTAACCCTTCTTGAAATTGCAGTAGCCATAATTCAAG
>ctl_Tri32_ATP8.2_1
ATGCCCCAATTAAATCCCGCCCCTTGATTTGCTATCCTAGTTTTTTCCTGATTAATTTTCCTAACGATTATTCCATCTAAAGTATTAAAACACATTTTTAATAACGAACCTAAAACACTTAACGTTACAAAACCTAAAACTGAACCCTGAAATTGACCATGGCACTAAACTTCTTTGATCAATTCATAAGCCCCACATTCCTAGGAATTCCTTTAATTGCTATTGCCCTTACTCTCCCATGGGTTCTTTATCCTTCTCCATCCAGCCGATGACTAAACAACCGAATTATTACATTACAATCCTGATTCATTAACCGTTTTACTCAACAGCTTCTAATTCCTCTAAATCCTGGCGGCCACAAATGAGCCCTACTATTAACCTCCCTAATAATCTTTCTTTTATCTATTAACTTATTAGGGCTTCTCCCCTATACCTTCACCCCCACCACACAGCTATCACTAAACATAGGCCTTGCCGCCCCACTTTGACTAGCTACAGTTATTATTGGTCTACGTAACCAACCCACCGCAGCCCTTGGCCACCTCCTTCCAGAAGGAACCCCAACACCACTAATCCCCATCCTCATTATTATCGAAACTATTAGTCTATTTATTCGACCTCTAGCCCTAGGAGTACGGTTAACAGCCAACCTCACAGCAGGACACCTTCTTATTCAACTTATCGCTACTGCAGCCTTCGTCCTCCTGCCTACAATAACAACTGTAGCACTCCTAACTGCTACAATCCTATTCTTACTAACCCTTCTTGAAATTGCAGTAGCCATAATTCAAG
>ctl_Tri33_ATP8.2_d
ATGCCCCAATTAAATCCCGCCCCTTGATTTGCTATCCTAGTTTTTTCCTGATTAATTTTCCTAACGATTATTCCATCTAAAGTATTAAAACACATTTTTAATAACGAACCTAAAACACTTAACGTTACAAAACCTAAAACTGAACCCTGAAATTGACCATGGCACTAAACTTCTTTGATCAATTCATAAGCCCCACATTCCTAGGAATTCCTTTAATTGCTATTGCCCTTACTCTCCCATGGGTTCTTTATCCTTCTCCATCCAGCCGATGACTAAACAACCGAATTATTACATTACAATCCTGATTCATTAACCGTTTTACTCAACAGCTTCTAATTCCTCTAAATCCTGGCGGCCACAAATGAGCCCTACTATTAACCTCCCTAATAATCTTTCTTTTATCTATTAACTTATTAGGGCTTCTCCCCTATACCTTCACCCCCACCACACAGCTATCACTAAACATAGGCCTTGCCGCCCCACTTTGACTAGCTACAGTTATTATTGGTCTACGTAACCAACCCACCGCAGCCCTTGGCCACCTCCTTCCAGAAGGAACCCCAACACCACTAATCCCCATCCTCATTATTATCGAAACTATTAGTCTATTTATTCGACCTCTAGCCCTAGGAGTACGGTTAACAGCCAACCTCACAGCAGGACACCTTCTTATTCAACTTATCGCTACTGCAGCCTTCGTCCTCCTGCCTACAATAACAACTGTAGCACTCCTAACTGCTACAATCCTATTCTTACTAACCCTTCTTGAAATTGCAGTAGCCATAATTCAAG
>ctl_Tri3_ATP8.2_14
ATGCCCCAATTAAATCCCGCCCCTTGATTTGCTATCCTAGTTTTTTCCTGATTAATTTTCCTAACGATTATTCCATCTAAAGTATTAAAACACATTTTTAATAACGAACCTAAAACACTTAACGTTACAAAACCTAAAACTGAACCCTGAAATTGACCATGGCACTAAACTTCTTTGATCAATTCATAAGCCCCACATTCCTAGGAATTCCTTTAATTGCTATTGCCCTTACTCTCCCATGGGTTCTTTATCCTTCTCCATCCAGCCGATGACTAAACAACCGAATTATTACATTACAATCCTGATTCATTAACCGTTTTACTCAACAGCTTCTAATTCCTCTAAATCCTGGCGGCCACAAATGAGCCCTACTATTAACCTCCCTAATAATCTTTCTTTTATCTATTAACTTATTAGGGCTTCTCCCCTATACCTTCACCCCCACCACACAGCTATCACTAAACATAGGCCTTGCCGCCCCACTTTGACTAGCTACAGTTATTATTGGTCTACGTAACCAACCCACCGCAGCCCTTGGCCACCTCCTTCCAGAAGGAACCCCAACACCACTAATCCCCATCCTCATTATTATCGAAACTATTAGTCTATTTATTCGACCTCTAGCCCTAGGAGTACGGTTAACAGCCAACCTCACAGCAGGACACCTTCTTATTCAACTTATCGCTACTGCAGCCTTCGTCCTCCTGCCTACAATAACAACTGTAGCACTCCTAACTGCTACAATCCTATTCTTACTAACCCTTCTTGAAATTGCAGTAGCCATAATTCAAG
>ctl_Tri51_ATP8.2_1
ATGCCCCAATTAAATCCCGCCCCTTGATTTGCTATCCTAGTTTTTTCCTGATTAATTTTCCTAACGATTATTCCATCTAAAGTATTAAAACACATTTTTAATAACGAACCTAAAACACTTAACGTTACAAAACCTAAAACTGAACCCTGAAATTGACCATGGCACTAAACTTCTTTGATCAATTCATAAGCCCCACATTCCTAGGAATTCCTTTAATTGCTATTGCCCTTACTCTCCCATGGGTTCTTTATCCTTCTCCATCCAGCCGATGACTAAACAACCGAATTATTACATTACAATCCTGATTCATTAACCGTTTTACTCAACAGCTTCTAATTCCTCTAAATCCTGGCGGCCACAAATGAGCCCTACTATTAACCTCCCTAATAATCTTTCTTTTATCTATTAACTTATTAGGGCTTCTCCCCTATACCTTCACCCCCACCACACAGCTATCACTAAACATAGGCCTTGCCGCCCCACTTTGACTAGCTACAGTTATTATTGGTCTACGTAACCAACCCACCGCAGCCCTTGGCCACCTCCTTCCAGAAGGAACCCCAACACCACTAATCCCCATCCTCATTATTATCGAAACTATTAGTCTATTTATTCGACCTCTAGCCCTAGGAGTACGGTTAACAGCCAACCTCACAGCAGGACACCTTCTTATTCAACTTATCGCTACTGCAGCCTTCGTCCTCCTGCCTACAATAACAACTGTAGCACTCCTAACTGCTACAATCCTATTCTTACTAACCCTTCTTGAAATTGCAGTAGCCATAATTCAAG
>ctl_Tri59_ATP8.2_1
ATGCCCCAATTAAATCCCGCCCCTTGATTTGCTATCCTAGTTTTTTCCTGATTAATTTTCCTAACGATTATTCCATCTAAAGTATTAAAACACATTTTTAATAACGAACCTAAAACACTTAACGTTACAAAACCTAAAACTGAACCCTGAAATTGACCATGGCACTAAACTTCTTTGATCAATTCATAAGCCCCACATTCCTAGGAATTCCTTTAATTGCTATTGCCCTTACTCTCCCATGGGTTCTTTATCCTTCTCCATCCAGCCGATGACTAAACAACCGAATTATTACATTACAATCCTGATTCATTAACCGTTTTACTCAACAGCTTCTAATTCCTCTAAATCCTGGCGGCCACAAATGAGCCCTACTATTAACCTCCCTAATAATCTTTCTTTTATCTATTAACTTATTAGGGCTTCTCCCCTATACCTTCACCCCCACCACACAGCTATCACTAAACATAGGCCTTGCCGCCCCACTTTGACTAGCTACAGTTATTATTGGTCTACGTAACCAACCCACCGCAGCCCTTGGCCACCTCCTTCCAGAAGGAACCCCAACACCACTAATCCCCATCCTCATTATTATCGAAACTATTAGTCTATTTATTCGACCTCTAGCCCTAGGAGTACGGTTAACAGCCAACCTCACAGCAGGACACCTTCTTATTCAACTTATCGCTACTGCAGCCTTCGTCCTCCTGCCTACAATAACAACTGTAGCACTCCTAACTGCTACAATCCTATTCTTACTAACCCTTCTTGAAATTGCAGTAGCCATAATTCAAG
>ctl_Tri60_ATP.8.2_
ATGCCCCAATTAAATCCCGCCCCTTGATTTGCTATCCTAGTTTTTTCCTGATTAATTTTCCTAACGATTATTCCATCTAAAGTATTAAAACACATTTTTAATAACGAACCTAAAACACTTAACGTTACAAAACCTAAAACTGAACCCTGAAATTGACCATGGCACTAAACTTCTTTGATCAATTCATAAGCCCCACATTCCTAGGAATTCCTTTAATTGCTATTGCCCTTACTCTCCCATGGGTTCTTTATCCTTCTCCATCCAGCCGATGACTAAACAACCGAATTATTACATTACAATCCTGATTCATTAACCGTTTTACTCAACAGCTTCTAATTCCTCTAAATCCTGGCGGCCACAAATGAGCCCTACTATTAACCTCCCTAATAATCTTTCTTTTATCTATTAACTTATTAGGGCTTCTCCCCTATACCTTCACCCCCACCACACAGCTATCACTAAACATAGGCCTTGCCGCCCCACTTTGACTAGCTACAGTTATTATTGGTCTACGTAACCAACCCACCGCAGCCCTTGGCCACCTCCTTCCAGAAGGAACCCCAACACCACTAATCCCCATCCTCATTATTATCGAAACTATTAGTCTATTTATTCGACCTCTAGCCCTAGGAGTACGGTTAACAGCCAACCTCACAGCAGGACACCTTCTTATTCAACTTATCGCTACTGCAGCCTTCGTCCTCCTGCCTACAATAACAACTGTAGCACTCCTAACTGCTACAATCCTATTCTTACTAACCCTTCTTGAAATTGCAGTAGCCATAATTCAAG
>ctl_Tri61_ATP8.2_1
ATGCCCCAATTAAATCCCGCCCCTTGATTTGCTATCCTAGTTTTTTCCTGATTAATTTTCCTAACGATTATTCCATCTAAAGTATTAAAACACATTTTTAATAACGAACCTAAAACACTTAACGTTACAAAACCTAAAACTGAACCCTGAAATTGACCATGGCACTAAACTTCTTTGATCAATTCATAAGCCCCACATTCCTAGGAATTCCTTTAATTGCTATTGCCCTTACTCTCCCATGGGTTCTTTATCCTTCTCCATCCAGCCGATGACTAAACAACCGAATTATTACATTACAATCCTGATTCATTAACCGTTTTACTCAACAGCTTCTAATTCCTCTAAATCCTGGCGGCCACAAATGAGCCCTACTATTAACCTCCCTAATAATCTTTCTTTTATCTATTAACTTATTAGGGCTTCTCCCCTATACCTTCACCCCCACCACACAGCTATCACTAAACATAGGCCTTGCCGCCCCACTTTGACTAGCTACAGTTATTATTGGTCTACGTAACCAACCCACCGCAGCCCTTGGCCACCTCCTTCCAGAAGGAACCCCAACACCACTAATCCCCATCCTCATTATTATCGAAACTATTAGTCTATTTATTCGACCTCTAGCCCTAGGAGTACGGTTAACAGCCAACCTCACAGCAGGACACCTTCTTATTCAACTTATCGCTACTGCAGCCTTCGTCCTCCTGCCTACAATAACAACTGTAGCACTCCTAACTGCTACAATCCTATTCTTACTAACCCTTCTTGAAATTGCAGTAGCCATAATTCAAG
>ctl_Tri62_ATP8.2_1
ATGCCCCAATTAAATCCCGCCCCTTGATTTGCTATCCTAGTTTTTTCCTGATTAATTTTCCTAACGATTATTCCATCTAAAGTATTAAAACACATTTTTAATAACGAACCTAAAACACTTAACGTTACAAAACCTAAAACTGAACCCTGAAATTGACCATGGCACTAAACTTCTTTGATCAATTCATAAGCCCCACATTCCTAGGAATTCCTTTAATTGCTATTGCCCTTACTCTCCCATGGGTTCTTTATCCTTCTCCATCCAGCCGATGACTAAACAACCGAATTATTACATTACAATCCTGATTCATTAACCGTTTTACTCAACAGCTTCTAATTCCTCTAAATCCTGGCGGCCACAAATGAGCCCTACTATTAACCTCCCTAATAATCTTTCTTTTATCTATTAACTTATTAGGGCTTCTCCCCTATACCTTCACCCCCACCACACAGCTATCACTAAACATAGGCCTTGCCGCCCCACTTTGACTAGCTACAGTTATTATTGGTCTACGTAACCAACCCACCGCAGCCCTTGGCCACCTCCTTCCAGAAGGAACCCCAACACCACTAATCCCCATCCTCATTATTATCGAAACTATTAGTCTATTTATTCGACCTCTAGCCCTAGGAGTACGGTTAACAGCCAACCTCACAGCAGGACACCTTCTTATTCAACTTATCGCTACTGCAGCCTTCGTCCTCCTGCCTACAATAACAACTGTAGCACTCCTAACTGCTACAATCCTATTCTTACTAACCCTTCTTGAAATTGCAGTAGCCATAATTCAAG
>ctl_Tri69_ATP8.2_1
ATGCCCCAATTAAATCCCGCCCCTTGATTTGCTATCCTAGTTTTTTCCTGATTAATTTTCCTAACGATTATTCCATCTAAAGTATTAAAACACATTTTTAATAACGAACCTAAAACACTTAACGTTACAAAACCTAAAACTGAACCCTGAAATTGACCATGGCACTAAACTTCTTTGATCAATTCATAAGCCCCACATTCCTAGGAATTCCTTTAATTGCTATTGCCCTTACTCTCCCATGGGTTCTTTATCCTTCTCCATCCAGCCGATGACTAAACAACCGAATTATTACATTACAATCCTGATTCATTAACCGTTTTACTCAACAGCTTCTAATTCCTCTAAATCCTGGCGGCCACAAATGAGCCCTACTATTAACCTCCCTAATAATCTTTCTTTTATCTATTAACTTATTAGGGCTTCTCCCCTATACCTTCACCCCCACCACACAGCTATCACTAAACATAGGCCTTGCCGCCCCACTTTGACTAGCTACAGTTATTATTGGTCTACGTAACCAACCCACCGCAGCCCTTGGCCACCTCCTTCCAGAAGGAACCCCAACACCACTAATCCCCATCCTCATTATTATCGAAACTATTAGTCTATTTATTCGACCTCTAGCCCTAGGAGTACGGTTAACAGCCAACCTCACAGCAGGACACCTTCTTATTCAACTTATCGCTACTGCAGCCTTCGTCCTCCTGCCTACAATAACAACTGTAGCACTCCTAACTGCTACAATCCTATTCTTACTAACCCTTCTTGAAATTGCAGTAGCCATAATTCAAG
>ctl_Tri70_ATP8.2_1
ATGCCCCAATTAAATCCCGCCCCTTGATTTGCTATCCTAGTTTTTTCCTGATTAATTTTCCTAACGATTATTCCATCTAAAGTATTAAAACACATTTTTAATAACGAACCTAAAACACTTAACGTTACAAAACCTAAAACTGAACCCTGAAATTGACCATGGCACTAAACTTCTTTGATCAATTCATAAGCCCCACATTCCTAGGAATTCCTTTAATTGCTATTGCCCTTACTCTCCCATGGGTTCTTTATCCTTCTCCATCCAGCCGATGACTAAACAACCGAATTATTACATTACAATCCTGATTCATTAACCGTTTTACTCAACAGCTTCTAATTCCTCTAAATCCTGGCGGCCACAAATGAGCCCTACTATTAACCTCCCTAATAATCTTTCTTTTATCTATTAACCTATTAGGGCTTCTCCCCTATACCTTCACCCCCACCACACAGCTATCACTAAACATAGGCCTTGCCGCCCCACTTTGACTAGCTACAGTTATTATTGGTCTACGTAACCAACCCACCGCAGCCCTTGGCCACCTCCTTCCAGAAGGAACCCCAACACCACTAATCCCCATCCTCATTATTATCGAAACTATTAGTCTATTTATTCGACCTCTAGCCCTAGGAGTACGGTTAACAGCCAACCTCACAGCAGGACACCTTCTTATTCAACTTATCGCTACTGCAGCCTTCGTCCTCCTGCCTACAATAACAACTGTAGCACTCCTAACTGCTACAATCCTATTCTTACTAACCCTTCTTGAAATTGCAGTAGCCATAATTCAAG
>ctl_Tri7_ATP8.2_14
ATGCCCCAATTAAATCCCGCCCCTTGATTTGCTATCCTAGTTTTTTCCTGATTAATTTTCCTAACGATTATTCCATCTAAAGTATTAAAACACATTTTTAATAACGAACCTAAAACACTTAACGTTACAAAACCTAAAACTGAACCCTGAAATTGACCATGGCACTAAACTTCTTTGATCAATTCATAAGCCCCACATTCCTAGGAATTCCTTTAATTGCTATTGCCCTTACTCTCCCATGGGTTCTTTATCCTTCTCCATCCAGCCGATGACTAAACAACCGAATTATTACATTACAATCCTGATTCATTAACCGTTTTACTCAACAGCTTCTAATTCCTCTAAATCCTGGCGGCCACAAATGAGCCCTACTATTAACCTCCCTAATAATCTTTCTTTTATCTATTAACTTATTAGGGCTTCTCCCCTATACCTTCACCCCCACCACACAGCTATCACTAAACATAGGCCTTGCCGCCCCACTTTGACTAGCTACAGTTATTATTGGTCTACGTAACCAACCCACCGCAGCCCTTGGCCACCTCCTTCCAGAAGGAACCCCAACACCACTAATCCCCATCCTCATTATTATCGAAACTATTAGTCTATTTATTCGACCTCTAGCCCTAGGAGTACGGTTAACAGCCAACCTCACAGCAGGACACCTTCTTATTCAACTTATCGCTACTGCAGCCTTCGTCCTCCTGCCTACAATAACAACTGTAGCACTCCTAACTGCTACAATCCTATTCTTACTAACCCTTCTTGAAATTGCAGTAGCCATAATTCAAG
>ctl_tri96_atp8.2_1
ATGCCCCAATTAAATCCCGCCCCTTGATTTGCTATCCTAGTTTTTTCCTGATTAATTTTCCTAACGATTATTCCATCTAAAGTATTAAAACACATTTTTAATAACGAACCTAAAACACTTAACGTTACAAAACCTAAAACTGAACCCTGAAATTGACCATGGCACTAAACTTCTTTGATCAATTCATAAGCCCCACATTCCTAGGAATTCCTTTAATTGCTATTGCCCTTACTCTCCCATGGGTTCTTTATCCTTCTCCATCCAGCCGATGACTAAACAACCGAATTATTACATTACAATCCTGATTCATTAACCGTTTTACTCAACAGCTTCTAATTCCTCTAAATCCTGGCGGCCACAAATGAGCCCTACTATTAACCTCCCTAATAATCTTTCTTTTATCTATTAACTTATTAGGGCTTCTCCCCTATACCTTCACCCCCACCACACAGCTATCACTAAACATAGGCCTTGCCGCCCCACTTTGACTAGCTACAGTTATTATTGGTCTACGTAACCAACCCACCGCAGCCCTTGGCCACCTCCTTCCAGAAGGAACCCCAACACCACTAATCCCCATCCTCATTATTATCGAAACTATTAGTCTATTTATTCGACCTCTAGCCCTAGGAGTACGGTTAACAGCCAACCTCACAGCAGGACACCTTCTTATTCAACTTATCGCTACTGCAGCCTTCGTCCTCCTGCCTACAATAACAACTGTAGCACTCCTAACTGCTACAATCCTATTCTTACTAACCCTTCTTGAAATTGCAGTAGCCATAATTCAAG
>jac_Tri
ATGCCCCAATTAAATCCCGCCCCTTGATTTGCTATCCTAGTTTTTTCCTGATTAATTTTCCTAACGATTATTCCATCTAAAGTATTAAAACACATTTTTAATAACGAACCTAAAACACTTAACGTTACAAAACCTAAAACTGAACCCTGAAATTGACCATGGCACTAAACTTCTTTGATCAATTCATAAGCCCCACATTCCTAGGAATTCCTTTAATTGCTATTGCCCTTACCCTCCCATGGGTTCTTTATCCTTCTCCATCCAGCCGATGACTAAACAACCGAATTATTACATTACAATCCTGATTCATTAACCGTTTTACTCAACAGCTTCTAATTCCTCTAAATCCTGGCGGCCACAAATGAGCCCTACTATTAACCTCCCTAATAATCTTTCTTTTATCTATTAACTTATTAGGGCTTCTCCCCTATACCTTCACCCCCACCACACAGCTATCACTAAACATAGGCCTTGCCGCCCCACTTTGACTAGCTACAGTTATTATTGGCCTACGTAACCAACCCACCGCAGCCCTTGGCCACCTCCTTCCAGAAGGAACCCCAACACCACTAATCCCCATCCTCATTATTATCGAAACTATTAGTCTATTTATTCGACCTCTAGCCCTAGGAGTACGGTTAACAGCCAACCTCACAGCAGGACACCTTCTTATTCAACTTATCGCTACTGCAGCCTTCGTCCTCCTGCCTACAATAACAACTGTAGCACTCCTAACTGCTACAATCCTATTCTTACTAACCCTTCTTGAAATTGCAGTAGCCATAATTCAAG
>jac_Tri100_ATP8.2_
ATGCCCCAATTAAATCCCGCCCCTTGATTTGCTATCCTAGTTTTTTCCTGATTAATTTTCCTAACGATTATTCCATCTAAAGTATTAAAACACATTTTTAATAACGAACCTAAAACACTTAACGTTACAAAACCTAAAACTGAACCCTGAAATTGACCATGGCACTAAACTTCTTTGATCAATTCATAAGCCCCACATTCCTAGGAATTCCTTTAATTGCTATTGCCCTTACCCTCCCATGGGTTCTTTATCCTTCTCCATCCAGCCGATGACTAAACAACCGAATTATTACATTACAATCCTGATTCATTAACCGTTTTACTCAACAGCTTCTAATTCCTCTAAATCCTGGCGGCCACAAATGAGCCCTACTATTAACCTCCCTAATAATCTTTCTTTTATCTATTAACTTATTAGGGCTTCTCCCCTATACCTTCACCCCCACCACACAGCTATCACTAAACATAGGCCTTGCCGCCCCACTTTGACTAGCTACAGTTATTATTGGCCTACGTAACCAACCCACCGCAGCCCTTGGCCACCTCCTTCCAGAAGGAACCCCAACACCACTAATCCCCATCCTCATTATTATCGAAACTATTAGTCTATTTATTCGACCTCTAGCCCTAGGAGTACGGTTAACAGCCAACCTCACAGCAGGACACCTTCTTATTCAACTTATCGCTACTGCAGCCTTCGTCCTCCTGCCTACAATAACAACTGTAGCACTCCTAACTGCTACAATCCTATTCTTACTAACCCTTCTTGAAATTGCAGTAGCCATAATTCAAG
>jac_Tri101_ATP8.2_
ATGCCCCAATTAAATCCCGCCCCTTGATTTGCTATCCTAGTTTTTTCCTGATTAATTTTCCTAACGATTATTCCATCTAAAGTATTAAAACACATTTTTAATAACGAACCTAAAACACTTAACGTTACAAAACCTAAAACTGAACCCTGAAATTGACCATGGCACTAAACTTCTTTGATCAATTCATAAGCCCCACATTCCTAGGAATTCCTTTAATTGCTATTGCCCTTACCCTCCCATGGGTTCTTTATCCTTCTCCATCCAGCCGATGACTAAACAACCGAATTATTACATTACAATCCTGATTCATTAACCGTTTTACTCAACAGCTTCTAATTCCTCTAAATCCTGGCGGCCACAAATGAGCCCTACTATTAACCTCCCTAATAATCTTTCTTTTATCTATTAACTTATTAGGGCTTCTCCCCTATACCTTCACCCCCACCACACAGCTATCACTAAACATAGGCCTTGCCGCCCCACTTTGACTAGCTACAGTTATTATTGGCCTACGTAACCAACCCACCGCAGCCCTTGGCCACCTCCTTCCAGAAGGAACCCCAACACCACTAATCCCCATCCTCATTATTATCGAAACTATTAGTCTATTTATTCGACCTCTAGCCCTAGGAGTACGGTTAACAGCCAACCTCACAGCAGGACACCTTCTTATTCAACTTATCGCTACTGCAGCCTTCGTCCTCCTGCCTACAATAACAACTGTAGCACTCCTAACTGCTACAATCCTATTCTTACTAACCCTTCTTGAAATTGCAGTAGCCATAATTCAAG
>jac_Tri103_ATP8.2_
ATGCCCCAATTAAATCCCGCCCCTTGATTTGCTATCCTAGTTTTTTCCTGATTAATTTTCCTAACGATTATTCCATCTAAAGTATTAAAACACATTTTTAATAACGAACCTAAAACACTTAACGTTACAAAACCTAAAACTGAACCCTGAAATTGACCATGGCACTAAACTTCTTTGATCAATTCATAAGCCCCACATTCCTAGGAATTCCTTTAATTGCTATTGCCCTTACCCTCCCATGGGTTCTTTACCCTTCTCCATCCAGCCGATGACTAAACAACCGAATTATTACATTACAATCCTGATTCATTAACCGTTTTACTCAACAGCTTCTAATTCCTCTAAATCCTGGCGGCCACAAATGAGCCCTACTATTAACCTCCCTAATAATCTTTCTTTTATCTATTAACTTATTAGGGCTTCTCCCCTATACCTTCACCCCCACCACACAGCTATCACTAAACATAGGCCTTGCCGCCCCACTTTGACTAGCTACAGTTATTATTGGCCTACGTAACCAACCCACCGCAGCCCTTGGCCACCTCCTTCCAGAAGGAACCCCAACACCACTAATCCCCATCCTCATTATTATCGAAACTATTAGTCTATTTATTCGACCTCTAGCCCTAGGAGTACGGTTAACAGCCAACCTCACAGCAGGACACCTTCTTATTCAACTTATCGCTACTGCAGCCTTCGTCCTCCTGCCTACAATAACAACTGTAGCACTCCTAACTGCTACAATCCTATTCTTACTAACCCTTCTTGAAATTGCAGTAGCCATAATTCAAG
>jac_Tri104_ATP8.2_
ATGCCCCAATTAAATCCCGCCCCTTGATTTGCTATCCTAGTTTTTTCCTGATTAATTTTCCTAACGATTATTCCATCTAAAGTATTAAAACACATTTTTAATAACGAACCTAAAACACTTAACGTTACAAAACCTAAAACTGAACCCTGAAATTGACCATGGCACTAAACTTCTTTGATCAATTCATAAGCCCCACATTCCTAGGAATTCCTTTAATTGCTATTGCCCTTACCCTCCCATGGGTTCTTTATCCTTCTCCATCCAGCCGATGACTAAACAACCGAATTATTACATTACAATCCTGATTCATTAACCGTTTTACTCAACAGCTTCTAATTCCTCTAAATCCTGGCGGCCACAAATGAGCCCTACTATTAACCTCCCTAATAATCTTTCTTTTATCTATTAACTTATTAGGGCTTCTCCCCTATACCTTCACCCCCACCACACAGCTATCACTAAACATAGGCCTTGCCGCCCCACTTTGACTAGCTACAGTTATTATTGGCCTACGTAACCAACCCACCGCAGCCCTTGGCCACCTCCTTCCAGAAGGAACCCCAACACCACTAATCCCCATCCTCATTATTATCGAAACTATTAGTCTATTTATTCGACCTCTAGCCCTAGGAGTACGGTTAACAGCCAACCTCACAGCAGGACACCTTCTTATTCAACTTATCGCTACTGCAGCCTTCGTCCTCCTGCCTACAATAACAACTGTAGCACTCCTAACTGCTACAATCCTATTCTTACTAACCCTTCTTGAAATTGCAGTAGCCATAATTCAAG
>jac_Tri105_ATP8.4_
ATGCCCCAATTAAATCCCGCCCCTTGATTTGCTATCCTAGTTTTTTCCTGATTAATTTTCCTAACGATTATTCCATCTAAAGTATTAAAACACATTTTTAATAACGAACCTAAAACACTTAACGTTACAAAACCTAAAACTGAACCCTGAAATTGACCATGGCACTAAACTTCTTTGATCAATTCATAAGCCCCACATTCCTAGGAATTCCTTTAATTGCTATTGCCCTTACCCTCCCATGGGTTCTTTATCCTTCTCCATCCAGCCGATGACTAAACAACCGAATTATTACATTACAATCCTGATTCATTAACCGCTTTACTCAACAGCTTCTAATTCCTCTAAATCCTGGCGGCCACAAATGAGCCCTACTATTAACCTCCCTAATAATCTTTCTTTTATCTATTAACTTATTAGGGCTTCTCCCCTATACCTTCACCCCCACCACACAGCTATCACTAAACATAGGCCTTGCCGCCCCACTTTGACTAGCTACAGTTATTATTGGCCTACGTAACCAACCCACCGCAGCCCTTGGCCACCTCCTTCCAGAAGGAACCCCAACACCACTAATCCCCATCCTCATTATTATCGAAACTATTAGTCTATTTATTCGACCTCTAGCCCTAGGAGTACGGTTAACAGCCAACCTCACAGCAGGACACCTTCTTATTCAACTTATCGCTACTGCAGCCTTCGTCCTCCTGCCTACAATAACAACTGTAGCACTCCTAACTGCTACAATCCTATTCTTACTAACCCTTCTTGAAATTGCAGTAGCCATAATTCAAG
>jac_Tri114_ATP8.2_
ATGCCCCAATTAAATCCCGCCCCTTGATTTGCTATCCTAGTTTTTTCCTGATTAATTTTCCTAACGATTATTCCATCTAAAGTATTAAAACACATTTTTAATAACGAACCTAAAACACTTAACGTTACAAAACCTAAAACTGAACCCTGAAATTGACCATGGCACTAAACTTCTTTGATCAATTCATAAGCCCCACATTCCTAGGAATTCCTTTAATTGCTATTGCCCTTACCCTCCCATGGGTTCTTTATCCTTCTCCATCCAGCCGATGACTAAACAACCGAATTATTACATTACAATCCTGATTCATTAACCGTTTTACTCAACAGCTTCTAATTCCTCTAAATCCTGGCGGCCACAAATGAGCCCTACTATTAACCTCCCTAATAATCTTTCTTTTATCTATTAACTTATTAGGGCTTCTCCCCTATACCTTCACCCCCACCACACAGCTATCACTAAACATAGGCCTTGCCGCCCCACTTTGACTAGCTACAGTTATTATTGGCCTACGTAACCAACCCACCGCAGCCCTTGGCCACCTCCTTCCAGAAGGAACCCCAACACCACTAATCCCCATCCTCATTATTATCGAAACTATTAGTCTATTTATTCGACCTCTAGCCCTAGGAGTACGGTTAACAGCCAACCTCACAGCAGGACACCTTCTTATTCAACTTATCGCCACTGCAGCCTTCGTCCTCCTGCCTACAATAACAACTGTAGCACTCCTAACTGCTACAATCCTATTCTTACTAACCCTTCTTGAAATTGCAGTAGCCATAATTCAAG
>jac_Tri115_ATP8.2_
ATGCCCCAATTAAATCCCGCCCCTTGATTTGCTATCCTAGTTTTTTCCTGATTAATTTTCCTAACGATTATTCCATCTAAAGTATTAAAACACATTTTTAATAACGAACCTAAAACACTTAACGTTACAAAACCTAAAACTGAACCCTGAAATTGACCATGGCACTAAACTTCTTTGATCAATTCATAAGCCCCACATTCCTAGGAATTCCTTTAATTGCTATTGCCCTTACCCTCCCATGGGTTCTTTATCCTTCTCCATCCAGCCGATGACTAAACAACCGAATTATTACATTACAATCCTGATTCATTAACCGTTTTACTCAACAGCTTCTAATTCCTCTAAATCCTGGCGGCCACAAATGAGCCCTACTATTAACCTCCCTAATAATCTTTCTTTTATCTATTAACTTATTAGGGCTTCTCCCCTATACCTTCACCCCCACCACACAGCTATCACTAAACATAGGCCTTGCCGCCCCACTTTGACTAGCTACAGTTATTATTGGCCTACGTAACCAACCCACCGCAGCCCTTGGCCACCTCCTTCCAGAAGGAACCCCAACACCACTAATCCCCATCCTCATTATTATCGAAACTATTAGTCTATTTATTCGACCTCTAGCCCTAGGAGTACGGTTAACAGCCAACCTCACAGCAGGACACCTTCTTATTCAACTTATCGCTACTGCAGCCTTCGTCCTCCTGCCTACAATAACAACTGTAGCACTCCTAACTGCTACAATCCTATTCTTACTAACCCTTCTTGAAATTGCAGTAGCCATAATTCAAG
>jac_Tri116_ATP8.2_
ATGCCCCAATTAAATCCCGCCCCTTGATTTGCTATCCTAGTTTTTTCCTGATTAATTTTCCTAACGATTATTCCATCTAAAGTATTAAAACACATTTTTAATAACGAACCTAAAACACTTAACGTTACAAAACCTAAAACTGAACCCTGAAATTGACCATGGCACTAAACTTCTTTGATCAATTCATAAGCCCCACATTCCTAGGAATTCCTTTAATTGCTATTGCCCTTACCCTCCCATGGGTTCTTTATCCTTCTCCATCCAGCCGATGACTAAACAACCGAATTATTACATTACAATCCTGATTCATTAACCGTTTTACTCAACAGCTTCTAATTCCTCTAAATCCTGGCGGCCACAAATGAGCCCTACTATTAACCTCCCTAATAATCTTTCTTTTATCTATTAACTTATTAGGGCTTCTCCCCTATACCTTCACCCCCACCACACAGCTATCACTAAACATAGGCCTTGCCGCCCCACTTTGACTAGCTACAGTTATTATTGGCCTACGTAACCAACCCACCGCAGCCCTTGGCCACCTCCTTCCAGAAGGAACCCCAACACCACTAATCCCCATCCTCATTATTATCGAAACTATTAGTCTATTTATTCGACCTCTAGCCCTAGGAGTACGGTTAACAGCCAACCTCACAGCAGGACACCTTCTTATTCAACTTATCGCTACTGCAGCCTTCGTCCTCCTGCCTACAATAACAACTGTAGCACTCCTAACTGCTACAATCCTATTCTTACTAACCCTTCTTGAAATTGCAGTAGCCATAATTCAAG
>jac_Tri11_ATP8.2_1
ATGCCCCAATTAAATCCCGCCCCTTGATTTGCTATCCTAGTTTTTTCCTGATTAATTTTCCTAACGATTATTCCATCTAAAGTATTAAAACACATTTTTAATAACGAACCTAAAACACTTAACGTTACAAAACCTAAAACTGAACCCTGAAATTGACCATGGCACTAAACTTCTTTGATCAATTCATAAGCCCCACATTCCTAGGAATTCCTTTAATTGCTATTGCCCTTACCCTCCCATGGGTTCTTTATCCTTCTCCATCCAGCCGATGACTAAACAACCGAATTATTACATTACAATCCTGATTCATTAACCGTTTTACTCAACAGCTTCTAATTCCTCTAAATCCTGGCGGCCACAAATGAGCCCTACTATTAACCTCCCTAATAATCTTTCTTTTATCTATTAACTTATTAGGGCTTCTCCCCTATACCTTCACCCCCACCACACAGCTATCACTAAACATAGGCCTTGCCGCCCCACTTTGACTAGCTACAGTTATTATTGGCCTACGTAACCAACCCACCGCAGCCCTTGGCCACCTCCTTCCAGAAGGAACCCCAACACCACTAATCCCCATCCTCATTATTATCGAAACTATTAGTCTATTTATTCGACCTCTAGCCCTAGGAGTACGGTTAACAGCCAACCTCACAGCAGGACACCTTCTTATTCAACTTATCGCTACTGCAGCCTTCGTCCTCCTGCCTACAATAACAACTGTAGCACTCCTAACTGCTACAATCCTATTCTTACTAACCCTTCTTGAAATTGCAGTAGCCATAATTCAAG
>jac_Tri120_ATP8.2_
ATGCCCCAATTAAATCCCGCCCCTTGATTTGCTATCCTAGTTTTTTCCTGATTAATTTTCCTAACGATTATTCCATCTAAAGTATTAAAACACATTTTTAATAACGAACCTAAAACACTTAACGTTACAAAACCTAAAACTGAACCCTGAAATTGACCATGGCACTAAACTTCTTTGATCAATTCATAAGCCCCACATTCCTAGGAATTCCTTTAATTGCTATTGCCCTTACCCTCCCATGGGTTCTTTATCCTTCTCCATCCAGCCGATGACTAAACAACCGAATTATTACATTACAATCCTGATTCATTAACCGTTTTACTCAACAGCTTCTAATTCCTCTAAATCCTGGCGGCCACAAATGAGCCCTACTATTAACCTCCCTAATAATCTTTCTTTTATCTATTAACTTATTAGGGCTTCTCCCCTATACCTTCACCCCCACCACACAGCTATCACTAAACATAGGCCTTGCCGCCCCACTTTGACTAGCTACAGTTATTATTGGCCTACGTAACCAACCCACCGCAGCCCTTGGCCACCTCCTTCCAGAAGGAACCCCAACACCACTAATCCCCATCCTCATTATTATCGAAACTATTAGTCTATTTATTCGACCTCTAGCCCTAGGAGTACGGTTAACAGCCAACCTCACAGCAGGACACCTTCTTATTCAACTTATCGCTACTGCAGCCTTCGTCCTCCTGCCTACAATAACAACTGTAGCACTCCTAACTGCTACAATCCTATTCTTACTAACCCTTCTTGAAATTGCAGTAGCCATAATTCAAG
>jac_Tri125_ATP8.2_
ATGCCCCAATTAAATCCCGCCCCTTGATTTGCTATCCTAGTTTTTTCCTGATTAATTTTCCTAACGATTATTCCATCTAAAGTATTAAAACACATTTTTAATAACGAACCTAAAACACTTAACGTTACAAAACCTAAAACTGAACCCTGAAATTGACCATGGCACTAAACTTCTTTGATCAATTCATAAGCCCCACATTCCTAGGAATTCCTTTAATTGCTATTGCCCTTACCCTCCCATGGGTTCTTTATCCTTCTCCATCCAGCCGATGACTAAACAACCGAATTATTACATTACAATCCTGATTCATTAACCGTTTTACTCAACAGCTTCTAATTCCTCTAAATCCTGGCGGCCACAAATGAGCCCTACTATTAACCTCCCTAATAATCTTTCTTTTATCTATTAACTTATTAGGGCTTCTCCCCTATACCTTCACCCCCACCACACAGCTATCACTAAACATAGGCCTTGCCGCCCCACTTTGACTAGCTACAGTTATTATTGGCCTACGTAACCAACCCACCGCAGCCCTTGGCCACCTCCTTCCAGAAGGAACCCCAACACCACTAATCCCCATCCTCATTATTATCGAAACTATTAGTCTATTTATTCGACCTCTAGCCCTAGGAGTACGGTTAACAGCCAACCTCACAGCAGGACACCTTCTTATTCAACTTATCGCTACTGCAGCCTTCGTCCTCCTGCCTACAATAACAACTGTAGCACTCCTAACTGCTACAATCCTATTCTTACTAACCCTTCTTGAAATTGCAGTAGCCATAATTCAAG
>jac_Tri126_ATP8.2_
ATGCCCCAATTAAATCCCGCCCCTTGATTTGCTATCCTAGTTTTTTCCTGATTAATTTTCCTAACGATTATTCCATCTAAAGTATTAAAACACATTTTTAATAACGAACCTAAAACACTTAACGTTACAAAACCTAAAACTGAACCCTGAAATTGACCATGGCACTAAACTTCTTTGATCAATTCATAAGCCCCACATTCCTAGGAATTCCTTTAATTGCTATTGCCCTTACCCTCCCATGGGTTCTTTATCCTTCTCCATCCAGCCGATGACTAAACAACCGAATTATTACATTACAATCCTGATTCATTAACCGTTTTACTCAACAGCTTCTAATTCCTCTAAATCCTGGCGGCCACAAATGAGCCCTACTATTAACCTCCCTAATAATCTTTCTTTTATCTATTAACTTATTAGGGCTTCTCCCCTATACCTTCACCCCCACCACACAGCTATCACTAAACATAGGCCTTGCCGCCCCACTTTGACTAGCTACAGTTATTATTGGCCTACGTAACCAACCCACCGCAGCCCTTGGCCACCTCCTTCCAGAAGGAACCCCAACACCACTAATCCCCATCCTCATTATTATCGAAACTATTAGTCTATTTATTCGACCTCTAGCCCTAGGAGTACGGTTAACAGCCAACCTCACAGCAGGACACCTTCTTATTCAACTTATCGCTACTGCAGCCTTCGTCCTCCTGCCTACAATAACAACTGTAGCACTCCTAACTGCTACAATCCTATTCTTACTAACCCTTCTTGAAATTGCAGTAGCCATAATTCAAG
>jac_Tri134_ATP8.2_
ATGCCCCAATTAAATCCCGCCCCTTGATTTGCTATCCTAGTTTTTTCCTGATTAATTTTCCTAACGATTATTCCATCTAAAGTATTAAAACACATTTTTAATAACGAACCTAAAACACTTAACGTTACAAAACCTAAAACTGAACCCTGAAATTGACCATGGCACTAAACTTCTTTGATCAATTCATAAGCCCCACATTCCTAGGAATTCCTTTAATTGCTATTGCCCTTACCCTCCCATGGGTTCTTTATCCTTCTCCATCCAGCCGATGACTAAACAACCGAATTATTACATTACAATCCTGATTCATTAACCGTTTTACTCAACAGCTTCTAATTCCTCTAAATCCTGGCGGCCACAAATGAGCCCTACTATTAACCTCCCTAATAATCTTTCTTTTATCTATTAACTTATTAGGGCTTCTCCCCTATACCTTCACCCCCACCACACAGCTATCACTAAACATAGGCCTTGCCGCCCCACTTTGACTAGCTACAGTTATTATTGGCCTACGTAACCAACCCACCGCAGCCCTTGGCCACCTCCTTCCAGAAGGAACCCCAACACCACTAATCCCCATCCTCATTATTATCGAAACTATTAGTCTATTTATTCGACCTCTAGCCCTAGGAGTACGGTTAACAGCCAACCTCACAGCAGGACACCTTCTTATTCAACTTATCGCTACTGCAGCCTTCGTCCTCCTGCCTACAATAACAACTGTAGCACTCCTAACTGCTACAATCCTATTCTTACTAACCCTTCTTGAAATTGCAGTAGCCATAATTCAAG
>jac_Tri135_ATP8.2_
ATGCCCCAATTAAATCCCGCCCCTTGATTTGCTATCCTAGTTTTTTCCTGATTAATTTTCCTAACGATTATTCCATCTAAAGTATTAAAACACATTTTTAATAACGAACCTAAAACACTTAACGTTACAAAACCTAAAACTGAACCCTGAAATTGACCATGGCACTAAACTTCTTTGATCAATTCATAAGCCCCACATTCCTAGGAATTCCTTTAATTGCTATTGCCCTTACCCTCCCATGGGTTCTTTATCCTTCTCCATCCAGCCGATGACTAAACAACCGAATTATTACATTACAATCCTGATTCATTAACCGTTTTACTCAACAGCTTCTAATTCCTCTAAATCCTGGCGGCCACAAATGAGCCCTACTATTAACCTCCCTAATAATCTTTCTTTTATCTATTAACTTATTAGGGCTTCTCCCCTATACCTTCACCCCCACCACACAGCTATCACTAAACATAGGCCTTGCCGCCCCACTTTGACTAGCTACAGTTATTATTGGCCTACGTAACCAACCCACCGCAGCCCTTGGCCACCTCCTTCCAGAAGGAACCCCAACACCACTAATCCCCATCCTCATTATTATCGAAACTATTAGTCTATTTATTCGACCTCTAGCCCTAGGAGTACGGTTAACAGCCAACCTCACAGCAGGACACCTTCTTATTCAACTTATCGCTACTGCAGCCTTCGTCCTCCTGCCTACAATAACAACTGTAGCACTCCTAACTGCTACAATCCTATTCTTACTAACCCTTCTTGAAATTGCAGTAGCCATAATTCAAG
>jac_Tri136_ATP8.2_
ATGCCCCAATTAAATCCCGCCCCTTGATTTGCTATCCTAGTTTTTTCCTGATTAATTTTCCTAACGATTATTCCATCTAAAGTATTAAAACACATTTTTAATAACGAACCTAAAACACTTAACGTTACAAAACCTAAAACTGAACCCTGAAATTGACCATGGCACTAAACTTCTTTGATCAATTCATAAGCCCCACATTCCTAGGAATTCCTTTAATTGCTATTGCCCTTACCCTCCCATGGGTTCTTTATCCTTCTCCATCCAGCCGATGACTAAACAACCGAATTATTACATTACAATCCTGATTCATTAACCGTTTTACTCAACAGCTTCTAATTCCTCTAAATCCTGGCGGCCACAAATGAGCCCTACTATTAACCTCCCTAATAATCTTTCTTTTATCTATTAACTTATTAGGGCTTCTCCCCTATACCTTCACCCCCACCACACAGCTATCACTAAACATAGGCCTTGCCGCCCCACTTTGACTAGCTACAGTTATTATTGGCCTACGTAACCAACCCACCGCAGCCCTTGGCCACCTCCTTCCAGAAGGAACCCCAACACCACTAATCCCCATCCTCATTATTATCGAAACTATTAGTCTATTTATTCGACCTCTAGCCCTAGGAGTACGGTTAACAGCCAACCTCACAGCAGGACACCTTCTTATTCAACTTATCGCTACTGCAGCCTTCGTCCTCCTGCCTACAATAACAACTGTAGCACTCCTAACTGCTACAATCCTATTCTTACTAACCCTTCTTGAAATTGCAGTAGCCATAATTCAAG
>jac_Tri137_ATP8.2_
ATGCCCCAATTAAATCCCGCCCCTTGATTTGCTATCCTAGTTTTTTCCTGATTAATTTTCCTAACGATTATTCCATCTAAAGTATTAAAACACATTTTTAATAACGAACCTAAAACACTTAACGTTACAAAACCTAAAACTGAACCCTGAAATTGACCATGGCACTAAACTTCTTTGATCAATTCATAAGCCCCACATTCCTAGGAATTCCTTTAATTGCTATTGCCCTTACCCTCCCATGGGTTCTTTATCCTTCTCCATCCAGCCGATGACTAAACAACCGAATTATTACATTACAATCCTGATTCATTAACCGTTTTACTCAACAGCTTCTAATTCCTCTAAATCCTGGCGGCCACAAATGAGCCCTACTATTAACCTCCCTAATAATCTTTCTTTTATCTATTAACTTATTAGGGCTTCTCCCCTATACCTTCACCCCCACCACACAGCTATCACTAAACATAGGCCTTGCCGCCCCACTTTGACTAGCTACAGTTATTATTGGCCTACGTAACCAACCCACCGCAGCCCTTGGCCACCTCCTTCCAGAAGGAACCCCAACACCACTAATCCCCATCCTCATTATTATCGAAACTATTAGTCTATTTATTCGACCTCTAGCCCTAGGAGTACGGTTAACAGCCAACCTCACAGCAGGACACCTTCTTATTCAACTTATCGCTACTGCAGCCTTCGTCCTCCTGCCTACAATAACAACTGTAGCACTCCTAACTGCTACAATCCTATTCTTACTAACCCTTCTTGAAATTGCAG?AGCCATAATTCAAG
>jac_Tri191_ATP8.2_
ATGCCCCAATTAAATCCCGCCCCTTGATTTGCTATCCTAGTTTTTTCCTGATTAATTTTCCTAACGATTATTCCATCTAAAGTATTAAAACACATTTTTAATAACGAACCTAAAACACTTAACGTTACAAAACCTAAAACTGAACCCTGAAATTGACCATGGCACTAAACTTCTTTGATCAATTCATAAGCCCCACATTCCTAGGAATTCCTTTAATTGCTATTGCCCTTACCCTCCCATGGGTTCTTTATCCTTCTCCATCCAGCCGATGACTAAACAACCGAATTATTACATTACAATCCTGATTCATTAACCGTTTTACTCAACAGCTTCTAATTCCTCTAAATCCTGGCGGCCACAAATGAGCCCTACTATTAACCTCCCTAATAATCTTTCTTTTATCTATTAACTTATTAGGGCTTCTCCCCTATACCTTCACCCCCACCACACAGCTATCACTAAACATAGGCCTTGCCGCCCCACTTTGACTAGCTACAGTTATTATTGGCCTACGTAACCAACCCACCGCAGCCCTTGGCCACCTCCTTCCAGAAGGAACCCCAACACCACTAATCCCCATCCTCATTATTATCGAAACTATTAGTCTATTTATTCGACCTCTAGCCCTAGGAGTACGGTTAACAGCCAACCTCACAGCAGGACACCTTCTTATTCAACTTATCGCTACTGCAGCCTTCGTCCTCCTGCCTACAATAACAACTGTAGCACTCCTAACTGCTACAATCCTATTCTTACTAACCCTTCTTGAAATTGCAGTAGCCATAATTCAAG
>jac_Tri25_ATP8.2_1
ATGCCCCAATTAAATCCCGCCCCTTGATTTGCTATCCTAGTTTTTTCCTGATTAATTTTCCTAACGATTATTCCATCTAAAGTATTAAAACACATTTTTAATAACGAACCTAAAACACTTAACGTTACAAAACCTAAAACTGAACCCTGAAATTGACCATGGCACTAAACTTCTTTGATCAATTCATAAGCCCCACATTCCTAGGAATTCCTTTAATTGCTATTGCCCTTACCCTCCCATGGGTTCTTTATCCTTCTCCATCCAGCCGATGACTAAACAACCGAATTATTACATTACAATCCTGATTCATTAACCGTTTTACTCAACAGCTTCTAATTCCTCTAAATCCTGGCGGCCACAAATGAGCCCTACTATTAACCTCCCTAATAATCTTTCTTTTATCTATTAACTTATTAGGGCTTCTCCCCTATACCTTCACCCCCACCACACAGCTATCACTAAACATAGGCCTTGCCGCCCCACTTTGACTAGCTACAGTTATTATTGGCCTACGTAACCAACCCACCGCAGCCCTTGGCCACCTCCTTCCAGAAGGAACCCCAACACCACTAATCCCCATCCTCATTATTATCGAAACTATTAGTCTATTTATTCGACCTCTAGCCCTAGGAGTACGGTTAACAGCCAACCTCACAGCAGGACACCTTCTTATTCAACTTATCGCTACTGCAGCCTTCGTCCTCCTGCCTACAATAACAACTGTAGCACTCCTAACTGCTACAATCCTATTCTTACTAACCCTTCTTGAAATTGCAGTAGCCATAATTCAAG
>jac_Tri26_ATP8.2_1
ATGCCCCAATTAAATCCCGCCCCTTGATTTGCTATCCTAGTTTTTTCCTGATTAATTTTCCTAACGATTATTCCATCTAAAGTATTAAAACACATTTTTAATAACGAACCTAAAACACTTAACGTTACAAAACCTAAAACTGAACCCTGAAATTGACCATGGCACTAAACTTCTTTGATCAATTCATAAGCCCCACATTCCTAGGAATTCCTTTAATTGCTATTGCCCTTACCCTCCCATGGGTTCTTTATCCTTCTCCATCCAGCCGATGACTAAACAACCGAATTATTACATTACAATCCTGATTCATTAACCGTTTTACTCAACAGCTTCTAATTCCTCTAAATCCTGGCGGCCACAAATGAGCCCTACTATTAACCTCCCTAATAATCTTTCTTTTATCTATTAACTTATTAGGGCTTCTCCCCTATACCTTCACCCCCACCACACAGCTATCACTAAACATAGGCCTTGCCGCCCCACTTTGACTAGCTACAGTTATTATTGGCCTACGTAACCAACCCACCGCAGCCCTTGGCCACCTCCTTCCAGAAGGAACCCCAACACCACTAATCCCCATCCTCATTATTATCGAAACTATTAGTCTATTTATTCGACCTCTAGCCCTAGGAGTACGGTTAACAGCCAACCTCACAGCAGGACACCTTCTTATTCAACTTATCGCTACTGCAGCCTTCGTCCTCCTGCCTACAATAACAACTGTAGCACTCCTAACTGCTACAATCCTATTCTTACTAACCCTTCTTGAAATTGCAGTAGCCATAATTCAAG
>jac_Tri29_ATP8.2_1
ATGCCCCAATTAAATCCCGCCCCTTGATTTGCTATCCTAGTTTTTTCCTGATTAATTTTCCTAACGATTATTCCATCTAAAGTATTAAAACACATTTTTAATAACGAACCTAAAACACTTAACGTTACAAAACCTAAAACTGAACCCTGAAATTGACCATGGCACTAAACTTCTTTGATCAATTCATAAGCCCCACATTCCTAGGAATTCCTTTAATTGCTATTGCCCTTACCCTCCCATGGGTTCTTTATCCTTCTCCATCCAGCCGATGACTAAACAACCGAATTATTACATTACAATCCTGATTCATTAACCGTTTTACTCAACAGCTTCTAATTCCTCTAAATCCTGGCGGCCACAAATGAGCCCTACTATTAACCTCCCTAATAATCTTTCTTTTATCTATTAACTTATTAGGGCTTCTCCCCTATACCTTCACCCCCACCACACAGCTATCACTAAACATAGGCCTTGCCGCCCCACTTTGACTAGCTACAGTTATTATTGGCCTACGTAACCAACCCACCGCAGCCCTTGGCCACCTCCTTCCAGAAGGAACCCCAACACCACTAATCCCCATCCTCATTATTATCGAAACTATTAGTCTATTTATTCGACCTCTAGCCCTAGGAGTACGGTTAACAGCCAACCTCACAGCAGGACACCTTCTTATTCAACTTATCGCTACTGCAGCCTTCGTCCTCCTGCCTACAATAACAACTGTAGCACTCCTAACTGCTACAATCCTATTCTTACTAACCCTTCTTGAAATTGCAGTAGCCATAATTCAAG
>jac_Tri30_ATP8.2_1
ATGCCCCAATTAAATCCCGCCCCTTGATTTGCTATCCTAGTTTTTTCCTGATTAATTTTCCTAACGATTATTCCATCTAAAGTATTAAAACACATTTTTAATAACGAACCTAAAACACTTAACGTTACAAAACCTAAAACTGAACCCTGAAATTGACCATGGCACTAAACTTCTTTGATCAATTCATAAGCCCCACATTCCTAGGAATTCCTTTAATTGCTATTGCCCTTACCCTCCCATGGGTTCTTTATCCTTCTCCATCCAGCCGATGACTAAACAACCGAATTATTACATTACAATCCTGATTCATTAACCGTTTTACTCAACAGCTTCTAATTCCTCTAAATCCTGGCGGCCACAAATGAGCCCTACTATTAACCTCCCTAATAATCTTTCTTTTATCTATTAACTTATTAGGGCTTCTCCCCTATACCTTCACCCCCACCACACAGCTATCACTAAACATAGGCCTTGCCGCCCCACTTTGACTAGCTACAGTTATTATTGGCCTACGTAACCAACCCACCGCAGCCCTTGGCCACCTCCTTCCAGAAGGAACCCCAACACCACTAATCCCCATCCTCATTATTATCGAAACTATTAGTCTATTTATTCGACCTCTAGCCCTAGGAGTACGGTTAACAGCCAACCTCACAGCAGGACACCTTCTTATTCAACTTATCGCTACTGCAGCCTTCGTCCTCCTGCCTACAATAACAACTGTAGCACTCCTAACTGCTACAATCCTATTCTTACTAACCCTTCTTGAAATTGCAGTAGCCATAATTCAAG
>jac_Tri31_ATP8.2_1
ATGCCCCAATTAAATCCCGCCCCTTGATTTGCTATCCTCGTTTTTTCCTGATTAATTTTCCTAACGATTATTCCATCTAAAGTATTAAAACACATTTTTAATAACGAACCTAAAACACTTAACGTTACAAAACCTAAAACTGAACCCTGAAATTGACCATGGCACTAAACTTCTTTGATCAATTCATAAGCCCCACATTCCTAGGAATTCCTTTAATTGCTATTGCCCTTACCCTCCCATGGGTTCTTTATCCTTCTCCATCCAGCCGATGACTAAACAACCGAATTATTACATTACAATCCTGATTCATTAACCGTTTTACTCAACAGCTTCTAATTCCTCTAAATCCTGGCGGCCACAAATGAGCCCTACTATTAACCTCCCTAATAATCTTTCTTTTATCTATTAACTTATTAGGGCTTCTCCCCTATACCTTCACCCCCACCACACAGCTATCACTAAACATAGGCCTTGCCGCCCCACTTTGACTAGCTACAGTTATTATTGGCCTACGTAACCAACCCACCGCAGCCCTTGGCCACCTCCTTCCAGAAGGAACCCCAACACCACTAATCCCCATCCTCATTATTATCGAAACTATTAGTCTATTTATTCGACCTCTAGCCCTAGGAGTACGGTTAACAGCCAACCTCACAGCAGGACACCTTCTTATTCAACTTATCGCTACTGCAGCCTTCGTCCTCCTGCCTACAATAACAACTGTAGCACTCCTAACTGCTACAATCCTATTCTTACTAACCCTTCTTGAAATTGCAGTAGCCATAATTCAAG
>jac_Tri46_ATP8.2_1
ATGCCCCAATTAAATCCCGCCCCTTGATTTGCTATCCTAGTTTTTTCCTGATTAATTTTCCTAACGATTATTCCATCTAAAGTATTAAAACACATTTTTAATAACGAACCTAAAACACTTAACGTTACAAAACCTAAAACTGAACCCTGAAATTGACCATGGCACTAAACTTCTTTGATCAATTCATAAGCCCCACATTCCTAGGAATTCCTTTAATTGCTATTGCCCTTACCCTCCCATGGGTTCTTTATCCTTCTCCATCCAGCCGATGACTAAACAACCGAATTATTACATTACAATCCTGATTCATTAACCGTTTTACTCAACAGCTTCTAATTCCTCTAAATCCTGGCGGCCACAAATGAGCCCTACTATTAACCTCCCTAATAATCTTTCTTTTATCTATTAACTTATTAGGGCTTCTCCCCTATACCTTCACCCCCACCACACAGCTATCACTAAACATAGGCCTTGCCGCCCCACTTTGACTAGCTACAGTTATTATTGGCCTACGTAACCAACCCACCGCAGCCCTTGGCCACCTCCTTCCAGAAGGAACCCCAACACCACTAATCCCCATCCTCATTATTATCGAAACTATTAGTCTATTTATTCGACCTCTAGCCCTAGGAGTACGGTTAACAGCCAACCTCACAGCAGGACACCTTCTTATTCAACTTATCGCTACTGCAGCCTTCGTCCTCCTGCCTACAATAACAACTGTAGCACTCCTAACTGCTACAATCCTATTCTTACTAACCCTTCTTGAAATTGCAGTAGCCATAATTCAAG
>jac_Tri49_ATP8.2_1
ATGCCCCAATTAAATCCCGCCCCTTGATTTGCTATCCTAGTTTTTTCCTGATTAATTTTCCTAACGATTATTCCATCTAAAGTATTAAAACACATTTTTAATAACGAACCTAAAACACTTAACGTTACAAAACCTAAAACTGAACCCTGAAATTGACCATGGCACTAAACTTCTTTGATCAATTCATAAGCCCCACATTCCTAGGAATTCCTTTAATTGCTATTGCCCTTACCCTCCCATGGGTTCTTTATCCTTCTCCATCCAGCCGATGACTAAACAACCGAATTATTACATTACAATCCTGATTCATTAACCGTTTTACTCAACAGCTTCTAATTCCTCTAAATCCTGGCGGCCACAAATGAGCCCTACTATTAACCTCCCTAATAATCTTTCTTTTATCTATTAACTTATTAGGGCTTCTCCCCTATACCTTCACCCCCACCACACAGCTATCACTAAACATAGGCCTTGCCGCCCCACTTTGACTAGCTACAGTTATTATTGGCCTACGTAACCAACCCACCGCAGCCCTTGGCCACCTCCTTCCAGAAGGAACCCCAACACCACTAATCCCCATCCTCATTATTATCGAAACTATTAGTCTATTTATTCGACCTCTAGCCCTAGGAGTACGGTTAACAGCCAACCTCACAGCAGGACACCTTCTTATTCAACTTATCGCTACTGCAGCCTTCGTCCTCCTGCCTACAATAACAACTGTAGCACTCCTAACTGCTACAATCCTATTCTTACTAACCCTTCTTGAAATTGCAGTAGCCATAATTCAAG
>jac_Tri50_ATP8.2_1
ATGCCCCAATTAAATCCCGCCCCTTGATTTGCTATCCTAGTTTTTTCCTGATTAATTTTCCTAACGATTATTCCATCTAAAGTATTAAAACACATTTTTAATAACGAACCTAAAACACTTAACGTTACAAAACCTAAAACTGAACCCTGAAATTGACCATGGCACTAAACTTCTTTGATCAATTCATAAGCCCCACATTCCTAGGAATTCCTTTAATTGCTATTGCCCTTACTCTCCCATGGGTTCTTTATCCTTCTCCATCCAGCCGATGACTAAACAACCGAATTATTACATTACAATCCTGATTCATTAACCGTTTTACTCAACAGCTTCTAATTCCTCTAAATCCTGGCGGCCACAAATGAGCCCTACTATTAACCTCCCTAATAATCTTTCTTTTATCTATTAACTTATTAGGGCTTCTCCCCTATACCTTCACCCCCACCACACAGCTATCACTAAACATAGGCCTTGCCGCCCCACTTTGACTAGCTACAGTTATTATTGGTCTACGTAACCAACCCACCGCAGCCCTTGGCCACCTCCTTCCAGAAGGAACCCCAACACCACTAATCCCCATCCTCATTATTATCGAAACTATTAGTCTATTTATTCGACCTCTAGCCCTAGGAGTACGGTTAACAGCCAACCTCACAGCAGGACACCTTCTTATTCAACTTATCGCTACTGCAGCCTTCGTCCTCCTGCCTACAATAACAACTGTAGCACTCCTAACTGCTACAATCCTATTCTTACTAACCCTTCTTGAAATTGCAGTAGCCATAATTCAAG
>jac_Tri56_ATP8.2_1
ATGCCCCAATTAAATCCCGCCCCTTGATTTGCTATCCTAGTTTTTTCCTGATTAATTTTCCTAACGATTATTCCATCTAAAGTATTAAAACACATTTTTAATAACGAACCTAAAACACTTAACGTTACAAAACCTAAAACTGAACCCTGAAATTGACCATGGCACTAAACTTCTTTGATCAATTCATAAGCCCCACATTCCTAGGAATTCCTTTAATTGCTATTGCCCTTACCCTCCCATGGGTTCTTTATCCTTCTCCATCCAGCCGATGACTAAACAACCGAATTATTACATTACAATCCTGATTCATTAACCGTTTTACTCAACAGCTTCTAATTCCTCTAAATCCTGGCGGCCACAAATGAGCCCTACTATTAACCTCCCTAATAATCTTTCTTTTATCTATTAACTTATTAGGGCTTCTCCCCTATACCTTCACCCCCACCACACAGCTATCACTAAACATAGGCCTTGCCGCCCCACTTTGACTAGCTACAGTTATTATTGGCCTACGTAACCAACCCACCGCAGCCCTTGGCCACCTCCTTCCAGAAGGAACCCCAACACCACTAATCCCCATTCTCATTATTATCGAAACTATTAGTCTATTTATTCGACCTCTAGCCCTAGGAGTACGGTTAACAGCCAACCTCACAGCAGGACACCTTCTTATTCAACTTATCGCTACTGCAGCCTTCGTCCTCCTGCCTACAATAACAACTGTAGCACTCCTAACTGCTACAATCCTATTCTTACTAACCCTTCTTGAAATTGCAGTAGCCATAATTCAAG
>jac_Tri58_ATP8.2_1
ATGCCCCAATTAAATCCCGCCCCTTGATTTGCTATCCTAGTTTTTTCCTGATTAATTTTCCTAACGATTATTCCATCTAAAGTATTAAAACACATTTTTAATAACGAACCTAAAACACTTAACGTTACAAAACCTAAAACTGAACCCTGAAATTGACCATGGCACTAAACTTCTTTGATCAATTCATAAGCCCCACATTCCTAGGAATTCCTTTAATTGCTATTGCCCTTACCCTCCCATGGGTTCTTTATCCTTCTCCATCCAGCCGATGACTAAACAACCGAATTATTACATTACAATCCTGATTCATTAACCGTTTTACTCAACAGCTTCTAATTCCTCTAAATCCTGGCGGCCACAAATGAGCCCTACTATTAACCTCCCTAATAATCTTTCTTTTATCTATTAACTTATTAGGGCTTCTCCCCTATACCTTCACCCCCACCACACAGCTATCACTAAACATAGGCCTTGCCGCCCCACTTTGACTAGCTACAGTTATTATTGGCCTACGTAACCAACCCACCGCAGCCCTTGGCCACCTCCTTCCAGAAGGAACCCCAACACCACTAATCCCCATCCTCATTATTATCGAAACTATTAGTCTATTTATTCGACCTCTAGCCCTAGGAGTACGGTTAACAGCCAACCTCACAGCAGGACACCTTCTTATTCAACTTATCGCTACTGCAGCCTTCGTCCTCCTGCCTACAATAACAACTGTAGCACTCCTAACTGCTACAATCCTATTCTTACTAACCCTTCTTGAAATTGCAGTAGCCATAATTCAAG
>jac_Tri68_ATP8.2_1
ATGCCCCAATTAAATCCCGCCCCTTGATTTGCTATCCTAGTTTTTTCCTGATTAATTTTCCTAACGATTATTCCATCTAAAGTATTAAAACACATTTTTAATAACGAACCTAAAACACTTAACGTTACAAAACCTAAAACTGAACCCTGAAATTGACCATGGCACTAAACTTCTTTGATCAATTCATAAGCCCCACATTCCTAGGAATTCCTTTAATTGCTATTGCCCTTACCCTCCCATGGGTTCTTTATCCTTCTCCATCCAGCCGATGACTAAACAACCGAATTATTACATTACAATCCTGATTCATTAACCGTTTTACTCAACAGCTTCTAATTCCTCTAAATCCTGGCGGCCACAAATGAGCCCTACTATTAACCTCCCTAATAATCTTTCTTTTATCTATTAACTTATTAGGGCTTCTCCCCTATACCTTCACCCCCACCACACAGCTATCACTAAACATAGGCCTTGCCGCCCCACTTTGACTAGCTACAGTTATTATTGGCCTACGTAACCAACCCACCGCAGCCCTTGGCCACCTCCTTCCAGAAGGAACCCCAACACCACTAATCCCCATCCTCATTATTATCGAAACTATTAGTCTATTTATTCGACCTCTAGCCCTAGGAGTACGGTTAACAGCCAACCTCACAGCAGGACACCTTCTTATTCAACTTATCGCTACTGCAGCCTTCGTCCTCCTGCCTACAATAACAACTGTAGCACTCCTAACTGCTACAATCCTATTCTTACTAACCCTTCTTGAAATTGCAGTAGCCATAATTCAAG
>jac_Tri94_ATP8.2_1
ATGCCCCAATTAAATCCCGCCCCTTGATTTGCTATCCTAGTTTTTTCCTGATTAATTTTCCTAACGATTATTCCATCTAAAGTATTAAAACACATTTTTAATAACGAACCTAAAACACTTAACGTTACAAAACCTAAAACTGAACCCTGAAATTGACCATGGCACTAAACTTCTTTGATCAATTCATAAGCCCCACATTCCTAGGAATTCCTTTAATTGCTATTGCCCTTACCCTCCCATGGGTTCTTTATCCTTCTCCATCCAGCCGATGACTAAACAACCGAATTATTACATTACAATCCTGATTCATTAACCGTTTTACTCAACAGCTTCTAATTCCTCTAAATCCTGGCGGCCACAAATGAGCCCTACTATTAACCTCCCTAATAATCTTTCTTTTATCTATTAACTTATTAGGGCTTCTCCCCTATACCTTCACCCCCACCACACAGCTATCACTAAACATAGGCCTTGCCGCCCCACTTTGACTAGCTACAGTTATTATTGGCCTACGTAACCAACCCACCGCAGCCCTTGGCCACCTCCTTCCAGAAGGAACCCCAACACCACTAATCCCCATCCTCATTATTATCGAAACTATTAGTCTATTTATTCGACCTCTAGCCCTAGGAGTACGGTTAACAGCCAACCTCACAGCAGGACACCTTCTTATTCAACTTATCGCTACTGCAGCCTTCGTCCTCCTGCCTACAATAACAACTGTAGCACTCCTAACTGCTACAATCCTATTCTTACTAACCCTTCTTGAAATTGCAGTAGCCATAATTCAAG
>jac_Tri95_ATP8.2_1
ATGCCCCAATTAAATCCCGCCCCTTGATTTGCTATCCTAGTTTTTTCCTGATTAATTTTCCTAACGATTATTCCATCTAAAGTATTAAAACACATTTTTAATAACGAACCTAAAACACTTAACGTTACAAAACCTAAAACTGAACCCTGAAATTGACCATGGCACTAAACTTCTTTGATCAATTCATAAGCCCCACATTCCTAGGAATTCCTTTAATTGCTATTGCCCTTACCCTCCCATGGGTTCTTTATCCTTCTCCATCCAGCCGATGACTAAACAACCGAATTATTACATTACAATCCTGATTCATTAACCGTTTTACTCAACAGCTTCTAATTCCTCTAAATCCTGGCGGCCACAAATGAGCCCTACTATTAACCTCCCTAATAATCTTTCTTTTATCTATTAACTTATTAGGGCTTCTCCCCTATACCTTCACCCCCACCACACAGCTATCACTAAACATAGGCCTTGCCGCCCCACTTTGACTAGCTACAGTTATTATTGGCCTACGTAACCAACCCACCGCAGCCCTTGGCCACCTCCTTCCAGAAGGAACCCCAACACCACTAATCCCCATCCTCATTATTATCGAAACTATTAGTCTATTTATTCGACCTCTAGCCCTAGGAGTACGGTTAACAGCCAACCTCACAGCAGGACACCTTCTTATTCAACTTATCGCTACTGCAGCCTTCGTCCTCCTGCCTACAATAACAACTGTAGCACTCCTAACTGCTACAATCCTATTCTTACTAACCCTTCTTGAAATTGCAGTAGCCATAATTCAAG
>jac_Tri98_ATP8.2_1
ATGCCCCAATTAAATCCCGCCCCTTGATTTGCTATCCTAGTTTTTTCCTGATTAATTTTCCTAACGATTATTCCATCTAAAGTATTAAAACACATTTTTAATAACGAACCTAAAACACTTAACGTTACAAAACCTAAAACTGAACCCTGAAATTGACCATGGCACTAAACTTCTTTGATCAATTCATAAGCCCCACATTCCTAGGAATTCCTTTAATTGCTATTGCCCTTACCCTCCCATGGGTTCTTTATCCTTCTCCATCCAGCCGATGACTAAACAACCGAATTATTACATTACAATCCTGATTCATTAACCGTTTTACTCAACAGCTTCTAATTCCTCTAAATCCTGGCGGCCACAAATGAGCCCTACTATTAACCTCCCTAATAATCTTTCTTTTATCTATTAACTTATTAGGGCTTCTCCCCTATACCTTCACCCCCACCACACAGCTATCACTAAACATAGGCCTTGCCGCCCCACTTTGACTAGCTACAGTTATTATTGGCCTACGTAACCAACCCACCGCAGCCCTTGGCCACCTCCTTCCAGAAGGAACCCCAACACCACTAATCCCCATCCTCATTATTATCGAAACTATTAGTCTATTTATTCGACCTCTAGCCCTAGGAGTACGGTTAACAGCCAACCTCACAGCAGGACACCTTCTTATTCAACTTATCGCTACTGCAGCCTTCGTCCTCCTGCCTACAATAACAACTGTAGCACTCCTAACTGCTACAATCCTATTCTTACTAACCCTTCTTGAAATTGCAGTAGCCATAATTCAAG
>m1_69
ATGCCCCAATTAAATCCCGCCCCTTGATTTGCTATCCTAGTTTTTTCCTGATTAATTTTCCTAACGATTATTCCATCTAAAGTATTAAAACACATTTTTAATAACGAACCTAAAACACTTAACGTTACAAAACCTAAAACTGAACCCTGAAATTGACCATGGCACTAAACTTCTTTGATCAATTCATAAGCCCCACATTCCTAGGAATTCCTTTAATTGCTATTGCCCTTACTCTCCCATGGGTTCTTTATCCTTCTCCATCCAGCCGATGACTAAACAACCGAATTATTACATTACAATCCTGATTCATTAACCGTTTTACTCAACAGCTTCTAATTCCTCTAAATCCTGGCGGCCACAAATGAGCCCTACTATTAACCTCCCTAATAATCTTTCTTTTATCTATTAACTTATTAGGGCTTCTCCCCTATACCTTCACCCCCACCACACAGCTATCACTAAACATAGGCCTTGCCGCCCCACTTTGACTAGCTACAGTTATTATTGGTCTACGTAACCAACCCACCGCAGCCCTTGGCCACCTCCTTCCAGAAGGAACCCCAACACCACTAATCCCCATCCTCATTATTATCGAAACTATTAGTCTATTTATTCGACCTCTAGCCCTAGGAGTACGGTTAACAGCCAACCTCACAGCAGGACACCTTCTTATTCAACTTATCGCTACTGCAGCCTTCGTCCTCCTGCCTACAATAACAACTGTAGCACTCCTAACTGCTACAATCCTATTCTTACTAACCCTTCTTGAAATTGCAGTAGCCATAATTCAAG
>m1_70
ATGCCCCAATTAAATCCCGCCCCTTGATTTGCTATCCTAGTTTTTTCCTGATTAATTTTCCTAACGATTATTCCATCTAAAGTATTAAAACACATTTTTAATAACGAACCTAAAACACTTAACGTTACAAAACCTAAAACTGAACCCTGAAATTGACCATGGCACTAAACTTCTTTGATCAATTCATAAGCCCCACATTCCTAGGAATTCCTTTAATTGCTATTGCCCTTACTCTCCCATGGGTTCTTTATCCTTCTCCATCCAGCCGATGACTAAACAACCGAATTATTACATTACAATCCTGATTCATTAACCGTTTTACTCAACAGCTTCTAATTCCTCTAAATCCTGGCGGCCACAAATGAGCCCTACTATTAACCTCCCTAATAATCTTTCTTTTATCTATTAACTTATTAGGGCTTCTCCCCTATACCTTCACCCCCACCACACAGCTATCACTAAACATAGGCCTTGCCGCCCCACTTTGACTAGCTACAGTTATTATTGGTCTACGTAACCAACCCACCGCAGCCCTTGGCCACCTCCTTCCAGAAGGAACCCCAACACCACTAATCCCCATCCTCATTATTATCGAAACTATTAGTCTATTTATTCGACCTCTAGCCCTAGGAGTACGGTTAACAGCCAACCTCACAGCAGGACACCTTCTTATTCAACTTATCGCTACTGCAGCCTTCGTCCTCCTGCCTACAATAACAACTGTAGCACTCCTAACTGCTACAATCCTATTCTTACTAACCCTTCTTGAAATTGCAGTAGCCATAATTCAAG
>m1_71
ATGCCCCAATTAAATCCCGCCCCTTGATTTGCTATCCTAGTTTTTTCCTGATTAATTTTCCTAACGATTATTCCATCTAAAGTATTAAAACACATTTTTAATAACGAACCTAAAACACTTAACGTTACAAAACCTAAAACTGAACCCTGAAATTGACCATGGCACTAAACTTCTTTGATCAATTCATAAGCCCCACATTCCTAGGAATTCCTTTAATTGCTATTGCCCTTACTCTCCCATGGGTTCTTTATCCTTCTCCATCCAGCCGATGACTAAACAACCGAATTATTACATTACAATCCTGATTCATTAACCGTTTTACTCAACAGCTTCTAATTCCTCTAAATCCTGGCGGCCACAAATGAGCCCTACTATTAACCTCCCTAATAATCTTTCTTTTATCTATTAACTTATTAGGGCTTCTCCCCTATACCTTCACCCCCACCACACAGCTATCACTAAACATAGGCCTTGCCGCCCCACTTTGACTAGCTACAGTTATTATTGGTCTACGTAACCAACCCACCGCAGCCCTTGGCCACCTCCTTCCAGAAGGAACCCCAACACCACTAATCCCCATCCTCATTATTATCGAAACTATTAGTCTATTTATTCGACCTCTAGCCCTAGGAGTACGGTTAACAGCCAACCTCACAGCAGGACACCTTCTTATTCAACTTATCGCTACTGCAGCCTTCGTCCTCCTGCCTACAATAACAACTGTAGCACTCCTAACTGCTACAATCCTATTCTTACTAACCCTTCTTGAAATTGCAGTAGCCATAATTCAAG
>m1_72
ATGCCCCAATTAAATCCCGCCCCTTGATTTGCTATCCTAGTTTTTTCCTGATTAATTTTCCTAACGATTATTCCATCTAAAGTATTAAAACACATTTTTAATAACGAACCTAAAACACTTAACGTTACAAAACCTAAAACTGAACCCTGAAATTGACCATGGCACTAAACTTCTTTGATCAATTCATAAGCCCCACATTCCTAGGAATTCCTTTAATTGCTATTGCCCTTACTCTCCCATGGGTTCTTTATCCTTCTCCATCCAGCCGATGACTAAACAACCGAATTATTACATTACAATCCTGATTCATTAACCGTTTTACTCAACAGCTTCTAATTCCTCTAAATCCTGGCGGCCACAAATGAGCCCTACTATTAACCTCCCTAATAATCTTTCTTTTATCTATTAACTTATTAGGGCTTCTCCCCTATACCTTCACCCCTACCACACAGCTATCACTAAACATAGGCCTTGCCGCCCCACTTTGACTAGCTACAGTTATTATTGGTCTACGTAACCAACCCACCGCAGCCCTTGGCCACCTCCTTCCAGAAGGAACCCCAACACCACTAATCCCCATCCTCATTATTATCGAAACTATTAGTCTATTTATTCGACCTCTAGCCCTAGGAGTACGGTTAACAGCCAACCTCACAGCAGGACACCTTCTTATTCAACTTATCGCTACTGCAGCCTTCGTCCTCCTGCCTACAATAACAACTGTAGCACTCCTAACTGCTACGATCCTATTCTTACTAACCCTTCTTGAAATTGCAGTAGCCATAATTCAAG
>m1_73
ATGCCCCAATTAAATCCCGCCCCTTGATTTGCTATCCTAGTTTTTTCCTGATTAATTTTCCTAACGATTATTCCATCTAAAGTATTAAAACACATTTTTAATAACGAACCTAAAACACTTAACGTTACAAAACCTAAAACTGAACCCTGAAATTGACCATGGCACTAAACTTCTTTGATCAATTCATAAGCCCCACATTCCTAGGAATTCCTTTAATTGCTATTGCCCTTACTCTCCCATGGGTTCTTTATCCTTCTCCATCCAGCCGATGACTAAACAACCGAATTATTACATTACAATCCTGATTCATTAACCGTTTTACTCAACAGCTTCTAATTCCTCTAAATCCTGGCGGCCACAAATGAGCCCTACTATTAACCTCCCTAATAATCTTTCTTTTATCTATTAACTTATTAGGGCTTCTCCCCTATACCTTCACCCCCACCACACAGCTATCACTAAACATAGGCCTTGCCGCCCCACTTTGACTAGCTACAGTTATTATTGGTCTACGTAACCAACCCACCGCAGCCCTTGGCCACCTCCTTCCAGAAGGAACCCCAACACCACTAATCCCCATCCTCATTATTATCGAAACTATTAGTCTATTTATTCGACCTCTAGCCCTAGGAGTACGGTTAACAGCCAACCTCACAGCAGGACACCTTCTTATTCAACTTATCGCTACTGCAGCCTTCGTCCTCCTGCCTACAATAACAACTGTAGCACTCCTAACTGCTACAATCCTATTCTTACTAACCCTTCTTGAAATTGCAGTAGCCATAATTCAAG
>m1_74
ATGCCCCAATTAAATCCCGCCCCTTGATTTGCTATCCTAGTTTTTTCCTGATTAATTTTCCTAACGATTATTCCATCTAAAGTATTAAAACACATTTTTAATAACGAACCTAAAACACTTAACGTTACAAAACCTAAAACTGAACCCTGAAATTGACCATGGCACTAAACTTCTTTGATCAATTCATAAGCCCCACATTCCTAGGAATTCCTTTAATTGCTATTGCCCTTACTCTCCCATGGGTTCTTTATCCTTCTCCATCCAGCCGATGACTAAACAACCGAATTATTACATTACAATCCTGATTCATTAACCGTTTTACTCAACAGCTTCTAATTCCTCTAAATCCTGGCGGCCACAAATGAGCCCTACTATTAACCTCCCTAATAATCTTTCTTTTATCTATTAACTTATTAGGGCTTCTCCCCTATACCTTCACCCCTACCACACAGCTATCACTAAACATAGGCCTTGCCGCCCCACTTTGACTAGCTACAGTTATTATTGGTCTACGTAACCAACCCACCGCAGCCCTTGGCCACCTCCTTCCAGAAGGAACCCCAACACCACTAATCCCCATCCTCATTATTATCGAAACTATTAGTCTATTTATTCGACCTCTAGCCCTAGGAGTACGGTTAACAGCCAACCTCACAGCAGGACACCTTCTTATTCAACTTATCGCTACTGCAGCCTTCGTCCTCCTGCCTACAATAACAACTGTAGCACTCCTAACTGCTACAATCCTATTCTTACTAACCCTTCTTGAAATTGCAGTAGCCATAATTCAAG
>m1_75
ATGCCCCAATTAAATCCCGCCCCTTGATTTGCTATCCTAGTTTTTTCCTGATTAATTTTCCTAACGATTATTCCATCTAAAGTATTAAAACACATTTTTAATAACGAACCTAAAACACTTAACGTTACAAAACCTAAAACTGAACCCTGAAATTGACCATGGCACTAAACTTCTTTGATCAATTCATAAGCCCCACATTCCTAGGAATTCCTTTAATTGCTATTGCCCTTACCCTCCCATGGGTTCTTTATCCTTCTCCATCCAGCCGATGACTAAACAACCGAATTATTACATTACAATCCTGATTCATTAACCGTTTTACTCAACAGCTTCTAATTCCTCTAAATCCTGGCGGCCACAAATGAGCCCTACTATTAACCTCCCTAATAATCTTTCTTTTATCTATTAACTTATTAGGGCTTCTCCCCTATACCTTCACCCCCACCACACAGCTATCACTAAACATAGGCCTTGCCGCCCCACTTTGACTAGCTACAGTTATTATTGGCCTACGTAACCAACCCACCGCAGCCCTTGGCCACCTCCTTCCAGAAGGAACCCCAACACCACTAATCCCCATCCTCATTATTATCGAAACTATTAGTCTATTTATTCGACCTCTAGCCCTAGGAGTACGGTTAACAGCCAACCTCACAGCAGGACACCTTCTTATTCAACTTATCGCTACTGCAGCCTTCGTCCTCCTGCCTACAATAACAACTGTAGCACTCCTAACTGCTACAATCCTATTCTTACTAACCCTTCTTGAAATTGCAGTAGCCATAATTCAAG
>m1_76
ATGCCCCAATTAAATCCCGCCCCTTGATTTGCTATCCTAGTTTTTTCCTGATTAATTTTCCTAACGATTATTCCATCTAAAGTATTAAAACACATTTTTAATAACGAACCTAAAACACTTAACGTTACAAAACCTAAAACTGAACCCTGAAATTGACCATGGCACTAAACTTCTTTGATCAATTCATAAGCCCCACATTCCTAGGAATTCCTTTAATTGCTATTGCCCTTACTCTCCCATGGGTTCTTTATCCTTCTCCATCCAGCCGATGACTAAACAACCGAATTATTACATTACAATCCTGATTCATTAACCGTTTTACTCAACAGCTTCTAATTCCTCTAAATCCTGGCGGCCACAAATGAGCCCTACTATTAACCTCCCTAATAATCTTTCTTTTATCTATTAACTTATTAGGGCTTCTCCCCTATACCTTCACCCCCACCACACAGCTATCACTAAACATAGGCCTTGCCGCCCCACTTTGACTAGCTACAGTTATTATTGGTCTACGTAACCAACCCACCGCAGCCCTTGGCCACCTCCTTCCAGAAGGAACCCCAACACCACTAATCCCCATCCTCATTATTATCGAAACTATTAGTCTATTTATTCGACCTCTAGCCCTAGGAGTACGGTTAACAGCCAACCTCACAGCAGGACACCTTCTTATTCAACTTATCGCTACTGCAGCCTTCGTCCTCCTGCCTACAATAACAACTGTAGCACTCCTAACTGCTACAATCCTATTCTTACTAACCCTTCTTGAAATTGCAGTAGCCATAATTCAAG
>n1_77
ATGCCCCAATTAAATCCCGCCCCTTGATTTGCTATCCTAGTTTTTTCCTGATTAATTTTCCTAACGATTATTCCATCTAAAGTATTAAAACACATTTTTAATAACGAACCTAAAACACTTAACGTTACAAAACCTAAAACTGAACCCTGAAATTGACCATGGCACTAAACTTCTTTGATCAATTCATAAGCCCCACATTCCTAGGAATTCCTTTAATTGCTATTGCCCTTACTCTCCCATGGGTTCTTTATCCTTCTCCATCCAGCCGATGACTAAACAACCGAATTATTACATTACAATCCTGATTCATTAACCGTTTTACTCAACAACTTCTAATTTCTCTAAATCCTGGCGGCCACAAATGAGCCCTACTATTAACCTCCCTAATAATCTTTCTTTTATCTATTAACTTATTAGGGCTTCTCCCCTATACCTTCACCCCCACCACACAGCTATCACTAAACATAGGCCTTGCCGCCCCACTTTGACTAGCTACAGTTATTATTGGTCTACGTAACCAACCCACCGCAGCCCTTGGCCACCTCCTTCCAGAAGGAACCCCAACACCACTAATCCCCATCCTCATTATTATTGAAACTATTAGTCTATTTATTCGACCTCTAGCCCTCGGAGTACGGTTAACAGCCAACCTCACAGCAGGACACCTTCTTATTCAACTTATCGCTACTGCAGCCTTCGTCCTCCTGCCTACAATAACAACTGTAGCACTCCTAACTGCTACAATCCTATTCTTACTAACCCTTCTTGAAATTGCAGTAGCCATAATTCAAG
>n1_78
ATGCCCCAATTAAATCCCGCCCCTTGATTTGCTATCCTAGTTTTTTCCTGATTAATTTTCCTAACGATTATTCCATCTAAAGTATTAAAACACATTTTTAATAACGAACCTAAAACACTTAACGTTACAAAACCTAAAACTGAACCCTGAAATTGACCATGGCACTAAACTTCTTTGATCAATTCATAAGCCCCACATTCCTAGGAATTCCTTTAATTGCTATCGCCCTCACTCTCCCATGGGTTCTTTATCCTTCTCCATCCAGCCGATGACTAAACAACCGAATTATTACATTACAATCCTGATTCATTAACCGTTTTACTCAACAACTTCTAATTCCTCTAAATCCTGGCGGCCACAAATGAGCCCTACTATTAACCTCCCTAATAATCTTTCTTTTATCTATTAACTTATTAGGGCTTCTCCCCTATACCTTCACCCCCACCACACAGCTATCACTAAACATAGGCCTTGCCGCCCCACTTTGACTAGCTACAGTTATTATTGGTCTACGTAACCAACCCACCGCAGCCCTTGGCCACCTCCTTCCAGAAGGAACCCCAACACCACTAATCCCCATCCTCATTATTATCGAAACTATTAGTCTATTTATTCGACCTCTAGCCCTCGGAGTACGGTTAACAGCCAACCTCACAGCAGGACACCTTCTTATTCAACTTATCGCTACTGCAGCCTTCGTCCTCCTGCCTACAATAACAACTGTAGCACTCCTAACTGCTACAATCCTATTCTTACTAACCCTTCTTGAAATTGCAGTAGCCATAATTCAAG
>n1_79
ATGCCCCAATTAAATCCCGCCCCTTGATTTGCTATCCTAGTTTTTTCCTGATTAATTTTCCTAACGATTATTCCATCTAAAGTATTAAAACACATTTTTAATAACGAACCTAAAACACTTAACGTTACAAAACCTAAAACTGAACCCTGAAATTGACCATGGCACTAAACTTCTTTGATCAATTCATAAGCCCCACATTCCTAGGAATTCCTTTAATTGCTATCGCCCTTACTCTCCCATGGGTTCTTTATCCTTCTCCATCCAGCCGATGACTAAACAACCGAATTATTACATTACAATCCTGATTCATTAACCGTTTTACTCAACAACTTCTAATTCCTCTAAATCCTGGCGGCCACAAATGAGCCCTACTATTAACCTCCCTAATAATCTTTCTTTTATCTATTAACTTATTAGGGCTTCTCCCCTATACCTTCACCCCCACCACACAGCTATCACTAAACATAGGCCTTGCCGCCCCACTTTGACTAGCTACAGTTATTATTGGTCTACGTAACCAACCCACCGCAGCCCTTGGCCACCTCCTTCCAGAAGGAACCCCAACACCACTAATCCCCATCCTCATTATTATCGAAACTATTAGTCTATTTATTCGACCTCTAGCCCTCGGAGTACGGTTAACAGCCAACCTCACAGCAGGACACCTTCTTATTCAACTTATCGCTACTGCAGCCTTCGTCCTCCTGCCTACAATAACAACTGTAGCACTCCTAACTGCTACAATCCTATTCTTACTAACCCTTCTTGAAATTGCAGTAGCCATAATTCAAG
>n1_80
ATGCCCCAATTAAATCCCGCCCCTTGATTTGCTATCCTAGTTTTTTCCTGATTAATTTTCCTAACGATTATTCCATCTAAAGTATTAAAACACATTTTTAATAACGAACCTAAAACACTTAACGTTACAAAACCTAAAACTGAACCCTGAAATTGACCATGGCACTAAACTTCTTTGATCAATTCATAAGCCCCACATTCCTAGGAATTCCTTTAATTGCTATCGCCCTTACTCTCCCATGGGTTCTTTATCCTTCTCCATCCAGCCGATGACTAAACAACCGAATTATTACATTACAATCCTGATTCATTAACCGTTTTACTCAACAACTTCTAATTCCTCTAAATCCTGGCGGCCACAAATGAGCCCTACTATTAACCTCCCTAATAATCTTTCTTTTATCTATTAACTTATTAGGGCTTCTCCCCTATACCTTCACCCCCACCACACAGCTATCACTAAACATAGGCCTTGCCGCCCCACTTTGACTAGCTACAGTTATTATTGGTCTACGTAACCAACCCACCGCAGCCCTTGGCCACCTCCTTCCAGAAGGAACCCCAACACCACTAATCCCCATCCTCATTATTATCGAAACTATTAGTCTATTTATTCGACCTCTAGCCCTCGGAGTACGGTTAACAGCCAACCTCACAGCAGGACACCTTCTTATTCAACTTATCGCTACTGCAGCCTTCGTCCTCCTGCCTACAATAACAACTGTAGCACTCCTAACTGCTACAATCCTATTCTTACTAACCCTTCTTGAAATTGCAGTAGCCATAATTCAAG
>n1_81
ATGCCCCAATTAAATCCCGCCCCTTGATTTGCTATCCTAGTTTTTTCCTGATTAATTTTCCTAACGATTATTCCATCTAAAGTATTAAAACACATTTTTAATAACGAACCTAAAACACTTAACGTTACAAAACCTAAAACTGAACCCTGAAATTGACCATGGCACTAAACTTCTTTGATCAATTCATAAGCCCCACATTCCTAGGAATTCCTTTAATTGCTATTGCCCTTACTCTCCCATGGGTTCTTTATCCTTCTCCATCCAGCCGATGACTAAACAACCGAATTATTACATTACAATCCTGATTCATTAACCGTTTTACTCAACAACTTCTAATTCCTCTAAATCCTGGCGGCCACAAATGAGCCCTACTATTAACCTCCCTAATAATCTTTCTTTTATCTATTAACTTATTAGGGCTTCTCCCCTATACCTTCACCCCCACCACACAGCTATCACTAAACATAGGCCTTGCCGCCCCACTTTGACTAGCTACAGTTATTATTGGTCTACGTAACCAACCCACCGCAGCCCTTGGCCACCTCCTTCCAGAAGGAACCCCAACACCACTAATCCCCATCCTCATTATTATCGAAACTATTAGTCTATTTATTCGACCTCTAGCCCTCGGAGTACGGTTAACAGCCAACCTCACAGCAGGACACCTTCTTATTCAACTTATCGCTACTGCAGCCTTCGTCCTCCTGCCTACAATAACAACTGTAGCACTCCTAACTGCTACAATCCTATTCTTACTAACCCTTCTTGAAATTGCAGTAGCCATAATTCAAG
>n1_82
ATGCCCCAATTAAATCCCGCCCCTTGATTTGCTATCCTAGTTTTTTCCTGATTAATTTTCCTAACGATTATTCCATCTAAAGTATTAAAACACATTTTTAATAACGAACCTAAAACACTTAACGTTACAAAACCTAAAACTGAACCCTGAAATTGACCATGGCACTAAACTTCTTTGATCAATTCATAAGCCCCACATTCCTAGGAATTCCTTTAATTGCTATCGCCCTTACTCTCCCATGGGTTCTTTATCCTTCTCCATCCAGCCGATGACTAAACAACCGAATTATTACATTACAATCCTGATTCATTAACCGTTTTACTCAACAACTTCTAATTCCTCTAAATCCTGGCGGCCACAAATGAGCCCTACTATTAACCTCCCTAATAATCTTTCTTTTATCTATTAACTTATTAGGGCTTCTCCCCTATACCTTCACCCCCACCACACAGCTATCACTAAACATAGGCCTTGCCGCCCCACTTTGACTAGCTACAGTTATTATTGGTTTACGTAACCAACCCACCGCAGCCCTTGGCCACCTCCTTCCAGAAGGAACCCCAACACCACTAATCCCCATCCTCATTATTATCGAAACTATTAGTCTATTTATTCGACCTCTAGCCCTCGGAGTACGGTTAACAGCCAACCTCACAGCAGGACACCTTCTTATTCAACTTATCGCTACTGCAGCCTTCGTCCTCCTGCCTACAATAACAACTGTAGCACTCCTAACTGCTACAATCCTATTCTTACTAACCCTTCTTGAAATTGCAGTAGCCATAATTCAAG
>n1_83
ATGCCCCAATTAAATCCCGCCCCTTGATTTGCTATCCTAGTTTTTTCCTGATTAATTTTCCTAACGATTATTCCATCTAAAGTATTAAAACACATTTTTAATAACGAACCTAAAACACTTAACGTTACAAAACCTAAAACTGAACCCTGAAATTGACCATGGCACTAAACTTCTTTGATCAATTCATAAGCCCCACATTCCTAGGAATTCCTTTAATTGCTATTGCCCTTACTCTCCCATGGGTTCTTTATCCTTCTCCATCCAGCCGATGACTAAACAACCGAATTATTACATTACAATCCTGATTCATTAACCGTTTTACTCAACAACTTCTAATTCCTCTAAATCCTGGCGGCCACAAATGAGCCCTACTATTAACCTCCCTAATAATCTTTCTTTTATCTATTAACTTATTAGGGCTTCTCCCCTATACCTTCACCCCCACCACACAGCTATCACTAAACATAGGCCTTGCCGCCCCACTTTGACTAGCTACAGTTATTATTGGTCTACGTAACCAACCCACCGCAGCCCTTGGCCACCTCCTTCCAGAAGGAACCCCAACACCACTAATCCCCATCCTCATTATTATTGAAACTATTAGTCTATTTATTCGACCTCTAGCCCTCGGAGTACGGTTAACAGCCAACCTCACAGCAGGACACCTTCTTATTCAACTTATCGCTACTGCAGCCTTCGTCCTCCTGCCTACAATAACAACTGTAGCACTCCTAACTGCTACAATCCTATTCTTACTAACCCTTCTTGAAATTGCAGTAGCCATAATTCAAG
>n1_84
ATGCCCCAATTAAATCCCGCCCCTTGATTTGCTATCCTAGTTTTTTCCTGATTAATTTTCCTAACGATTATTCCATCTAAAGTATTAAAACACATTTTTAATAACGAACCTAAAACACTTAACGTTACAAAACCTAAAACTGAACCCTGAAATTGACCATGGCACTAAACTTCTTTGATCAATTCATAAGCCCCACATTCCTAGGAATTCCTTTAATTGCTATTGCCCTTACTCTCCCATGGGTTCTTTATCCTTCTCCATCCAGCCGATGACTAAACAACCGAATTATTACATTACAATCCTGATTCATTAACCGTTTTACTCAACAACTTCTAATTCCTCTAAATCCTGGCGGCCACAAATGAGCCCTACTATTAACCTCCCTAATAATCTTTCTTTTATCTATTAACTTATTAGGGCTTCTCCCCTATACCTTCACCCCCACCACACAGCTATCACTAAACATAGGCCTTGCCGCCCCACTTTGACTAGCTACAGTTATTATTGGTCTACGTAACCAACCCACCGCAGCCCTTGGCCACCTCCTTCCAGAAGGAACCCCAACACCACTAATCCCCATCCTCATTATTATTGAAACTATTAGTCTATTTATTCGACCTCTAGCCCTCGGAGTACGGTTAACAGCCAACCTCACAGCAGGACACCTTCTTATTCAACTTATCGCTACTGCAGCCTTCGTCCTCCTGCCTACAATAACAACTGTAGCACTCCTAACTGCTACAATCCTATTCTTACTAACCCTTCTTGAAATTGCAGTAGCCATAATTCAAG
>n1_85
ATGCCCCAATTAAATCCCGCCCCTTGATTTGCTATCCTAGTTTTTTCCTGATTAATTTTCCTAACGATTATTCCATCTAAAGTATTAAAACACATTTTTAATAACGAACCTAAAACACTTAACGTTACAAAACCTAAAACTGAACCCTGAAATTGACCATGGCACTAAACTTCTTTGATCAATTCATAAGCCCCACATTCCTAGGAATTCCTTTAATTGCTATCGCCCTTACTCTCCCATGGGTTCTTTATCCTTCTCCATCCAGCCGATGACTAAACAACCGAATTATTACATTACAATCCTGATTCATTAACCGTTTTACTCAACAACTTCTAATTCCTCTAAATCCTGGCGGCCACAAATGAGCCCTACTATTAACCTCCCTAATAATCTTTCTTTTATCTATTAACTTATTAGGGCTTCTCCCCTATACCTTCACCCCCACCACACAGCTATCACTAAACATAGGCCTTGCCGCCCCACTTTGACTAGCTACAGTTATTATTGGTCTACGTAACCAACCCACCGCAGCCCTTGGCCACCTCCTTCCAGAAGGAACCCCAACACCACTAATCCCCATCCTCATTATTATCGAAACTATTAGTCTATTTATTCGACCTCTAGCCCTCGGAGTACGGTTAACAGCCAACCTCACAGCAGGACACCTTCTTATTCAACTTATCGCTACTGCAGCCTTCGTCCTCCTGCCTACAATAACAACTGTAGCACTCCTAACTGCTACAATCCTATTCTTACTAACCCTTCTTGAAATTGCAGTAGCCATAATTCAAG
>pur_Tri198_ATP8.2_
ATGCCCCAATTAAATCCCGCCCCTTGATTTGCTATCCTAGTTTTTTCCTGATTAATTTTCCTAACGATTATTCCATCTAAAGTATTAAAACACATTTTTAATAACGAACCTAAAACACTTAACGTTACAAAACCTAAAACTGAACCCTGAAATTGACCATGGCACTAAACTTCTTTGATCAATTCATAAGCCCCACATTCCTAGGAATTCCTTTAATTGCTATTGCCCTTACCCTCCCATGGGTTCTTTATCCTTCTCCATCCAGCCGATGACTAAACAACCGAATTATTACATTACAATCCTGATTCATTAACCGTTTTACTCAACAGCTTCTAATTCCTCTAAATCCTGGCGGCCACAAATGAGCCCTACTATTAACCTCCCTAATAATCTTTCTTTTATCTATTAACTTATTAGGGCTTCTCCCCTATACCTTCACCCCCACCACACAGCTATCACTAAACATAGGCCTTGCCGCCCCACTTTGACTAGCTACAGTTATTATTGGCCTACGTAACCAACCCACCGCAGCCCTTGGCCACCTCCTTCCAGAAGGAACCCCAACACCACTAATCCCCATCCTCATTATTATCGAAACTATTAGTCTATTTATTCGACCTCTAGCCCTAGGAGTACGGTTAACAGCCAACCTCACAGCAGGACACCTTCTTATTCAACTTATCGCTACTGCAGCCTTCGTCCTCCTGCCTACAATAACAACTGTAGCACTCCTAACTGCTACAATCCTATTCTTACTAACCCTTCTTGAAATTGCAGTAGCCATAATTCAAG
>pur_tri290_gen1760
ATGCCCCAATTAAATCCCGCCCCTTGATTTGCTATCCTAGTTTTTTCCTGATTAATTTTCCTAACGATTATTCCATCTAAAGTATTAAAACACATTTTTAATAACGAACCTAAAACACTTAACGTTACAAAACCTAAAACTGAACCCTGAAATTGACCATGGCACTAAACTTCTTTGATCAATTCATAAGCCCCACATTCCTAGGAATTCCTTTAATTGCTATTGCCCTTACCCTCCCATGGGTTCTTTATCCTTCTCCATCCAGCCGATGACTAAACAACCGAATTATTACATTACAATCCTGATTCATTAACCGTTTTACTCAACAGCTTCTAATTCCTCTAAATCCTGGCGGCCACAAATGAGCCCTACTATTAACCTCCCTAATAATCTTTCTTTTATCTATTAACTTATTAGGGCTTCTCCCCTATACCTTCACCCCCACCACACAGCTATCACTAAACATAGGCCTTGCCGCCCCACTTTGACTAGCTACAGTTATTATTGGCCTACGTAACCAACCCACCGCAGCCCTTGGCCACCTCCTTCCAGAAGGAACCCCAACACCACTAATCCCCATCCTCATTATTATCGAAACTATTAGTCTATTTATTCGACCTCTAGCCCTAGGAGTACGGTTAACAGCCAACCTCACAGCAGGACACCTTCTTATTCAACTTATCGCTACTGCAGCCTTCGTCCTCCTGCCTACAATAACAACTGTAGCACTCCTAACTGCTACAATCCTATTCTTACTAACCCTTCTTGAAATTGCAGTAGCCATAATTCAAG
>pur_tri291_gen1761
ATGCCCCAATTAAATCCCGCCCCTTGATTTGCTATCCTAGTTTTTTCCTGATTAATTTTCCTAACGATTATTCCATCTAAAGTATTAAAACACATTTTTAATAACGAACCTAAAACACTTAACGTTACAAAACCTAAAACTGAACCCTGAAATTGACCATGGCACTAAACTTCTTTGATCAATTCATAAGCCCCACATTCCTAGGAATTCCTTTAATTGCTATTGCCCTTACTCTCCCATGGGTTCTTTATCCTTCTCCATCCAGCCGATGACTAAACAACCGAATTATTACATTACAATCCTGATTCATTAACCGTTTTACTCAACAGCTTCTAATTCCTCTAAATCCTGGCGGCCACAAATGAGCCCTACTATTAACCTCCCTAATAATCTTTCTTTTATCTATTAACTTATTAGGGCTTCTCCCCTATACCTTCACCCCCACCACACAGCTATCACTAAACATAGGCCTTGCCGCCCCACTTTGACTAGCTACAGTTATTATTGGTCTACGTAACCAACCCACCGCAGCCCTTGGCCACCTCCTTCCAGAAGGAACCCCAACACCACTAATCCCCATCCTCATTATTATCGAAACTATTAGTCTATTTATTCGACCTCTAGCCCTAGGAGTACGGTTAACAGCCAACCTCACAGCAGGACACCTTCTTATTCAACTTATCGCTACTGCAGCCTTCGTCCTCCTGCCTACAATAACAACTGTAGCACTCCTAACTGCTACAATCCTATTCTTACTAACCCTTCTTGAAATTGCAGTAGCCATAATTCAAG
>pur_tri294_gen_518
ATGCCCCAATTAAATCCCGCCCCTTGATTTGCTATCCTAGTTTTTTCCTGATTAATTTTCCTAACGATTATTCCATCTAAAGTATTAAAACACATTTTTAATAACGAACCTAAAACACTTAACGTTACAAAACCTAAAACTGAACCCTGAAATTGACCATGGCACTAAACTTCTTTGATCAATTCATAAGCCCCACATTCCTAGGAATTCCTTTAATTGCTATTGCCCTTACTCTCCCATGGGTTCTTTATCCTTCTCCATCCAGCCGATGACTAAACAACCGAATTATTACATTACAATCCTGATTCATTAACCGTTTTACTCAACAGCTTCTAATTCCTCTAAATCCTGGCGGCCACAAATGAGCCCTACTATTAACCTCCCTAATAATCTTTCTTTTATCTATTAACTTATTAGGGCTTCTCCCCTATACCTTCACCCCCACCACACAGCTATCACTAAACATAGGCCTTGCCGCCCCACTTTGACTAGCTACAGTTATTATTGGTCTACGTAACCAACCCACCGCAGCCCTTGGCCACCTCCTTCCAGAAGGAACCCCAACACCACTAATCCCCATCCTCATTATTATCGAAACTATTAGTCTATTTATTCGACCTCTAGCCCTAGGAGTACGGTTAACAGCCAACCTCACAGCAGGACACCTTCTTATTCAACTTATCGCTACTGCAGCCTTCGTCCTCCTGCCTACAATAACAACTGTAGCACTCCTAACTGCTACAATCCTATTCTTACTAACCCTTCTTGAAATTGCAGTAGCCATAATTCAAG
>sam_Tri108_ATP8.2_
ATGCCCCAATTAAATCCCGCCCCTTGATTTGCTATCCTAGTTTTTTCCTGATTAATTTTCCTAACGATTATTCCATCTAAAGTATTAAAACACATTTTTAATAACGAACCTAAAACACTTAACGTTACAAAACCTAAAACTGAACCCTGAAATTGACCATGGCACTAAACTTCTTTGATCAATTCATAAGCCCCACATTCCTAGGAATTCCTTTAATTGCTATTGCCCTTACTCTCCCATGGGTTCTTTATCCTTCTCCATCCAGCCGATGACTAAACAACCGAATTATTACATTACAATCCTGATTCATTAACCGTTTTACTCAACAGCTTCTAATTCCTCTAAATCCTGGCGGCCACAAATGAGCCCTACTATTAACCTCCCTAATAATCTTTCTTTTATCTATTAACTTATTAGGGCTTCTCCCCTATACCTTCACCCCCACCACACAGCTATCACTAAACATAGGCCTTGCCGCCCCACTTTGACTAGCTACAGTTATTATTGGTCTACGTAACCAACCCACCGCAGCCCTTGGCCACCTCCTTCCAGAAGGAACCCCAACACCACTAATCCCCATCCTCATTATTATCGAAACTATTAGTCTATTTATTCGACCTCTAGCCCTAGGAGTACGGTTAACAGCCAACCTCACAGCAGGACACCTTCTTATTCAACTTATCGCTACTGCAGCCTTCGTCCTCCTGCCTACAATAACAACTGTAGCACTCCTAACTGCTACAATCCTATTCTTACTAACCCTTCTTGAAATTGCAGTAGCCATAATTCAAG
>sam_Tri119_ATP8.2_
ATGCCCCAATTAAATCCCGCCCCTTGATTTGCTATCCTAGTTTTTTCCTGATTAATTTTCCTAACGATTATTCCATCTAAAGTATTAAAACACATTTTTAATAACGAACCTAAAACACTTAACGTTACAAAACCTAAAACTGAACCCTGAAATTGACCATGGCACTAAACTTCTTTGATCAATTCATAAGCCCCACATTCCTAGGAATTCCTTTAATTGCTATTGCCCTTACTCTCCCATGGGTTCTTTATCCTTCTCCATCCAGCCGATGACTAAACAACCGAATTATTACATTACAATCCTGATTCATTAACCGTTTTACTCAACAGCTTCTAATTCCTCTAAATCCTGGCGGCCACAAATGAGCCCTACTATTAACCTCCCTAATAATCTTTCTTTTATCTATTAACTTATTAGGGCTTCTCCCCTATACCTTCACCCCCACCACACAGCTATCACTAAACATAGGCCTTGCCGCCCCACTTTGACTAGCTACAGTTATTATTGGTCTACGTAACCAACCCACCGCAGCCCTTGGCCACCTCCTTCCAGAAGGAACCCCAACACCACTAATCCCCATCCTCATTATTATCGAAACTATTAGTCTATTTATTCGACCTCTAGCCCTAGGAGTACGGTTAACAGCCAACCTCACAGCAGGACACCTTCTTATTCAACTTATTGCTACTGCAGCCTTCGTCCTCCTGCCTACAATAACAACTGTAGCACTCCTAACTGCTACAATCCTATTCTTACTAACCCTTCTTGAAATTGCAGTAGCCATAATTCAAG
>sam_Tri1_ATP8.2_14
ATGCCCCAATTAAATCCCGCCCCTTGATTTGCTATCCTAGTTTTTTCCTGATTAATTTTCCTAACGATTATTCCATCTAAAGTATTAAAACACATTTTTAATAACGAACCTAAAACACTTAACGTTACAAAACCTAAAACTGAACCCTGAAATTGACCATGGCACTAAACTTCTTTGATCAATTCATAAGCCCCACATTCCTAGGAATTCCTTTAATTGCTATTGCCCTTACTCTCCCATGGGTTCTTTATCCTTCTCCATCCAGCCGATGACTAAACAACCGAATTATTACATTACAATCCTGATTCATTAACCGTTTTACTCAACAGCTTCTAATTCCTCTAAATCCTGGCGGCCACAAATGAGCCCTACTATTAACCTCCCTAATAATCTTTCTTTTATCTATTAACTTATTAGGGCTTCTCCCCTATACCTTCACCCCCACCACACAGCTATCACTAAACATAGGCCTTGCCGCCCCACTTTGACTAGCTACAGTTATTATTGGTCTACGTAACCAACCCACCGCAGCCCTTGGCCACCTCCTTCCAGAAGGAACCCCAACACCACTAATCCCCATCCTCATTATTATCGAAACTATTAGTCTATTTATTCGACCTCTAGCCCTAGGAGTACGGTTAACAGCCAACCTCACAGCAGGACACCTTCTTATTCAACTTATCGCTACTGCAGCCTTCGTCCTCCTGCCTACAATAACAACTGTAGCACTCCTAACTGCTACAATCCTATTCTTACTAACCCTTCTTGAAATTGCAGTAGCCATAATTCAAG
>sam_Tri21_ATP8.2_1
ATGCCCCAATTAAATCCCGCCCCTTGATTTGCTATCCTAGTTTTTTCCTGATTAATTTTCCTAACGATTATTCCATCTAAAGTATTAAAACACATTTTTAATAACGAACCTAAAACACTTAACGTTACAAAACCTAAAACTGAACCCTGAAATTGACCATGGCACTAAACTTCTTTGATCAATTCATAAGCCCCACATTCCTAGGAATTCCTTTAATTGCTATTGCCCTTACTCTCCCATGGGTTCTTTATCCTTCTCCATCCAGCCGATGACTAAACAACCGAATTATTACATTACAATCCTGATTCATTAACCGTTTTACTCAACAGCTTCTAATTCCTCTAAATCCTGGCGGCCACAAATGAGCCCTACTATTAACCTCCCTAATAATCTTTCTTTTATCTATTAACTTATTAGGGCTTCTCCCCTATACCTTCACCCCCACCACACAGCTATCACTAAACATAGGCCTTGCCGCCCCACTTTGACTAGCTACAGTTATTATTGGTCTACGTAACCAACCCACCGCAGCCCTTGGCCACCTCCTTCCAGAAGGAACCCCAACACCACTAATCCCCATCCTCATTATTATCGAAACTATTAGTCTATTTATTCGACCTCTAGCCCTAGGAGTACGGTTAACAGCCAACCTCACAGCAGGACACCTTCTTATTCAACTTATCGCTACTGCAGCCTTCGTCCTCCTGCCTACAATAACAACTGTAGCACTCCTAACTGCTACAATCCTATTCTTACTAACCCTTCTTGAAATTGCAGTAGCCATAATTCAAG
>sam_Tri53_ATP8.2_1
ATGCCCCAATTAAATCCCGCCCCTTGATTTGCTATCCTAGTTTTTTCCTGATTAATTTTCCTAACGATTATTCCATCTAAAGTATTAAAACACATTTTTAATAACGAACCTAAAACACTTAACGTTACAAAACCTAAAACTGAACCCTGAAATTGACCATGGCACTAAACTTCTTTGATCAATTCATAAGCCCCACATTCCTAGGAATTCCTTTAATTGCTATTGCCCTTACTCTCCCATGGGTTCTTTATCCTTCTCCATCCAGCCGATGACTAAACAACCGAATTATTACATTACAATCCTGATTCATTAACCGTTTTACTCAACAGCTTCTAATTCCTCTAAATCCTGGCGGCCACAAATGAGCCCTACTATTAACCTCCCTAATAATCTTTCTTTTATCTATTAACTTATTAGGGCTTCTCCCCTATACCTTCACCCCCACCACACAGCTATCACTAAACATAGGCCTTGCCGCCCCACTTTGACTAGCTACAGTTATTATTGGTCTACGTAACCAACCCACCGCAGCCCTTGGCCACCTCCTTCCAGAAGGAACCCCAACACCACTAATCCCCATCCTCATTATTATCGAAACTATTAGTCTATTTATTCGACCTCTAGCCCTAGGAGTACGGTTAACAGCCAACCTCACAGCAGGACACCTTCTTATTCAACTTATCGCTACTGCAGCCTTCGTCCTCCTGCCTACAATAACAACTGTAGCACTCCTAACTGCTACAATCCTATTCTTACTAACCCTTCTTGAAATTGCAGTAGCCATAATTCAAG
>sam_Tri83_ATP8.2_1
ATGCCCCAATTAAATCCAGCCCCTTGATTTGCTATCCTAGTTTTTTCCTGATTAATTTTCCTAACGATTATTCCATCTAAAGTATTAAAACACATTTTTAATAACGAACCTAAAACACTTAACGTTACAAAACCTAAAACTGAACCCTGAAATTGACCATGGCACTAAACTTCTTTGATCAATTCATAAGCCCCACATTCCTAGGAATTCCTTTAATTGCTATTGCCCTTACTCTCCCATGGGTTCTTTATCCTTCTCCATCCAGCCGATGACTAAACAACCGAATTATTACATTACAATCCTGATTCATTAACCGTTTTACTCAACAGCTTCTAATTCCTCTAAATCCTGGCGGCCACAAATGAGCCCTACTATTAACCTCCCTAATAATCTTTCTTTTATCTATTAACTTATTAGGGCTTCTCCCCTATACCTTCACCCCCACCACACAGCTATCACTAAACATAGGCCTTGCCGCCCCACTTTGACTAGCTACAGTTATTATTGGTCTACGTAACCAACCCACCGCAGCCCTTGGCCACCTCCTTCCAGAAGGAACCCCAACACCACTAATCCCCATCCTCATTATTATCGAAACTATTAGTCTATTTATTCGACCTCTAGCCCTAGGAGTACGGTTAACAGCCAACCTCACAGCAGGACACCTTCTTATTCAACTTATCGCTACTGCAGCCTTCGTCCTCCTGCCTACAATAACAACTGTAGCACTCCTAACTGCTACAATCCTATTCTTACTAACCCTTCTTGAAATTGCAGTAGCCATAATTCAAG
>sam_Tri97_ATP8.2_1
ATGCCCCAATTAAATCCCGCCCCTTGATTTGCTATCCTAGTTTTTTCCTGATTAATTTTCCTAACGATTATTCCATCTAAAGTATTAAAACACATTTTTAATAACGAACCTAAAACACTTAACGTTACAAAACCTAAAACTGAACCCTGAAATTGACCATGGCACTAAACTTCTTTGATCAATTCATAAGCCCCACATTCCTAGGAATTCCTTTAATTGCTATTGCCCTTACTCTCCCATGGGTTCTTTATCCTTCTCCATCCAGCCGATGACTAAACAACCGAATTATTACATTACAATCCTGATTCATTAACCGTTTTACTCAACAGCTTCTAATTCCTCTAAATCCTGGCGGCCACAAATGAGCCCTACTATTAACCTCCCTAATAATCTTTCTTTTATCTATTAACTTATTAGGGCTTCTCCCCTATACCTTCACCCCCACCACACAGCTATCACTAAACATAGGCCTTGCCGCCCCACTTTGACTAGCTACAGTTATTATTGGTCTACGTAACCAACCCACCGCAGCCCTTGGCCACCTCCTTCCAGAAGGAACCCCAACACCACTAATCCCCATCCTCATTATTATCGAAACTATTAGTCTATTTATTCGACCTCTAGCCCTAGGAGTACGGTTAACAGCCAACCTCACAGCAGGACACCTTCTTATTCAACTTATCGCTACTGCAGCCTTCGTCCTCCTGCCTACAATAACAACTGTAGCACTCCTAACTGCTACAATCCTATTCTTACTAACCCTTCTTGAAATTGCAGTAGCCATAATTCAAG
>slo_tri296_gen6206
ATGCCCCAATTAAATCCCGCCCCTTGATTTGCTATCCTAGTTTTTTCCTGATTAATTTTCCTAACGATTATTCCATCTAAAGTATTAAAACACATTTTTAATAACGAACCTAAAACACTTAACGTTACAAAACCTAAAACTGAACCCTGAAATTGACCATGGCACTAAACTTCTTTGATCAATTCATAAGCCCCACATTCCTAGGAATTCCTTTAATTGCTATTGCCCTTACCCTCCCATGGGTTCTTTATCCTTCTCCATCCAGCCGATGACTAAACAACCGAATTATTACATTACAATCCTGATTCATTAACCGTTTTACTCAACAGCTTCTAATTCCTCTAAATCCTGGCGGCCACAAATGAGCCCTACTATTAACCTCCCTAATAATCTTTCTTTTATCTATTAACTTATTAGGGCTTCTCCCCTATACCTTCACCCCCACCACACAGCTATCACTAAACATAGGCCTTGCCGCCCCACTTTGACTAGCTACAGTTATTATTGGCCTACGTAACCAACCCACCGCAGCCCTTGGCCACCTCCTTCCAGAAGGAACCCCAACACCACTAATCCCCATCCTCATTATTATCGAAACTATTAGTCTATTTATTCGACCTCTAGCCCTAGGAGTACGGTTAACAGCCAACCTCACAGCAGGACACCTTCTTATTCAACTTATCGCTACTGCAGCCTTCGTCCTCCTGCCTACAATAACAACTGTAGCACTCCTAACTGCTACAATCCTATTCTTACTAACCCTTCTTGAAATTGCAGTAGCCATAATTCAAG
>slo_tri297_gen_620
ATGCCCCAATTAAATCCCGCCCCTTGATTTGCTATCCTAGTTTTTTCCTGATTAATTTTCCTAACGATTATTCCATCTAAAGTATTAAAACACATTTTTAATAACGAACCTAAAACACTTAACGTTACAAAACCTAAAACTGAACCCTGAAATTGACCATGGCACTAAACTTCTTTGATCAATTCATAAGCCCCACATTCCTAGGAATTCCTTTAATTGCTATTGCCCTTACCCTCCCATGGGTTCTTTATCCTTCTCCATCCAGCCGATGACTAAACAACCGAATTATTACATTACAATCCTGATTCATTAACCGTTTTACTCAACAGCTTCTAATTCCTCTAAATCCTGGCGGCCACAAATGAGCCCTACTATTAACCTCCCTAATAATCTTTCTTTTATCTATTAACTTATTAGGGCTTCTCCCCTATACCTTCACCCCCACCACACAGCTATCACTAAACATAGGCCTTGCCGCCCCACTTTGACTAGCTACAGTTATTATTGGCCTACGTAACCAACCCACCGCAGCCCTTGGCCACCTCCTTCCAGAAGGAACCCCAACACCACTAATCCCCATCCTCATTATTATCGAAACTATTAGTCTATTTATTCGACCTCTAGCCCTAGGAGTACGGTTAACAGCCAACCTCACAGCAGGACACCTTCTTATTCAACTTATCGCTACTGCAGCCTTCGTCCTCCTGCCTACAATAACAACTGTAGCACTCCTAACTGCTACAATCCTATTCTTACTAACCCTTCTTGAAATTGCAGTAGCCATAATTCAAG
>slo_tri298_gen6208
ATGCCCCAATTAAATCCCGCCCCTTGATTTGCTATCCTAGTTTTTTCCTGATTAATTTTCCTAACGATTATTCCATCTAAAGTATTAAAACACATTTTTAATAACGAACCTAAAACACTTAACGTTACAAAACCTAAAACTGAACCCTGAAATTGACCATGGCACTAAACTTCTTTGATCAATTCATAAGCCCCACATTCCTAGGAATTCCTTTAATTGCTATTGCCCTTACCCTCCCATGGGTTCTTTATCCTTCTCCATCCAGCCGATGACTAAACAACCGAATTATTACATTACAATCCTGATTCATTAACCGTTTTACTCAACAGCTTCTAATTCCTCTAAATCCTGGCGGCCACAAATGAGCCCTACTATTAACCTCCCTAATAATCTTTCTTTTATCTATTAACTTATTAGGGCTTCTCCCCTATACCTTCACCCCCACCACACAGCTATCACTAAACATAGGCCTTGCCGCCCCACTTTGACTAGCTACAGTTATTATTGGCCTACGTAACCAACCCACCGCAGCCCTTGGCCACCTCCTTCCAGAAGGAACCCCAACACCACTAATCCCCATCCTCATTATTATCGAAACTATTAGTCTATTTATTCGACCTCTAGCCCTAGGAGTACGGTTAACAGCCAACCTCACAGCAGGACACCTTCTTATTCAACTTATCGCTACTGCAGCCTTCGTCCTCCTGCCTACAATAACAACTGTAGCACTCCTAACTGCTACAATCCTATTCTTACTAACCCTTCTTGAAATTGCAGTAGCCATAATTCAAG
>slo_Tri_199_Atp8.2
ATGCCCCAATTAAATCCCGCCCCTTGATTTGCTATCCTAGTTTTTTCCTGATTAATTTTCCTAACGATTATTCCATCTAAAGTATTAAAACACATTTTTAATAACGAACCTAAAACACTTAACGTTACAAAACCTAAAACTGAACCCTGAAATTGACCATGGCACTAAACTTCTTTGATCAATTCATAAGCCCCACATTCCTAGGAATTCCTTTAATTGCTATTGCCCTTACCCTCCCATGGGTTCTTTATCCTTCTCCATCCAGCCGATGACTAAACAACCGAATTATTACATTACAATCCTGATTCATTAACCGTTTTACTCAACAGCTTCTAATTCCTCTAAATCCTGGCGGCCACAAATGAGCCCTACTATTAACCTCCCTAATAATCTTTCTTTTATCTATTAACTTATTAGGGCTTCTCCCCTATACCTTCACCCCCACCACACAGCTATCACTAAACATAGGCCTTGCCGCCCCACTTTGACTAGCTACAGTTATTATTGGCCTACGTAACCAACCCACCGCAGCCCTTGGCCACCTCCTTCCAGAAGGAACCCCAACACCACTAATCCCCATCCTCATTATTATCGAAACTATTAGTCTATTTATTCGACCTCTAGCCCTAGGAGTACGGTTAACAGCCAACCTCACAGCAGGACACCTTCTTATTCAACTTATCGCTACTGCAGCCTTCGTCCTCCTGCCTACAATAACAACTGTAGCACTCCTAACTGCTACAATCCTATTCTTACTAACCCTTCTTGAAATTGCAGTAGCCATAATTCAAG
>sot_Tri109_ATP8.2_
ATGCCCCAATTAAATCCCGCCCCTTGATTTGCTATCCTAGTTTTTTCCTGATTAATTTTCCTAACGATTATTCCATCTAAAGTATTAAAACACATTTTTAATAACGAACCTAAAACACTTAACGTTACAAAACCTAAAACTGAACCCTGAAATTGACCATGGCACTAAACTTCTTTGATCAATTCATAAGCCCCACATTCCTAGGAATTCCTTTAATTGCTATTGCCCTTACCCTCCCATGGGTTCTTTATCCTTCTCCATCCAGCCGATGACTAAACAACCGAATTATTACATTACAATCCTGATTCATTAACCGTTTTACTCAACAGCTTCTAATTCCTCTAAATCCTGGCGGCCACAAATGAGCCCTACTATTAACCTCCCTAATAATCTTTCTTTTATCTATTAACTTATTAGGGCTTCTCCCCTATACCTTCACCCCCACCACACAGCTATCACTAAACATAGGCCTTGCCGCCCCACTTTGACTAGCTACAGTTATTATTGGCCTACGTAACCAACCCACCGCAGCCCTTGGCCACCTCCTTCCAGAAGGAACCCCAACACCACTAATCCCCATCCTCATTATTATCGAAACTATTAGTCTATTTATTCGACCTCTAGCCCTAGGAGTACGGTTAACAGCCAACCTCACAGCAGGACACCTTCTTATTCAACTTATCGCTACTGCAGCCTTCGTCCTCCTGCCTACAATAACAACTGTAGCACTCCTAACTGCTACAATCCTATTCTTACTAACCCTTCTTGAAATTGCAGTAGCCATAATTCAAG
>sot_Tri110_ATP8.2_
ATGCCCCAATTAAATCCCGCCCCTTGATTTGCTATCCTAGTTTTTTCCTGATTAATTTTCCTAACGATTATTCCATCTAAAGTATTAAAACACATTTTTAATAACGAACCTAAAACACTTAACGTTACAAAACCTAAAACTGAACCCTGAAATTGACCATGGCACTAAACTTCTTTGATCAATTCATAAGCCCCACATTCCTAGGAATTCCTTTAATTGCTATTGCCCTTACCCTCCCATGGGTTCTTTATCCTTCTCCATCCAGCCGATGACTAAACAACCGAATTATTACATTACAATCCTGATTCATTAACCGTTTTACTCAACAGCTTCTAATTCCTCTAAATCCTGGCGGCCACAAATGAGCCCTACTATTAACCTCCCTAATAATCTTTCTTTTATCTATTAACTTATTAGGGCTTCTCCCCTATACCTTCACCCCCACCACACAGCTATCACTAAACATAGGCCTTGCCGCCCCACTTTGACTAGCTACAGTTATTATTGGCCTACGTAACCAACCCACCGCAGCCCTTGGCCACCTCCTTCCAGAAGGAACCCCAACACCACTAATCCCCATCCTCATTATTATCGAAACTATTAGTCTATTTATTCGACCTCTAGCCCTAGGAGTACGGTTAACAGCCAACCTCACAGCAGGACACCTTCTTATTCAACTTATCGCTACTGCAGCCTTCGTCCTCCTGCCTACAATAACAACTGTAGCACTCCTAACTGCTACAATCCTATTCTTACTAACCCTTCTTGAAATTGCAGTAGCCATAATTCAAG
>sot_Tri140_ATP8.2_
ATGCCCCAATTAAATCCCGCCCCTTGATTTGCTATCCTAGTTTTTTCCTGATTAATTTTCCTAACGATTATTCCATCTAAAGTATTAAAACACATTTTTAATAACGAACCTAAAACACTTAACGTTACAAAACCTAAAACTGAACCCTGAAATTGACCATGGCACTAAACTTCTTTGATCAATTCATAAGCCCCACATTCCTAGGAATTCCTTTAATTGCTATTGCCCTTACCCTCCCATGGGTTCTTTATCCTTCTCCATCCAGCCGATGACTAAACAACCGAATTATTACATTACAATCCTGATTCATTAACCGTTTTACTCAACAGCTTCTAATTCCTCTAAATCCTGGCGGCCACAAATGAGCCCTACTATTAACCTCCCTAATAATCTTTCTTTTATCTATTAACTTATTAGGGCTTCTCCCCTATACCTTCACCCCCACCACACAGCTATCACTAAACATAGGCCTTGCCGCCCCACTTTGACTAGCTACAGTTATTATTGGCCTACGTAACCAACCCACCGCAGCCCTTGGCCACCTCCTTCCAGAAGGAACCCCAACACCACTAATCCCCATCCTCATTATTATCGAAACTATTAGTCTATTTATTCGACCTCTAGCCCTAGGAGTACGGTTAACAGCCAACCTCACAGCAGGACACCTTCTTATTCAACTTATCGCTACTGCAGCCTTCGTCCTCCTGCCTACAATAACAACTGTAGCACTCCTAACTGCTACAATCCTATTCTTACTAACCCTTCTTGAAATTGCAGTAGCCATAATTCAAG
>sot_Tri141_ATP8.2_
ATGCCCCAATTAAATCCCGCCCCTTGATTTGCTATCCTAGTTTTTTCCTGATTAATTTTCCTAACGATTATTCCATCTAAAGTATTAAAACACATTTTTAATAACGAACCTAAAACACTTAACGTTACAAAACCTAAAACTGAACCCTGAAATTGACCATGGCACTAAACTTCTTTGATCAATTCATAAGCCCCACATTCCTAGGAATTCCTTTAATTGCTATTGCCCTTACCCTCCCATGGGTTCTTTATCCTTCTCCATCCAGCCGATGACTAAACAACCGAATTATTACATTACAATCCTGATTCATTAACCGTTTTACTCAACAGCTTCTAATTCCTCTAAATCCTGGCGGCCACAAATGAGCCCTACTATTAACCTCCCTAATAATCTTTCTTTTATCTATTAACTTATTAGGGCTTCTCCCCTATACCTTCACCCCCACCACACAGCTATCACTAAACATAGGCCTTGCCGCCCCACTTTGACTAGCTACAGTTATTATTGGCCTACGTAACCAACCCACCGCAGCCCTTGGCCACCTCCTTCCAGAAGGAACCCCAACACCACTAATCCCCATCCTCATTATTATCGAAACTATTAGTCTATTTATTCGACCTCTAGCCCTAGGAGTACGGTTAACAGCCAACCTCACAGCAGGACACCTTCTTATTCAACTTATCGCTACTGCAGCCTTCGTCCTCCTGCCTACAATAACAACTGTAGCACTCCTAACTGCTACAATCCTATTCTTACTAACCCTTCTTGAAATTGCAGTAGCCATAATTCAAG
>sot_Tri174_ATP8.2_
ATGCCCCAATTAAATCCCGCCCCTTGATTTGCTATCCTAGTTTTTTCCTGATTAATTTTCCTAACGATTATTCCATCTAAAGTATTAAAACACATTTTTAATAACGAACCTAAAACACTTAACGTTACAAAACCTAAAACTGAACCCTGAAATTGACCATGGCACTAAACTTCTTTGATCAATTCATAAGCCCCACATTCCTAGGAATTCCTTTAATTGCTATTGCCCTTACCCTCCCATGGGTTCTTTATCCTTCTCCATCCAGCCGATGACTAAACAACCGAATTATTACATTACAATCCTGATTCATTAACCGTTTTACTCAACAGCTTCTAATTCCTCTAAATCCTGGCGGCCACAAATGAGCCCTACTATTAACCTCCCTAATAATCTTTCTTTTATCTATTAACTTATTAGGGCTTCTCCCCTATACCTTCACCCCCACCACACAGCTATCACTAAACATAGGCCTTGCCGCCCCACTTTGACTAGCTACAGTTATTATTGGCCTACGTAACCAACCCACCGCAGCCCTTGGCCACCTCCTTCCAGAAGGAACCCCAACACCACTAATCCCCATCCTCATTATTATCGAAACTATTAGTCTATTTATTCGACCTCTAGCCCTAGGAGTACGGTTAACAGCCAACCTCACAGCAGGACACCTTCTTATTCAACTTATCGCTACTGCAGCCTTCGTCCTCCTGCCTACAATAACAACTGTAGCACTCCTAACTGCTACAATCCTATTCTTACTAACCCTTCTTGAAATTGCAGTAGCCATAATTCAAG
>sot_Tri175_ATP8.2_
ATGCCCCAATTAAATCCCGCCCCTTGATTTGCTATCCTAGTTTTTTCCTGATTAATTTTCCTAACGATTATTCCATCTAAAGTATTAAAACACATTTTTAATAACGAACCTAAAACACTTAACGTTACAAAACCTAAAACTGAACCCTGAAATTGACCATGGCACTAAACTTCTTTGATCAATTCATAAGCCCCACATTCCTAGGAATTCCTTTAATTGCTATTGCCCTTACCCTCCCATGGGTTCTTTATCCTTCTCCATCCAGCCGATGACTAAACAACCGAATTATTACATTACAATCCTGATTCATTAACCGTTTTACTCAACAGCTTCTAATTCCTCTAAATCCTGGCGGCCACAAATGAGCCCTACTATTAACCTCCCTAATAATCTTTCTTTTATCTATTAACTTATTAGGGCTTCTCCCCTATACCTTCACCCCCACCACACAGCTATCACTAAACATAGGCCTTGCCGCCCCACTTTGACTAGCTACAGTTATTATTGGCCTACGTAACCAACCCACCGCAGCCCTTGGCCACCTCCTTCCAGAAGGAACCCCAACACCACTAATCCCCATCCTCATTATTATCGAAACTATTAGTCTATTTATTCGACCTCTAGCCCTAGGAGTACGGTTAACAGCCAACCTCACAGCAGGACACCTTCTTATTCAACTTATCGCTACTGCAGCCTTCGTCCTCCTGCCTACAATAACAACTGTAGCACTCCTAACTGCTACAATCCTATTCTTACTAACCCTTCTTGAAATTGCAGTAGCCATAATTCAAG
>sot_Tri176_ATP8.2_
ATGCCCCAATTAAATCCCGCCCCTTGATTTGCTATCCTAGTTTTTTCCTGATTAATTTTCCTAACGATTATTCCATCTAAAGTATTAAAACACATTTTTAATAACGAACCTAAAACACTTAACGTTACAAAACCTAAAACTGAACCCTGAAATTGACCATGGCACTAAACTTCTTTGATCAATTCATAAGCCCCACATTCCTAGGAATTCCTTTAATTGCTATTGCCCTTACCCTCCCATGGGTTCTTTATCCTTCTCCATCCAGCCGATGACTAAACAACCGAATTATTACATTACAATCCTGATTCATTAACCGTTTTACTCAACAGCTTCTAATTCCTCTAAATCCTGGCGGCCACAAATGAGCCCTACTATTAACCTCCCTAATAATCTTTCTTTTATCTATTAACTTATTAGGGCTTCTCCCCTATACCTTCACCCCCACCACACAGCTATCACTAAACATAGGCCTTGCCGCCCCACTTTGACTAGCTACAGTTATTATTGGCCTACGTAACCAACCCACCGCAGCCCTTGGCCACCTCCTTCCAGAAGGAACCCCAACACCACTAATCCCCATCCTCATTATTATCGAAACTATTAGTCTATTTATTCGACCTCTAGCCCTAGGAGTACGGTTAACAGCCAACCTCACAGCAGGACACCTTCTTATTCAACTTATCGCTACTGCAGCCTTCGTCCTCCTGCCTACAATAACAACTGTAGCACTCCTAACTGCTACAATCCTATTCTTACTAACCCTTCTTGAAATTGCAGTAGCCATAATTCAAG
>sot_Tri179_ATP8.2_
ATGCCCCAATTAAATCCCGCCCCTTGATTTGCTATCCTAGTTTTTTCCTGATTAATTTTCCTAACGATTATTCCATCTAAAGTATTAAAACACATTTTTAATAACGAACCTAAAACACTTAACGTTACAAAACCTAAAACTGAACCCTGAAATTGACCATGGCACTAAACTTCTTTGATCAATTCATAAGCCCCACATTCCTAGGAATTCCTTTAATTGCTATTGCCCTTACCCTCCCATGGGTTCTTTATCCTTCTCCATCCAGCCGATGACTAAACAACCGAATTATTACATTACAATCCTGATTCATTAACCGTTTTACTCAACAGCTTCTAATTCCTCTAAATCCTGGCGGCCACAAATGAGCCCTACTATTAACCTCCCTAATAATCTTTCTTTTATCTATTAACTTATTAGGGCTTCTCCCCTATACCTTCACCCCCACCACACAGCTATCACTAAACATAGGCCTTGCCGCCCCACTTTGACTAGCTACAGTTATTATTGGCCTACGTAACCAACCCACCGCAGCCCTTGGCCACCTCCTTCCAGAAGGAACCCCAACACCACTAATCCCCATCCTCATTATTATCGAAACTATTAGTCTATTTATTCGACCTCTAGCCCTAGGAGTACGGTTAACAGCCAACCTCACAGCAGGACACCTTCTTATTCAACTTATCGCTACTGCAGCCTTCGTCCTCCTGCCTACAATAACAACTGTAGCACTCCTAACTGCTACAATCCTATTCTTACTAACCCTTCTTGAAATTGCAGTAGCCATAATTCAAG
>sot_Tri180_ATP8.2_
ATGCCCCAATTAAATCCCGCCCCTTGATTTGCTATCCTAGTTTTTTCCTGATTAATTTTCCTAACGATTATTCCATCTAAAGTATTAAAACACATTTTTAATAACGAACCTAAAACACTTAACGTTACAAAACCTAAAACTGAACCCTGAAATTGACCATGGCACTAAACTTCTTTGATCAATTCATAAGCCCCACATTCCTAGGAATTCCTTTAATTGCTATTGCCCTTACCCTCCCATGGGTTCTTTATCCTTCTCCATCCAGCCGATGACTAAACAACCGAATTATTACATTACAATCCTGATTCATTAACCGTTTTACTCAACAGCTTCTAATTCCTCTAAATCCTGGCGGCCACAAATGAGCCCTACTATTAACCTCCCTAATAATCTTTCTTTTATCTATTAACTTATTAGGGCTTCTCCCCTATACCTTCACCCCCACCACACAGCTATCACTAAACATAGGCCTTGCCGCCCCACTTTGACTAGCTACAGTTATTATTGGCCTACGTAACCAACCCACCGCAGCCCTTGGCCACCTCCTTCCAGAAGGAACCCCAACACCACTAATCCCCATCCTCATTATTATCGAAACTATTAGTCTATTTATTCGACCTCTAGCCCTAGGAGTACGGTTAACAGCCAACCTCACAGCAGGACACCTTCTTATTCAACTTATCGCTACTGCAGCCTTCGTCCTCCTGCCTACAATAACAACTGTAGCACTCCTAACTGCTACAATCCTATTCTTACTAACCCTTCTTGAAATTGCAGTAGCCATAATTCAAG
>sot_Tri182_ATP8.2_
ATGCCCCAATTAAATCCCGCCCCTTGATTTGCTATCCTAGTTTTTTCCTGATTAATTTTCCTAACGATTATTCCATCTAAAGTATTAAAACACATTTTTAATAACGAACCTAAAACACTTAACGTTACAAAACCTAAAACTGAACCCTGAAATTGACCATGGCACTAAACTTCTTTGATCAATTCATAAGCCCCACATTCCTAGGAATTCCTTTAATTGCTATTGCCCTTACCCTCCCATGGGTTCTTTATCCTTCTCCATCCAGCCGATGACTAAACAACCGAATTATTACATTACAATCCTGATTCATTAACCGTTTTACTCAACAGCTTCTAATTCCTCTAAATCCTGGCGGCCACAAATGAGCCCTACTATTAACCTCCCTAATAATCTTTCTTTTATCTATTAACTTATTAGGGCTTCTCCCCTATACCTTCACCCCCACCACACAGCTATCACTAAACATAGGCCTTGCCGCCCCACTTTGACTAGCTACAGTTATTATTGGCCTACGTAACCAACCCACCGCAGCCCTTGGCCACCTCCTTCCAGAAGGAACCCCAACACCACTAATCCCCATCCTCATTATTATCGAAACTATTAGTCTATTTATTCGACCTCTAGCCCTAGGAGTACGGTTAACAGCCAACCTCACAGCAGGACACCTTCTTATTCAACTTATCGCTACTGCAGCCTTCGTCCTCCTGCCTACAATAACAACTGTAGCACTCCTAACTGCTACAATCCTATTCTTACTAACCCTTCTTGAAATTGCAGTAGCCATAATTCAAG
>sot_Tri183_ATP8.2_
ATGCCCCAATTAAATCCCGCCCCTTGATTTGCTATCCTAGTTTTTTCCTGATTAATTTTCCTAACGATTATTCCATCTAAAGTATTAAAACACATTTTTAATAACGAACCTAAAACAATTAACGTTACAAAACCTAAAACTGAACCCTGAAATTGACCATGGCACTAAACTTCTTTGATCAATTCATAAGCCCCACATTCCTAGGAATTCCTTTAATTGCTATTGCCCTTACCCTCCCATGGGTTCTTTATCCTTCTCCATCCAGCCGATGACTAAACAACCGAATTATTACATTACAATCCTGATTCATTAACCGTTTTACTCAACAGCTTCTAATTCCTCTAAATCCTGGCGGCCACAAATGAGCCCTACTATTAACCTCCCTAATAATCTTTCTTTTATCTATTAACTTATTAGGGCTTCTCCCCTATACCTTCACCCCCACCACACAGCTATCACTAAACATAGGCCTTGCCGCCCCACTTTGACTAGCTACAGTTATTATTGGCCTACGTAACCAACCCACCGCAGCCCTTGGCCACCTCCTTCCAGAAGGAACCCCAACACCACTAATCCCCATCCTCATTATTATCGAAACTATTAGTCTATTTATTCGACCTCTAGCCCTAGGAGTACGGTTAACAGCCAACCTCACAGCAGGACACCTTCTTATTCAACTTATCGCTACTGCAGCCTTCGTCCTCCTGCCTACAATAACAACTGTAGCACTCCTAACTGCTACAATCCTATTCTTACTAACCCTTCTTGAAATTGCAGTAGCCATAATTCAAG
>sot_Tri184_ATP8.2_
ATGCCCCAATTAAATCCCGCCCCTTGATTTGCTATCCTAGTTTTTTCCTGATTAATTTTCCTAACGATTATTCCATCTAAAGTATTAAAACACATTTTTAATAACGAACCTAAAACACTTAACGTTACAAAACCTAAAACTGAACCCTGAAATTGACCATGGCACTAAACTTCTTTGATCAATTCATAAGCCCCACATTCCTAGGAATTCCTTTAATTGCTATTGCCCTTACCCTCCCATGGGTTCTTTATCCTTCTCCATCCAGCCGATGACTAAACAACCGAATTATTACATTACAATCCTGATTCATTAACCGTTTTACTCAACAGCTTCTAATTCCTCTAAATCCTGGCGGCCACAAATGAGCCCTACTATTAACCTCCCTAATAATCTTTCTTTTATCTATTAACTTATTAGGGCTTCTCCCCTATACCTTCACCCCCACCACACAGCTATCACTAAACATAGGCCTTGCCGCCCCACTTTGACTAGCTACAGTTATTATTGGCCTACGTAACCAACCCACCGCAGCCCTTGGCCACCTCCTTCCAGAAGGAACCCCAACACCACTAATCCCCATCCTCATTATTATCGAAACTATTAGTCTATTTATTCGACCTCTAGCCCTAGGAGTACGGTTAACAGCCAACCTCACAGCAGGACACCTTCTTATTCAACTTATCGCTACTGCAGCCTTCGTCCTCCTGCCTACAATAACAACTGTAGCACTCCTAACTGCTACAATCCTATTCTTACTAACCCTTCTTGAAATTGCAGTAGCCATAATTCAAG
>sot_Tri188_ATP_8.2
ATGCCCCAATTAAATCCCGCCCCTTGATTTGCTATCCTAGTTTTTTCCTGATTAATTTTCCTAACGATTATTCCATCTAAAGTATTAAAACACATTTTTAATAACGAACCTAAAACACTTAACGTTACAAAACCTAAAACTGAACCCTGAAATTGACCATGGCACTAAACTTCTTTGATCAATTCATAAGCCCCACATTCCTAGGAATTCCTTTAATTGCTATTGCCCTTACCCTCCCATGGGTTCTTTATCCTTCTCCATCCAGCCGATGACTAAACAACCGAATTATTACATTACAATCCTGATTCATTAACCGTTTTACTCAACAGCTTCTAATTCCTCTAAATCCTGGCGGCCACAAATGAGCCCTACTATTAACCTCCCTAATAATCTTTCTTTTATCTATTAACTTATTAGGGCTTCTCCCCTATACCTTCACCCCCACCACACAGCTATCACTAAACATAGGCCTTGCCGCCCCACTTTGACTAGCTACAGTTATTATTGGCCTACGTAACCAACCCACCGCAGCCCTTGGCCACCTCCTTCCAGAAGGAACCCCAACACCACTAATCCCCATCCTCATTATTATCGAAACTATTAGTCTATTTATTCGACCTCTAGCCCTAGGAGTACGGTTAACAGCCAACCTCACAGCAGGACACCTTCTTATTCAACTTATCGCTACTGCAGCCTTCGTCCTCCTGCCTACAATAACAACTGTAGCACTCCTAACTGCTACAATCCTATTCTTACTAACCCTTCTTGAAATTGCAGTAGCCATAATTCAAG
>sot_Tri192_ATP8.2_
ATGCCCCAATTAAATCCCGCCCCTTGATTTGCTATCCTAGTTTTTTCCTGATTAATTTTCCTAACGATTATTCCATCTAAAGTATTAAAACACATTTTTAATAACGAACCTAAAACACTTAACGTTACAAAACCTAAAACTGAACCCTGAAATTGACCATGGCACTAAACTTCTTTGATCAATTCATAAGCCCCACATTCCTAGGAATTCCTTTAATTGCTATTGCCCTTACCCTCCCATGGGTTCTTTATCCTTCTCCATCCAGCCGATGACTAAACAACCGAATTATTACATTACAATCCTGATTCATTAACCGTTTTACTCAACAGCTTCTAATTCCTCTAAATCCTGGCGGCCACAAATGAGCCCTACTATTAACCTCCCTAATAATCTTTCTTTTATCTATTAACTTATTAGGGCTTCTCCCCTATACCTTCACCCCCACCACACAGCTATCACTAAACATAGGCCTTGCCGCCCCACTTTGACTAGCTACAGTTATTATTGGCCTACGTAACCAACCCACCGCAGCCCTTGGCCACCTCCTTCCAGAAGGAACCCCAACACCACTAATCCCCATCCTCATTATTATCGAAACTATTAGTCTATTTATTCGACCTCTAGCCCTAGGAGTACGGTTAACAGCCAACCTCACAGCAGGACACCTTCTTATTCAACTTATCGCTACTGCAGCCTTCGTCCTCCTGCCTACAATAACAACTGTAGCACTCCTAACTGCTACAATCCTATTCTTACTAACCCTTCTTGAAATTGCAGTAGCCATAATTCAAG
>sot_Tri63_ATP8.2_1
ATGCCCCAATTAAATCCCGCCCCTTGATTTGCTATCCTAGTTTTTTCCTGATTAATTTTCCTAACGATTATTCCATCTAAAGTATTAAAACACATTTTTAATAACGAACCTAAAACACTTAACGTTACAAAACCTAAAACTGAACCCTGAAATTGACCATGGCACTAAACTTCTTTGATCAATTCATAAGCCCCACATTCCTAGGAATTCCTTTAATTGCTATTGCCCTTACCCTCCCATGGGTTCTTTATCCTTCTCCATCCAGCCGATGACTAAACAACCGAATTATTACATTACAATCCTGATTCATTAACCGTTTTACTCAACAGCTTCTAATTCCTCTAAATCCTGGCGGCCACAAATGAGCCCTACTATTAACCTCCCTAATAATCTTTCTTTTATCTATTAACTTATTAGGGCTTCTCCCCTATACCTTCACCCCCACCACACAGCTATCACTAAACATAGGCCTTGCCGCCCCACTTTGACTAGCTACAGTTATTATTGGCCTACGTAACCAACCCACCGCAGCCCTTGGCCACCTCCTTCCAGAAGGAACCCCAACACCACTAATCCCCATCCTCATTATTATCGAAACTATTAGTCTATTTATTCGACCTCTAGCCCTAGGAGTACGGTTAACAGCCAACCTCACAGCAGGACACCTTCTTATTCAACTTATCGCTACTGCAGCCTTCGTCCTCCTGCCTACAATAACAACTGTAGCACTCCTAACTGCTACAATCCTATTCTTACTAACCCTTCTTGAAATTGCAGTAGCCATAATTCAAG
>sot_Tri80_ATP8.2_1
ATGCCCCAATTAAATCCCGCCCCTTGATTTGCTATCCTAGTTTTTTCCTGATTAATTTTCCTAACGATTATTCCATCTAAAGTATTAAAACACATTTTTAATAACGAACCTAAAACACTTAACGTTACAAAACCTAAAACTGAACCCTGAAATTGACCATGGCACTAAACTTCTTTGATCAATTCATAAGCCCCACATTCCTAGGAATTCCTTTAATTGCTATTGCCCTTACCCTCCCATGGGTTCTTTATCCTTCTCCATCCAGCCGATGACTAAACAACCGAATTATTACATTACAATCCTGATTCATTAACCGTTTTACTCAACAGCTTCTAATTCCTCTAAATCCTGGCGGCCACAAATGAGCCCTACTATTAACCTCCCTAATAATCTTTCTTTTATCTATTAACTTATTAGGGCTTCTCCCCTATACCTTCACCCCCACCACACAGCTATCACTAAACATAGGCCTTGCCGCCCCACTTTGACTAGCTACAGTTATTATTGGCCTACGTAACCAACCCACCGCAGCCCTTGGCCACCTCCTTCCAGAAGGAACCCCAACACCACTAATCCCCATCCTCATTATTATCGAAACTATTAGTCTATTTATTCGACCTCTAGCCCTAGGAGTACGGTTAACAGCCAACCTCACAGCAGGACACCTTCTTATTCAACTTATCGCTACTGCAGCCTTCGTCCTCCTGCCTACAATAACAACTGTAGCACTCCTAACTGCTACAATCCTATTCTTACTAACCCTTCTTGAAATTGCAGTAGCCATAATTCAAG
>sot_Tri81_ATP8.2_1
ATGCCCCAATTAAATCCCG?CCCTTGATTTGCTATCCTAGTTTTTTCCTGATTAATTTTCCTAACGATTATTCCATCTAAAGTATTAAAACACATTTTTAATAACGAACCTAAAACACTTAACGTTACAAAACCTAAAACTGAACCCTGAAATTGACCATGGCACTAAACTTCTTTGATCAATTCATAAGCCCCACATTCCTAGGAATTCCTTTAATTGCTATTGCCCTTACCCTCCCATGGGTTCTTTATCCTTCTCCATCCAGCCGATGACTAAACAACCGAATTATTACATTACAATCCTGATTCATTAACCGTTTTACTCAACAGCTTCTAATTCCTCTAAATCCTGGCGGCCACAAATGAGCCCTACTATTAACCTCCCTAATAATCTTTCTTTTATCTATTAACTTATTAGGGCTTCTCCCCTATACCTTCACCCCCACCACACAGCTATCACTAAACATAGGCCTTGCCGCCCCACTTTGACTAGCTACAGTTATTATTGGCCTACGTAACCAACCCACCGCAGCCCTTGGCCACCTCCTTCCAGAAGGAACCCCAACACCACTAATCCCCATCCTCATTATCATCGAAACTATTAGTCTATTTATTCGACCTCTAGCCCTAGGAGTACGGTTAACAGCCAACCTCACAGCAGGACACCTTCTTATTCAACTTATCGCTACTGCAGCCTTCGTCCTCCTGCCTACAATAACAACTGTAGCACTCCTAACTGCTACAATCCTATTCTTACTAACCCTTCTTGAAATTGCAGTAGCCATAATTCAAG
>sot_Tri85_ATP8.2_1
ATGCCCCAATTAAATCCCGCCCCTTGATTTGCTATCCTAGTTTTTTCCTGATTAATTTTCCTAACGATTATTCCATCTAAAGTATTAAAACACATTTTTAATAACGAACCTAAAACACTTAACGTTACAAAACCTAAAACTGAACCCTGAAATTGACCATGGCACTAAACTTCTTTGATCAATTCATAAGCCCCACATTCCTAGGAATTCCTTTAATTGCTATTGCCCTTACCCTCCCATGGGTTCTTTATCCTTCTCCATCCAGCCGATGACTAAACAACCGAATTATTACATTACAATCCTGATTCATTAACCGTTTTACTCAACAGCTTCTAATTCCTCTAAATCCTGGCGGCCACAAATGAGCCCTACTATTAACCTCCCTAATAATCTTTCTTTTATCTATTAACTTATTAGGGCTTCTCCCCTATACCTTCACCCCCACCACACAGCTATCACTAAACATAGGCCTTGCCGCCCCACTTTGACTAGCTACAGTTATTATTGGCCTACGTAACCAACCCACCGCAGCCCTTGGCCACCTCCTTCCAGAAGGAACCCCAACACCACTAATCCCCATCCTCATTATTATCGAAACTATTAGTCTATTTATTCGACCTCTAGCCCTAGGAGTACGGTTAACAGCCAACCTCACAGCAGGACACCTTCTTATTCAACTTATCGCTACTGCAGCCTTCGTCCTCCTGCCTACAATAACAACTGTAGCACTCCTAACTGCTACAATCCTATTCTTACTAACCCTTCTTGAAATTGCAGTAGCCATAATTCAAG
>t1_100
ATGCCCCAATTAAATCCCGCCCCTTGATTTGCTATCCTAGTTTTTTCCTGATTAATTTTCCTAACGATTATTCCATCTAAAGTATTAAAACACATTTTTAATAACGAACCTAAAACACTTAACGTTACAAAACCTAAAACTGAACCCTGAAATTGACCATGGCACTAAACTTCTTTGATCAATTCATAAGCCCCACATTCCTAGGAATTCCTTTAATTGCTATTGCCCTTACTCTCCCATGGGTTCTTTATCCTTCTCCATCCAGCCGATGACTAAACAACCGAATTATTACATTACAATCCTGATTCATTAACCGTTTTACTCAACAACTTCTAATTCCTCTAAATCCTGGCGGCCACAAATGAGCCCTACTATTAACCTCCCTAATAATCTTTCTTTTATCTATTAACTTATTAGGGCTTCTCCCCTATACCTTCACCCCCACCACACAGCTATCACTAAACATAGGCCTTGCCGCCCCACTTTGACTAGCTACAGTTATTATTGGTCTACGTAACCAACCCACCGCAGCCCTTGGCCACCTCCTTCCAGAAGGAACCCCAACACCACTAATCCCCATCCTCATTATTATCGAAACTATTAGTCTATTTATTCGACCTCTAGCCCTCGGAGTACGGTTAACAGCCAACCTCACAGCAGGACACCTTCTTATTCAACTTATCGCTACTGCAGCCTTCGTCCTCCTGCCTACAATAACAACTGTAGCACTCCTAACTGCTACAATCCTATTCTTACTAACCCTTCTTGAAATTGCAGTAGCCATAATTCAAG
>t1_101
ATGCCCCAATTAAATCCCGCCCCTTGATTTGCTATCCTAGTTTTTTCCTGATTAATTTTCCTAACGATTATTCCATCTAAAGTATTAAAACACATTTTTAATAACGAACCTAAAACACTTAACGTTACAAAACCTAAAACTGAACCCTGAAATTGACCATGGCACTAAACTTCTTTGATCAATTCATAAGCCCCACATTCCTAGGAATTCCTTTAATTGCTATTGCCCTTACTCTCCCATGGGTTCTTTATCCTTCTCCATCCAGCCGATGACTAAACAACCGAATTATTACATTACAATCCTGATTCATTAACCGTTTTACTCAACAACTTCTAATTCCTCTAAATCCTGGCGGCCACAAATGAGCCCTACTATTAACCTCCCTAATAATCTTTCTTTTATCTATTAACTTATTAGGGCTTCTCCCCTATACCTTCACCCCCACCACACAGCTATCACTAAACATAGGCCTTGCCGCCCCACTTTGACTAGCTACAGTTATTATTGGTCTACGTAACCAACCCACCGCAGCCCTTGGCCACCTCCTTCCAGAAGGAACCCCAACACCACTAATCCCCATCCTCATTATTATTGAAACTATTAGTCTATTTATTCGACCTCTAGCCCTCGGAGTACGGTTAACAGCCAACCTCACAGCAGGACACCTTCTTATTCAACTTATCGCTACTGCAGCCTTCGTCCTCCTGCCTACAATAACAACTGTAGCACTCCTAACTGCTACAATCCTATTCTTACTAACCCTTCTTGAAATTGCAGTAGCCATAATTCAAG
>t1_102
ATGCCCCAATTAAATCCCGCCCCTTGATTTGCTATCCTAGTTTTTTCCTGATTAATTTTCCTAACGATTATTCCATCTAAAGTATTAAAACACATTTTTAATAACGAACCTAAAACACTTAACGTTACAAAACCTAAAACTGAACCCTGAAATTGACCATGGCACTAAACTTCTTTGATCAATTCATAAGCCCCACATTCCTAGGAATTCCTTTAATTGCTATTGCCCTTACTCTCCCATGGGTTCTTTATCCTTCTCCATCCAGCCGATGACTAAACAACCGAATTATTACATTACAATCCTGATTCATTAACCGTTTTACTCAACAACTTCTAATTCCTCTAAATCCTGGCGGCCACAAATGAGCCCTACTATTAACCTCCCTAATAATCTTTCTTTTATCTATTAACTTATTAGGGCTTCTCCCCTATACCTTCACCCCCACCACACAGCTATCACTAAACATAGGCCTTGCCGCCCCACTTTGACTAGCTACAGTTATTATTGGTCTACGTAACCAACCCACCGCAGCCCTTGGCCACCTCCTTCCAGAAGGAACCCCAACACCACTAATCCCCATCCTCATTATTATTGAAACTATTAGTCTATTTATTCGACCTCTAGCCCTCGGAGTACGGTTAACAGCCAACCTCACAGCAGGACACCTTCTTATTCAACTTATCGCTACTGCAGCCTTCGTCCTCCTGCCTACAATAACAACTGTAGCACTCCTAACTGCTACAATCCTATTCTTACTAACCCTTCTTGAAATTGCAGTAGCCATAATTCAAG
>t1_103
ATGCCCCAATTAAATCCCGCCCCTTGATTTGCTATCCTAGTTTTTTCCTGATTAATTTTCCTAACGATTATTCCATCTAAAGTATTAAAACACATTTTTAATAACGAACCTAAAACACTTAACGTTACAAAACCTAAAACTGAACCCTGAAATTGACCATGGCACTAAACTTCTTTGATCAATTCATAAGCCCCACATTCCTAGGAATTCCTTTAATTGCTATTGCCCTTACTCTCCCATGGGTTCTTTATCCTTCTCCATCCAGCCGATGACTAAACAACCGAATTATTACATTACAATCCTGATTCATTAACCGTTTTACTCAACAACTTCTAATTCCTCTAAATCCTGGCGGCCACAAATGAGCCCTACTATTAACCTCCCTAATAATCTTTCTTTTATCTATTAACTTATTAGGGCTTCTCCCCTATACCTTCACCCCCACCACACAGCTATCACTAAACATAGGCCTTGCCGCCCCACTTTGACTAGCTACAGTTATTATTGGTCTACGTAACCAACCCACCGCAGCCCTTGGCCACCTCCTTCCAGAAGGAACCCCAACACCACTAATCCCCATCCTCATTATTATCGAAACTATTAGTCTATTTATTCGACCTCTAGCCCTCGGAGTACGGTTAACAGCCAACCTCACAGCAGGACACCTTCTTATTCAACTTATCGCTACTGCAGCCTTCGTCCTCCTGCCTACAATAACAACTGTAGCACTCCTAACTGCTACAATCCTATTCTTACTAACCCTTCTTGAAATTGCAGTAGCCATAATTCAAG
>t1_104
ATGCCCCAATTAAATCCCGCCCCTTGATTTGCTATCCTAGTTTTTTCCTGATTAATTTTCCTAACGATTATTCCATCTAAAGTATTAAAACACATTTTTAATAACGAACCTAAAACACTTAACGTTACAAAACCTAAAACTGAACCCTGAAATTGACCATGGCACTAAACTTCTTTGATCAATTCATAAGCCCCACATTCCTAGGAATTCCTTTAATTGCTATTGCCCTTACTCTCCCATGGGTTCTTTATCCTTCTCCATCCAGCCGATGACTAAACAACCGAATTATTACATTACAATCCTGATTCATTAACCGTTTTACTCAACAACTTCTAATTCCTCTAAATCCTGGCGGCCACAAATGAGCCCTACTATTAACCTCCCTAATAATCTTTCTTTTATCTATTAACTTATTAGGGCTTCTCCCCTATACCTTCACCCCCACCACACAGCTATCACTAAACATAGGCCTTGCCGCCCCACTTTGACTAGCTACAGTTATTATTGGTCTACGTAACCAACCCACCGCAGCCCTTGGCCACCTCCTTCCAGAAGGAACCCCAACACCACTAATCCCCATCCTCATTATTATCGAAACTATTAGTCTATTTATTCGACCTCTAGCCCTCGGAGTACGGTTAACAGCCAACCTCACAGCAGGACACCTTCTTATTCAACTTATCGCTACTGCAGCCTTCGTCCTCCTGCCTACAATAACAACTGTAGCACTCCTAACTGCTACAATCCTATTCTTACTAACCCTTCTTGAAATTGCAGTAGCCATAATTCAAG
>t1_105
ATGCCCCAATTAAATCCCGCCCCTTGATTTGCTATCCTAGTTTTTTCCTGATTAATTTTCCTAACGATTATTCCATCTAAAGTATTAAAACACATTTTTAATAACGAACCTAAAACACTTAACGTTACAAAACCTAAAACTGAACCCTGAAATTGACCATGGCACTAAACTTCTTTGATCAATTCATAAGCCCCACATTCCTAGGAATTCCTTTAATTGCTATTGCCCTTACTCTCCCATGGGTTCTTTATCCTTCTCCATCCAGCCGATGACTAAACAACCGAATTATTACATTACAATCCTGATTCATTAACCGTTTTACTCAACAACTTCTAATTCCTCTAAATCCTGGCGGCCACAAATGAGCCCTACTATTAACCTCCCTAATAATCTTTCTTTTATCTATTAACTTATTAGGGCTTCTCCCCTATACCTTCACCCCCACCACACAGCTATCACTAAACATAGGCCTTGCCGCCCCACTTTGACTAGCTACAGTTATTATTGGTCTACGTAACCAACCCACCGCAGCCCTTGGCCACCTCCTTCCAGAAGGAACCCCAACACCACTAATCCCCATCCTCATTATTATCGAAACTATTAGTCTATTTATTCGACCTCTAGCCCTCGGAGTACGGTTAACAGCCAACCTCACAGCAGGACACCTTCTTATTCAACTTATCGCTACTGCAGCCTTCGTCCTCCTGCCTACAATAACAACTGTAGCACTCCTGACTGCTACAATCCTATTCTTACTAACCCTTCTTGAAATTGCAGTAGCCATAATTCAAG
>t1_106
ATGCCCCAATTAAATCCCGCCCCTTGATTTGCTATCCTAGTTTTTTCCTGATTAATTTTCCTAACGATTATTCCATCTAAAGTATTAAAACACATTTTTAATAACGAACCTAAAACACTTAACGTTACAAAACCTAAAACTGAACCCTGAAATTGACCATGGCACTAAACTTCTTTGATCAATTCATAAGCCCCACATTCCTAGGAATTCCTTTAATTGCTATTGCCCTTACTCTCCCATGGGTTCTTTATCCTTCTCCATCCAGCCGATGACTAAACAACCGAATTATTACATTACAATCCTGATTCATTAACCGTTTTACTCAACAACTTCTAATTCCTCTAAATCCTGGCGGCCACAAATGAGCCCTACTATTAACCTCCCTAATAATCTTTCTTTTATCTATTAACTTATTAGGGCTTCTCCCCTATACCTTCACCCCCACCACACAGCTATCACTAAACATAGGCCTTGCCGCCCCACTTTGACTAGCTACAGTTATTATTGGTCTACGTAACCAACCCACCGCAGCCCTTGGCCACCTCCTTCCAGAAGGAACCCCAACACCACTAATCCCCATCCTCATTATTATTGAAACTATTAGTCTATTTATTCGACCTCTAGCCCTCGGAGTACGGTTAACAGCCAACCTCACAGCAGGACACCTTCTTATTCAACTTATCGCTACTGCAGCCTTCGTCCTCCTGCCTACAATAACAACTGTAGCACTCCTAACTGCTACAATCCTATTCTTACTAACCCTTCTTGAAATTGCAGTAGCCATAATTCAAG
>t1_107
ATGCCCCAATTAAATCCCGCCCCTTGATTTGCTATCCTAGTTTTTTCCTGATTAATTTTCCTAACGATTATTCCATCTAAAGTATTAAAACACATTTTTAATAACGAACCTAAAACACTTAACGTTACAAAACCTAAAACTGAACCCTGAAATTGACCATGGCACTAAACTTCTTTGATCAATTCATAAGCCCCACATTCCTAGGAATTCCTTTAATTGCTATTGCCCTTACTCTCCCATGGGTTCTTTATCCTTCTCCATCCAGCCGATGACTAAACAACCGAATTATTACATTACAATCCTGATTCATTAACCGTTTTACTCAACAACTTCTAATTCCTCTAAATCCTGGCGGCCACAAATGAGCCCTACTATTAACCTCCCTAATAATCTTTCTTTTATCTATTAACTTATTAGGGCTTCTCCCCTATACCTTCACCCCCACCACACAGCTATCACTAAACATAGGCCTTGCCGCCCCACTTTGACTAGCTACAGTTATTATTGGCCTACGTAACCAACCCACCGCAGCCCTTGGCCACCTCCTTCCAGAAGGAACCCCAACACCACTAATCCCCATCCTCATTATTATCGAAACTATTAGTCTATTTATTCGACCTCTAGCCCTCGGAGTACGGTTAACAGCCAACCTCACAGCAGGACACCTTCTTATTCAACTTATCGCTACTGCAGCCTTCGTCCTCCTGCCTACAATAACAACTGTAGCACTCCTAACTGCTACAATCCTATTCTTACTAACCCTTCTTGAAATTGCAGTAGCCATAATTCAAG
>t1_108
ATGCCCCAATTAAATCCCGCCCCTTGATTTGCTATCCTAGTTTTTTCCTGATTAATTTTCCTAACGATTATTCCATCTAAAGTATTAAAACACATTTTTAATAACGAACCTAAAACACTTAACGTTACAAAACCTAAAACTGAACCCTGAAATTGACCATGGCACTAAACTTCTTTGATCAATTCATAAGCCCCACATTCCTAGGAATTCCTTTAATTGCTATTGCCCTTACTCTCCCATGGGTTCTTTATCCTTCTCCATCCAGCCGATGACTAAACAACCGAATTATTACATTACAATCCTGATTCATTAACCGTTTTACTCAACAACTTCTAATTCCTCTAAATCCTGGCGGCCACAAATGAGCCCTACTATTAACCTCCCTAATAATCTTTCTTTTATCTATTAACTTATTAGGGCTTCTCCCCTATACCTTCACCCCCACCACACAGCTATCACTAAACATAGGCCTTGCCGCCCCACTTTGACTAGCTACAGTTATTATTGGTCTACGTAACCAACCCACCGCAGCCCTTGGCCACCTCCTTCCAGAAGGAACCCCAACACCACTAATCCCCATCCTCATTATTATTGAAACTATTAGTCTATTTATTCGACCTCTAGCCCTCGGAGTACGGTTAACAGCCAACCTCACAGCAGGACACCTTCTTATTCAACTTATCGCTACTGCAGCCTTCGTCCTCCTGCCTACAATAACAACTGTAGCACTCCTAACTGCTACAATCCTATTCTTACTAACCCTTCTTGAAATTGCAGTAGCCATAATTCAAG
>t1_109
ATGCCCCAATTAAATCCCGCCCCTTGATTTGCTATCCTAGTTTTTTCCTGATTAATTTTCCTAACGATTATTCCATCTAAAGTATTAAAACACATTTTTAATAACGAACCTAAAACACTTAACGTTACAAAACCTAAAACTGAACCCTGAAATTGACCATGGCACTAAACTTCTTTGATCAATTCATAAGCCCCACATTCCTAGGAATTCCTTTAATTGCTATTGCCCTTACTCTCCCATGGGTTCTTTATCCTTCTCCATCCAGCCGATGACTAAACAACCGAATTATTACATTACAATCCTGATTCATTAACCGTTTTACTCAACAACTTCTAATTCCTCTAAATCCTGGCGGCCACAAATGAGCCCTACTATTAACCTCCCTAATAATCTTTCTTTTATCTATTAACTTATTAGGGCTTCTCCCCTATACCTTCACCCCCACCACACAGCTATCACTAAACATAGGCCTTGCCGCCCCACTTTGACTAGCTACAGTTATTATTGGTCTACGTAACCAACCCACCGCAGCCCTTGGCCACCTCCTTCCAGAAGGAACCCCAACACCACTAATCCCCATCCTCATTATTATCGAAACTATTAGTCTATTTATTCGACCTCTAGCCCTCGGAGTACGGTTAACAGCCAACCTCACAGCAGGACACCTTCTTATTCAACTTATCGCTACTGCAGCCTTCGTCCTCCTGCCTACAATAACAACTGTAGCACTCCTAACTGCTACAATCCTATTCTTACTAACCCTTCTTGAAATTGCAGTAGCCATAATTCAAG
>t1_110
ATGCCCCAATTAAATCCCGCCCCTTGATTTGCTATCCTAGTTTTTTCCTGATTAATTTTCCTAACGATTATTCCATCTAAAGTATTAAAACACATTTTTAATAACGAACCTAAAACACTTAACGTTACAAAACCTAAAACTGAACCCTGAAATTGACCATGGCACTAAACTTCTTTGATCAATTCATAAGCCCCACATTCCTAGGAATTCCTTTAATTGCTATTGCCCTTACTCTCCCATGGGTTCTTTATCCTTCTCCATCCAGCCGATGACTAAACAACCGAATTATTACATTACAATCCTGATTCATTAACCGTTTTACTCAACAACTTCTAATTCCTCTAAATCCTGGCGGCCACAAATGAGCCCTACTATTAACCTCCCTAATAATCTTTCTTTTATCTATTAACTTATTAGGGCTTCTCCCCTATACCTTCACCCCCACCACACAGCTATCACTAAACATAGGCCTTGCCGCCCCACTTTGACTAGCTACAGTTATTATTGGTCTACGTAACCAACCCACCGCAGCCCTTGGCCACCTCCTTCCAGAAGGAACCCCAACACCACTAATCCCCATCCTCATTATTATCGAAACTATTAGTCTATTTATTCGACCTCTAGCCCTCGGAGTACGGTTAACAGCCAACCTCACAGCAGGACACCTTCTTATTCAACTTATCGCTACTGCAGCCTTCGTCCTCCTGCCTACAATAACAACTGTAGCACTCCTAACTGCTACAATCCTATTCTTACTAACCCTTCTTGAAATTGCAGTAGCCATAATTCAAG
>t1_111
ATGCCCCAATTAAATCCCGCCCCTTGATTTGCTATCCTAGTTTTTTCCTGATTAATTTTCCTAACGATTATTCCATCTAAAGTATTAAAACACATTTTTAATAACGAACCTAAAACACTTAACGTTACAAAACCTAAAACTGAACCCTGAAATTGACCATGGCACTAAACTTCTTTGATCAATTCATAAGCCCCACATTCCTAGGAATTCCTTTAATTGCTATTGCCCTTACTCTCCCATGGGTTCTTTATCCTTCTCCATCCAGCCGATGACTAAACAACCGAATTATTACATTACAATCCTGATTCATTAACCGTTTTACTCAACAACTTCTAATTCCTCTAAATCCTGGCGGCCACAAATGAGCCCTACTATTAACCTCCCTAATAATCTTTCTTTTATCTATTAACTTATTAGGGCTTCTCCCCTATACCTTCACCCCCACCACACAGCTATCACTAAACATAGGCCTTGCCGCCCCACTTTGACTAGCTACAGTTATTATTGGTCTACGTAACCAACCCACCGCAGCCCTTGGCCACCTCCTTCCAGAAGGAACCCCAACACCACTAATCCCCATCCTCATTATTATCGAAACTATTAGTCTATTTATTCGACCTCTAGCCCTCGGAGTACGGTTAACAGCCAACCTCACAGCAGGACACCTTCTTATTCAACTTATCGCTACTGCAGCCTTCGTCCTCCTGCCTACAATAACAACTGTAGCACTCCTAACTGCTACAATCCTATTCTTACTAACCCTTCTTGAAATTGCAGTAGCCATAATTCAAG
>t1_112
ATGCCCCAATTAAATCCCGCCCCTTGATTTGCTATCCTAGTTTTTTCCTGATTAATTTTCCTAACGATTATTCCATCTAAAGTATTAAAACACATTTTTAATAACGAACCTAAAACACTTAACGTTACAAAACCTAAAACTGAACCCTGAAATTGACCATGGCACTAAACTTCTTTGATCAATTCATAAGCCCCACATTCCTAGGAATTCCTTTAATTGCTATTGCCCTTACTCTCCCATGGGTTCTTTATCCTTCTCCATCCAGCCGATGACTAAACAACCGAATTATTACATTACAATCCTGATTCATTAACCGTTTTACTCAACAACTTCTAATTCCTCTAAATCCTGGCGGCCACAAATGAGCCCTACTATTAACCTCCCTAATAATCTTTCTTTTATCTATTAACTTATTAGGGCTTCTCCCCTATACCTTCACCCCCACCACACAGCTATCACTAAACATAGGCCTTGCCGCCCCACTTTGACTAGCTACAGTTATTATTGGTCTACGTAACCAACCCACCGCAGCCCTTGGCCACCTCCTTCCAGAAGGAACCCCAACACCACTAATCCCCATCCTCATTATTATCGAAACTATTAGTCTATTTATTCGACCTCTAGCCCTCGGAGTACGGTTAACAGCCAACCTCACAGCAGGACACCTTCTTATTCAACTTATCGCTACTGCAGCCTTCGTCCTCCTGCCTACAATAACAACTGTAGCACTCCTAACTGCTACAATCCTATTCTTACTAACCCTTCTTGAAATTGCAGTAGCCATAATTCAAG
>t1_113
ATGCCCCAATTAAATCCCGCCCCTTGATTTGCTATCCTAGTTTTTTCCTGATTAATTTTCCTAACGATTATTCCATCTAAAGTATTAAAACACATTTTTAATAACGAACCTAAAACACTTAACGTTACAAAACCTAAAACTGAACCCTGAAATTGACCATGGCACTAAACTTCTTTGATCAATTCATAAGCCCCACATTCCTAGGAATTCCTTTAATTGCTATTGCCCTTACTCTCCCATGGGTTCTTTATCCTTCTCCATCCAACCGATGACTAAACAACCGAATTATTACATTACAATCCTGATTCATTAACCGTTTTACTCAACAACTTCTAATTCCTCTAAATCCTGGCGGCCACAAATGAGCCCTACTATTAACCTCCCTAATAATCTTTCTTTTATCTATTAACTTATTAGGGCTTCTCCCCTATACCTTCACCCCCACCACACAGCTATCACTAAACATAGGCCTTGCCGCCCCACTTTGACTAGCTACAGTTATTATTGGTCTACGTAACCAACCCACCGCAGCCCTTGGCCACCTCCTTCCAGAAGGAACCCCAACACCACTAATCCCCATCCTCATTATTATCGAAACTATTAGTCTATTTATTCGACCTCTAGCCCTCGGAGTACGGTTAACAGCCAACCTCACAGCAGGACACCTTCTTATTCAACTTATCGCTACTGCAGCCTTCGTCCTCCTGCCTACAATAACAACTGTAGCACTCCTAACTGCTACAATCCTATTCTTACTAACCCTTCTTGAAATTGCAGTAGCCATAATTCAAG
>t1_114
ATGCCCCAATTAAATCCCGCCCCTTGATTTGCTATCCTAGTTTTTTCCTGATTAATTTTCCTAACGATTATTCCATCTAAAGTATTAAAACACATTTTTAATAACGAACCTAAAACACTTAACGTTACAAAACCTAAAACTGAACCCTGAAATTGACCATGGCACTAAACTTCTTTGATCAATTCATAAGCCCCACATTCCTAGGAATTCCTTTAATTGCTATTGCCCTTACTCTCCCATGGGTTCTTTATCCTTCTCCATCCAGCCGATGACTAAACAACCGAATTATTACATTACAATCCTGATTCATTAACCGTTTTACTCAACAACTTCTAATTCCTCTAAATCCTGGCGGCCACAAATGAGCCCTACTATTAACCTCCCTAATAATCTTTCTTTTATCTATTAACTTATTAGGGCTTCTCCCCTATACCTTCACCCCCACCACACAGCTATCACTAAACATAGGCCTTGCCGCCCCACTTTGACTAGCTACAGTTATTATTGGTCTACGTAACCAACCCACCGCAGCCCTTGGCCACCTCCTTCCAGAAGGAACCCCAACACCACTAATCCCCATCCTCATTATTATCGAAACTATTAGTCTATTTATTCGACCTCTAGCCCTCGGAGTACGGTTAACAGCCAACCTCACAGCAGGACACCTTCTTATTCAACTTATCGCTACTGCAGCCTTCGTCCTCCTGCCTACAATAACAACTGTAGCACTCCTAACTGCTACAATCCTATTCTTACTAACCCTTCTTGAAATTGCAGTAGCCATAATTCAAG
>t1_94
ATGCCCCAATTAAATCCCGCCCCTTGATTTGCTATCCTAGTTTTTTCCTGATTAATTTTCCTAACGATTATTCCATCTAAAGTATTAAAACACATTTTTAATAACGAACCTAAAACACTTAACGTTACAAAACCTAAAACTGAACCCTGAAATTGACCATGGCACTAAACTTCTTTGATCAATTCATAAGCCCCACATTCCTAGGAATTCCTTTAATTGCTATTGCCCTTACTCTCCCATGGGTTCTTTATCCTTCTCCATCCAGCCGATGACTAAACAACCGAATTATTACATTACAATCCTGATTCATTAACCGTTTTACTCAACAACTTCTAATTCCTCTAAATCCTGGCGGCCACAAATGAGCCCTACTATTAACCTCCCTAATAATCTTTCTTTTATCTATTAACTTATTAGGGCTTCTCCCCTATACCTTCACCCCCACCACACAGCTATCACTAAACATAGGCCTTGCCGCCCCACTTTGACTAGCTACAGTTATTATTGGTCTACGTAACCAACCCACCGCAGCCCTTGGCCACCTCCTTCCAGAAGGAACCCCAACACCACTAATCCCCATCCTCATTATTATCGAAACTATTAGTCTATTTATTCGACCTCTAGCCCTCGGAGTACGGTTAACAGCCAACCTCACAGCAGGACACCTTCTTATTCAACTTATCGCTACTGCAGCCTTCGTCCTCCTGCCTACAATAACAACTGTAGCACTCCTAACTGCTACAATCCTATTCTTACTAACCCTTCTTGAAATTGCAGTAGCCATAATTCAAG
>t1_95
ATGCCCCAATTAAATCCCGCCCCTTGATTTGCTATCCTAGTTTTTTCCTGATTAATTTTCCTAACGATTATTCCATCTAAAGTATTAAAACACATTTTTAATAACGAACCTAAAACACTTAACGTTACAAAACCTAAAACTGAACCCTGAAATTGACCATGGCACTAAACTTCTTTGATCAATTCATAAGCCCCACATTCCTAGGAATTCCTTTAATTGCTATTGCCCTTACTCTCCCATGGGTTCTTTATCCTTCTCCATCCAGCCGATGACTAAACAACCGAATTATTACATTACAATCCTGATTCATTAACCGTTTTACTCAACAACTTCTAATTCCTCTAAATCCTGGCGGCCACAAATGAGCCCTACTATTAACCTCCCTAATAATCTTTCTTTTATCTATTAACTTATTAGGGCTTCTCCCCTATACCTTCACCCCCACCACACAGCTATCACTAAACATAGGCCTTGCCGCCCCACTTTGACTAGCTACAGTTATTATTGGTCTACGTAACCAACCCACCGCAGCCCTTGGCCACCTCCTTCCAGAAGGAACCCCAACACCACTAATCCCCATCCTCATTATTATCGAAACTATTAGTCTATTTATTCGACCTCTAGCCCTCGGAGTACGGTTAACAGCCAACCTCACAGCAGGACACCTTCTTATTCAACTTATCGCTACTGCAGCCTTCGTCCTCCTGCCTACAATAACAACTGTAGCACTCCTAACTGCTACAATCCTATTCTTACTAACCCTTCTTGAAATTGCAGTAGCCATAATTCAAG
>t1_96
ATGCCCCAATTAAATCCCGCCCCTTGATTTGCTATCCTAGTTTTTTCCTGATTAATTTTCCTAACGATTATTCCATCTAAAGTATTAAAACACATTTTTAATAACGAACCTAAAACACTTAACGTTACAAAACCTAAAACTGAACCCTGAAATTGACCATGGCACTAAACTTCTTTGATCAATTCATAAGCCCCACATTCCTAGGAATTCCTTTAATTGCTATTGCCCTTACTCTCCCATGGGTTCTTTATCCTTCTCCATCCAGCCGATGACTAAACAACCGAATTATTACATTACAATCCTGATTCATTAACCGTTTTACTCAACAACTTCTAATTCCTCTAAATCCTGGCGGCCACAAATGAGCCCTACTATTAACCTCCCTAATAATCTTTCTTTTATCTATTAACTTATTAGGGCTTCTCCCCTATACCTTCACCCCCACCACACAGCTATCACTAAACATAGGCCTTGCCGCCCCACTTTGACTAGCTACAGTTATTATTGGTCTACGTAACCAACCCACCGCAGCCCTTGGCCACCTCCTTCCAGAAGGAACCCCAACACCACTAATCCCCATCCTCATTATTATCGAAACTATTAGTCTATTTATTCGACCTCTAGCCCTCGGAGTACGGTTAACAGCCAACCTCACAGCAGGACACCTTCTTATTCAACTTATCGCTACTGCAGCCTTCGTCCTCCTGCCTACAATAACAACTGTAGCACTCCTAACTGCTACAATCCTATTCTTACTAACCCTTCTTGAAATTGCAGTAGCCATAATTCAAG
>t1_97
ATGCCCCAATTAAATCCCGCCCCTTGATTTGCTATCCTAGTTTTTTCCTGATTAATTTTCCTAACGATTATTCCATCTAAAGTATTAAAACACATTTTTAATAACGAACCTAAAACACTTAACGTTACAAAACCTAAAACTGAACCCTGAAATTGACCATGGCACTAAACTTCTTTGATCAATTCATAAGCCCCACATTCCTAGGAATTCCTTTAATTGCTATTGCCCTTACTCTCCCATGGGTTCTTTATCCTTCTCCATCCAGCCGATGACTAAACAACCGAATTATTACATTACAATCCTGATTCATTAACCGTTTTACTCAACAACTTCTAATTCCTCTAAATCCTGGCGGCCACAAATGAGCCCTACTATTAACCTCCCTAATAATCTTTCTTTTATCTATTAACTTATTAGGGCTTCTCCCCTATACCTTCACCCCCACCACACAGCTATCACTAAACATAGGCCTTGCCGCCCCACTTTGACTAGCTACAGTTATTATTGGTCTACGTAACCAACCCACCGCAGCCCTTGGCCACCTCCTTCCAGAAGGAACCCCAACACCACTAATCCCCATCCTCATTATTATCGAAACTATTAGTCTATTTATTCGACCTCTAGCCCTCGGAGTACGGTTAACAGCCAACCTCACAGCAGGACACCTTCTTATTCAACTTATCGCTACTGCAGCCTTCGTCCTCCTGCCTACAATAACAACTGTAGCACTCCTAACTGCTACAATCCTATTCTTACTAACCCTTCTTGAAATTGCAGTAGCCATAATTCAAG
>t1_98
ATGCCCCAATTAAATCCCGCCCCTTGATTTGCTATCCTAGTTTTTTCCTGATTAATTTTCCTAACGATTATTCCATCTAAAGTATTAAAACACATTTTTAATAACGAACCTAAAACACTTAACGTTACAAAACCTAAAACTGAACCCTGAAATTGACCATGGCACTAAACTTCTTTGATCAATTCATAAGCCCCACATTCCTAGGAATTCCTTTAATTGCTATTGCCCTTACTCTCCCATGGGTTCTTTATCCTTCTCCATCCAGCCGATGACTAAACAACCGAATTATTACATTACAATCCTGATTCATTAACCGTTTTACTCAACAACTTCTAATTCCTCTAAATCCTGGCGGCCACAAATGAGCCCTACTATTAACCTCCCTAATAATCTTTCTTTTATCTATTAACTTATTAGGGCTTCTCCCCTATACCTTCACCCCCACCACACAGCTATCACTAAACATAGGCCTTGCCGCCCCACTTTGACTAGCTACAGTTATTATTGGTCTACGTAACCAACCCACCGCAGCCCTTGGCCACCTCCTTCCAGAAGGAACCCCAACACCACTAATCCCCATCCTCATTATTATCGAAACTATTAGTCTATTTATTCGACCTCTAGCCCTCGGAGTACGGTTAACAGCCAACCTCACAGCAGGACACCTTCTTATTCAACTTATCGCTACTGCAGCCTTCGTCCTCCTGCCTACAATAACAACTGTAGCACTCCTAACTGCTACAATCCTATTCTTACTAACCCTTCTTGAAATTGCAGTAGCCATAATTCAAG
>t1_99
ATGCCCCAATTAAATCCCGCCCCTTGATTTGCTATCCTAGTTTTTTCCTGATTAATTTTCCTAACGATTATTCCATCTAAAGTATTAAAACACATTTTTAATAACGAACCTAAAACACTTAACGTTACAAAACCTAAAACTGAACCCTGAAATTGACCATGGCACTAAACTTCTTTGATCAATTCATAAGCCCCACATTCCTAGGAATTCCTTTAATTGCTATTGCCCTTACTCTCCCATGGGTTCTTTATCCTTCTCCATCCAGCCGATGACTAAACAACCGAATTATTACATTACAATCCTGATTCATTAACCGTTTTACTCAACAACTTCTAATTCCTCTAAATCCTGGCGGCCACAAATGAGCCCTACTATTAACCTCCCTAATAATCTTTCTTTTATCTATTAACTTATTAGGGCTTCTCCCCTATACCTTCACCCCCACCACACAGCTATCACTAAACATAGGCCTTGCCGCCCCACTTTGACTAGCTACAGTTATTATTGGTCTACGTAACCAACCCACCGCAGCCCTTGGCCACCTCCTTCCAGAAGGAACCCCAACACCACTAATCCCCATCCTCATTATTATTGAAACTATTAGTCTATTTATTCGACCTCTAGCCCTCGGAGTACGGTTAACAGCCAACCTCACAGCAGGACACCTTCTTATTCAACTTATCGCTACTGCAGCCTTCGTCCTCCTGCCTACAATAACAACTGTAGCACTCCTAACTGCTACAATCCTATTCTTACTAACCCTTCTTGAAATTGCAGTAGCCATAATTCAAG
>tauri_cun_tri309_gen_11986_1682CAB000-6
ATGCCCCAATTAAACCCCGCCCCTTGATTTGCCATCTTAATCTTCTCCTGATTAGTCTTCCTAACAATTATTCCATCAAAGGTCCTAAAGCACACCTTCAACAACGAGCCCAAAGCGCTTAGCACTGCAAAGCCCAAGACCGAGCCCTGAAACTGACCATGGTATTAAACTTCTTCGACCAGTTCATAAGCCCCACACTCCTAGGAGTCCCCTTAATTGCCATCGCCCTTGCCCTTCCATGAATTCTTTACCCCTCCCCCTCTAACCGATGACTAAATAACCGAGTTATCACATTACAGTCCTGATTTATTAACCGCTTTACCCAACAACTACTCACCCCCCTGAACCCCGACGGCCACAAATGGGCCTTGTTATTAACCTCCTTAATAATCTTCCTCCTGTCCATTAATTTACTAGGGCTCCTCCCCTATACCTTCACCCCCACAACACAGCTCTCACTTAACATAGGCCTTGCCACCCCCCTTTGATTAGCTACCGTAATTACAGGGATGCGTCATCAACCTACCGCAACCCTGGGCCATCTACTACCAGAAGGAACTCCAACACCACTAATCCCTATTCTCATCATTATCGAAACTATTAGCCTGTTTATCCGCCCCCTGGCCTTAGGGGTACGACTAACTGCCAACCTCACAGCAGGCCACCTCCTCATTCAACTAATCGCTACTGCAGCCTTCGTCCTTCTACCCACAATAACAACTGTAGCACTTTTAACCGCCACAATTCTACTACTACTCACCCTCCTTGAAATTGCAGTCGCCATAATCCAAG
>T_auritus_Tri_200_Fretic4-D2_1579RAA000_D1
ATGCCCCAATTAAACCCCGCCCCTTGATTTGCCATCTTAATCTTCTCCTGATTAGTCTTCCTAACAATTATTCCATCAAAGGTCCTAAAGCACACCTTCAACAACGAGCCCAAAGCGCTTAGCACTGCAAAGCCCAAGACCGAGCCCTGAAACTGACCATGGTATTAAACTTCTTCGACCAGTTCATAAGCCCCACACTCCTAGGAGTCCCCTTAATTGCCATCGCCCTTGCCCTTCCATGAATTCTTTACCCCTCCCCCTCTAACCGATGACTAAATAACCGAGTTATCACATTACAGTCCTGATTTATTAACCGCTTTACCCAACAACTACTCACCCCCCTGAACCCCGACGGCCACAAATGGGCCTTGTTATTAACCTCCTTAATAATCTTCCTCCTGTCCATTAATTTACTAGGGCTCCTCCCCTATACCTTCACCCCCACAACACAGCTCTCACTTAACATAGGCCTTGCCACCCCCCTTTGATTAGCTACCGTAATTACAGGGATGCGTCATCAACCTACCGCAACCCTGGGCCATCTACTACCAGAAGGAACTCCAACACCACTAATCCCTATTCTCATCATTATCGAAACTATTAGCCTGTTTATCCGCCCCCTGGCCTTAGGGGTACGACTAACTGCCAACCTCACAGCAGGCCACCTCCTCATTCAACTAATCGCTACTGCAGCCTTCGTCCTTCTACCCACAATAACAACTGTAGCACTTTTAACCGCCACAATTCTACTACTACTCACCCTCCTTGAAATTGCAGTCGCCATAATCCAAG
>tauri_cun_tri311_gen119888_atp8.2_1682CAB000-8
ATGCCCCAATTAAACCCCGCCCCTTGATTTGCCATCTTAATCTTCTCCTGATTAGTCTTCCTAACAATTATTCCATCAAAGGTCCTAAAGCACACCTTCAACAACGAGCCCAAAGCGCTTAGCACTGCAAAGCCCAAGACCGAGCCCTGAAACTGACCATGGTATTAAACTTCTTCGACCAGTTCATAAGCCCCACACTCCTAGGAGTCCCCTTAATTGCCATCGCCCTTGCCCTTCCATGAATTCTTTACCCCTCCCCCTCTAACCGATGACTAAATAACCGAGTTATCACATTACAGTCCTGATTTATTAACCGCTTTACCCAACAACTACTCACCCCCCTGAACCCCGACGGCCACAAATGGGCCTTGTTATTAACCTCCTTAATAATCTTCCTCCTGTCCATTAATTTACTAGGGCTCCTCCCCTATACCTTCACCCCCACAACACAGCTCTCACTTAACATAGGCCTTGCCACCCCCCTTTGATTAGCTACCGTAATTACAGGGATGCGTCATCAACCTACCGCAACCCTGGGCCATCTACTACCAGAAGGAACTCCAACACCACTAATCCCTATTCTCATCATTATCGAAACTATTAGCCTGTTTATCCGCCCCCTGGCCTTAGGGGTGCGACTAACTGCCAACCTCACAGCAGGCCACCTCCTCATTCAACTAATCGCTACTGCAGCCTTCGTCCTTCTACCCACAATAACAACTGTAGCACTTTTAACCGCCACAATTCTACTACTACTCACCCTCCTTGAAATTGCAGTCGCCATAATCCAAG
>tauri_cun_tri312_gen11989_tri8.2_1682CAB000-9
ATGCCCCAATTAAACCCCGCCCCTTGATTTGCCATCTTAATCTTCTCCTGATTAGTCTTCCTAACAATTATTCCATCAAAGGTCCTAAAGCACACCTTCAACAACGAGCCCAAAGCGCTTAGCACTGCAAAGCCCAAGACCGAGCCCTGAAACTGACCATGGTATTAAACTTCTTCGACCAGTTCATAAGCCCCACACTCCTAGGAGTCCCCTTAATTGCCATCGCCCTTGCCCTTCCATGAATTCTTTACCCCTCCCCCTCTAACCGATGACTAAATAACCGAGTTATCACATTACAGTCCTGATTTATTAACCGCTTTACCCAACAACTACTCACCCCCCTGAACCCCGACGGCCACAAATGGGCCTTGTTATTAACCTCCTTAATAATCTTCCTCCTGTCCATTAATTTACTAGGGCTCCTCCCCTATACCTTCACCCCCACAACACAGCTCTCACTTAACATAGGCCTTGCCACCCCCCTTTGATTAGCTACCGTAATTACAGGGATGCGTCATCAACCTACCGCAACCCTGGGCCATCTACTACCAGAAGGAACTCCAACACCACTAATCCCTATTCTCATCATTATCGAAACTATTAGCCTGTTTATCCGCCCCCTGGCCTTAGGGGTACGACTAACTGCCAACCTCACAGCAGGCCACCTCCTCATTCAACTAATCGCTACTGCAGCCTTCGTCCTTCTACCCACAATAACAACTGTAGCACTTTTAACCGCCACAATTCTACTACTACTCACCCTCCTTGAAATTGCAGTCGCCATAATCCAAG
>taur_cun_tri310_atp8.2_1682CAB000-7
ATGCCCCAATTAAACCCCGCCCCTTGATTTGCCATCTTAATCTTCTCCTGATTAGTCTTCCTAACAATTATTCCATCAAAGGTCCTAAAGCACACCTTCAACAACGAGCCCAAAGCGCTTAGCACTGCAAAGCCCAAGACCGAGCCCTGAAACTGACCATGGTATTAAACTTCTTCGACCAGTTCATAAGCCCCACACTCCTAGGAGTCCCCTTAATTGCCATCGCCCTTGCCCTTCCATGAATTCTTTACCCCTCCCCCTCTAACCGATGACTAAATAACCGAGTTATCACATTACAGTCCTGATTTATTAACCGCTTTACCCAACAACTACTCACCCCCCTGAACCCCGACGGCCACAAATGGGCCTTGTTATTAACCTCCTTAATAATCTTCCTCCTGTCCATTAATTTACTAGGGCTCCTCCCCTATACCTTCACCCCCACAACACAGCTCTCACTTAACATAGGCCTTGCCACCCCCCTTTGATTAGCTACCGTAATTACAGGGATGCGTCATCAACCTACCGCAACCCTGGGCCATCTACTACCAGAAGGAACTCCAACACCACTAATCCCTATTCTCATCATTATCGAAACTATTAGCCTGTTTATCCGCCCCCTGGCCTTAGGGGTACGACTAACTGCCAACCTCACAGCAGGCCACCTCCTCATTCAACTAATCGCTACTGCAGCCTTCGTCCTTCTACCCACAATAACAACTGTAGCACTTTTAACCGCCACAATTCTACTACTACTCACCCTCCTTGAAATTGCAGTCGCCATAATCCAAG
>taur_cun_tri313_gen11990_atp8.2_1682CAB000-10
ATGCCCCAATTAAACCCCGCCCCTTGATTTGCCATCTTAATCTTCTCCTGATTAGTCTTCCTAACAATTATTCCATCAAAGGTCCTAAAGCACACCTTCAACAACGAGCCCAAAGCGCTTAGCACTGCAAAGCCCAAGACCGAGCCCTGAAACTGACCATGGTATTAAACTTCTTCGACCAGTTCATAAGCCCCACACTCCTAGGAGTCCCCTTAATTGCCATCGCCCTTGCCCTTCCATGAATTCTTTACCCCTCCCCCTCTAACCGATGACTAAATAACCGAGTTATCACATTACAGTCCTGATTTATTAACCGCTTTACCCAACAACTACTCACCCCCCTGAACCCCGACGGCCACAAATGGGCCTTGTTATTAACCTCCTTAATAATCTTCCTCCTGTCCATTAATTTACTAGGGCTCCTCCCCTATACCTTCACCCCCACAACACAGCTCTCACTTAACATAGGCCTTGCCACCCCCCTTTGATTAGCTACCGTAATTACAGGGATGCGTCATCAACCTACCGCAACCCTGGGCCATCTACTACCAGAAGGAACTCCAACACCACTAATCCCTATTCTCATCATTATCGAAACTATTAGCCTGTTTATCCGCCCCCTGGCCTTAGGGGTACGACTAACTGCCAACCTCACAGCAGGCCACCTCCTCATTCAACTAATCGCTACTGCAGCCTTCGTCCTTCTACCCACAATAACAACTGTAGCACTTTTAACCGCCACAATTCTACTACTACTCACCCTCCTTGAAATTGCAGTCGCCATAATCCAAG
>taur_cun_tri314_gen_11991_atp8.2_1682CAB000-11
ATGCCCCAATTAAACCCCGCCCCTTGATTTGCCATCTTAATCTTCTCCTGATTAGTCTTCCTAACAATTATCCCATCAAAGGTCCTAAAGCACACCTTCAACAACGAGCCCAAAGCGCTTAGCACTGCAAAGCCCAAGACCGAGCCCTGAAACTGACCATGGTATTAAACTTCTTCGACCAGTTCATAAGCCCCACACTCCTAGGAGTCCCCTTAATTGCCATCGCCCTTGCCCTTCCATGAATTCTTTACCCCTCCCCCTCTAACCGATGACTAAATAACCGAGTTATCACATTACAGTCCTGATTTATTAACCGCTTTACCCAACAACTACTCACCCCCCTGAACCCCGACGGCCACAAATGGGCCTTGTTATTAACCTCCTTAATAATCTTCCTCCTGTCCATTAATTTACTAGGGCTCCTCCCCTATACCTTCACCCCCACAACACAGCTCTCACTTAACATAGGCCTTGCCACCCCCCTTTGATTAGCTACCGTAATTACAGGGATGCGTCATCAACCTACCGCAACCCTGGGCCATCTACTACCAGAAGGAACTCCAACACCACTAATCCCTATTCTCATCATTATCGAAACTATTAGCCTGTTTATCCGCCCCCTGGCCTTAGGGGTACGACTAACTGCCAACCTCACAGCAGGCCACCTCCTCATTCAACTAATCGCTACTGCAGCCTTCGTCCTTCTACCCACAATAACAACTGTAGCACTTTTAACCGCCACAATTCTACTACTACTCACCCTCCTTGAAATTGCAGTCGCCATAATCCAAG
>taur_cun_tri315_gen11995_tri8.5_682CAB000-12
ATGCCCCAATTAAACCCCGCCCCTTGATTTGCCATCTTAATCTTCTCCTGATTAGTCTTCCTAACAATTATCCCATCAAAGGTCCTAAAGCACACCTTCAACAACGAGCCCAAAGCGCTTAGCACTGCAAAGCCCAAGACCGAGCCCTGAAACTGACCATGGTATTAAACTTCTTCGACCAGTTCATAAGCCCCACACTCCTAGGAGTCCCCTTAATTGCCATCGCCCTTGCCCTTCCATGAATTCTTTACCCCTCCCCCTCTAACCGATGACTAAATAACCGAGTTATCACATTACAGTCCTGATTTATTAACCGCTTTACCCAACAACTACTCACCCCCCTGAACCCCGACGGCCACAAATGGGCCTTGTTATTAACCTCCTTAATAATCTTCCTCCTGTCCATTAATTTACTAGGGCTCCTCCCCTATACCTTCACCCCCACAACACAGCTCTCACTTAACATAGGCCTTGCCACCCCCCTTTGATTAGCTACCGTAATTACAGGGATGCGTCATCAACCTACCGCAACCCTGGGCCATCTACTACCAGAAGGAACTCCAACACCACTAATCCCTATTCTCATCATTATCGAAACTATTAGCCTGTTTATCCGCCCCCTGGCCTTAGGGGTACGACTAACTGCCAACCTCACAGCAGGCCACCTCCTCATTCAACTAATCGCTACTGCAGCCTTCGTCCTTCTACCCACAATAACAACTGTAGCACTTTTAACCGCCACAATTCTACTACTACTCACCCTCCTTGAAATTGCAGTCGCCATAATCCAAG
>taur_cun_tri318_gen11998_atp8.2_1682CAB000-14
ATGCCCCAATTAAACCCCGCCCCTTGATTTGCCATCTTAATCTTCTCCTGATTAGTCTTCCTAACAATTATTCCATCAAAGGTCCTAAAGCACACCTTCAACAACGAGCCCAAAGCGCTTAGCACTGCAAAGCCCAAGACCGAGCCCTGAAACTGACCATGGTATTAAACTTCTTCGACCAGTTCATAAGCCCCACACTCCTAGGAGTCCCCTTAATTGCCATCGCCCTTGCCCTTCCATGAATTCTTTACCCCTCCCCCTCTAACCGATGACTAAATAACCGAGTTATCACATTACAGTCCTGATTTATTAACCGCTTTACCCAACAACTACTCACCCCCCTGAACCCCGACGGCCACAAATGGGCCTTGTTATTAACCTCCTTAATAATCTTCCTCCTGTCCATTAATTTACTAGGGCTCCTCCCCTATACCTTCACCCCCACAACACAGCTCTCACTTAACATAGGCCTTGCCACCCCCCTTTGATTAGCTACCGTAATTACAGGGATGCGTCATCAACCTACCGCAACCCTGGGCCATCTACTACCAGAAGGAACTCCAACACCACTAATCCCTATTCTCATCATTATCGAAACTATTAGCCTGTTTATCCGCCCCCTGGCCTTAGGGGTACGACTAACTGCCAACCTCACAGCAGGCCACCTCCTCATTCAACTAATCGCTACTGCAGCCTTCGTCCTTCTACCCACAATAACAACTGTAGCACTTTTAACCGCCACAATTCTACTACTACTCACCCTCCTTGAAATTGCAGTCGCCATAATCCAAG
>taur_cun_tri319_gen11999_atp8.2_1682CAB000-15
ATGCCCCAATTAAACCCCGCCCCTTGATTTGCCATCTTAATCTTCTCCTGATTAGTCTTCCTAACAATTATTCCATCAAAGGTCCTAAAGCACACCTTCAACAACGAGCCCAAAGCGCTTAGCACTGCAAAGCCCAAGACCGAGCCCTGAAACTGACCATGGTATTAAACTTCTTCGACCAGTTCATAAGCCCCACACTCCTAGGAGTCCCCTTAATTGCCATCGCCCTTGCCCTTCCATGAATTCTTTACCCCTCCCCCTCTAACCGATGACTAAATAACCGAGTTATCACATTACAGTCCTGATTTATTAACCGCTTTACCCAACAACTACTCACCCCCCTGAACCCCGACGGCCACAAATGGGCCTTGTTATTAACCTCCTTAATAATCTTCCTCCTGTCCATTAATTTACTAGGGCTCCTCCCCTATACCTTCACCCCCACAACACAGCTCTCACTTAACATAGGCCTTGCCACCCCCCTTTGATTAGCTACCGTAATTACAGGGATGCGTCATCAACCTACCGCAACCCTGGGCCATCTACTACCAGAAGGAACTCCAACACCACTAATCCCTATTCTCATCATTATCGAAACTATTAGCCTGTTTATCCGCCCCCTGGCCTTAGGGGTACGACTAACTGCCAACCTCACAGCAGGCCACCTCCTCATTCAACTAATCGCTACTGCAGCCTTCGTCCTTCTACCCACAATAACAACTGTAGCACTTTTAACCGCCACAATTCTACTACTACTCACCCTCCTTGAAATTGCAGTCGCCATAATCCAAG
>T_auritus_gi|387177421|gb|JQ622253.1| Triportheus elongatus haplotype TE01 ATP synthase subunit 8 (ATPase8) and ATP synthase subunit 6 (ATPase6) genes, partial cds; mitochondrial
ATGCCCCAATTAAACCCCGCCCCTTGATTTGCCATCTTAATCTTCTCCTGATTAGTCTTCCTAACAATTATTCCATCAAAGGTCCTAAAGCACACCTTCAACAACGAGCCCAAAGCGCTTAGCACTGCAAAGCCCAAGACCGAGCCCTGAAACTGACCATGGTATTAAACTTCTTCGACCAGTTCATAAGCCCCACACTCCTAGGAGTCCCCTTAATTGCCATCGCCCTTGCCCTTCCATGAATTCTTTACCCCTCCCCCTCTAACCGATGACTAAATAACCGAGTTATCACATTACAGTCCTGATTTATTAACCGCTTTACCCAACAACTACTCACCCCCCTGAACCCCGACGGCCACAAATGGGCCTTGTTATTAACCTCCTTAATAATCTTCCTCCTGTCCATTAATTTACTAGGGCTCCTCCCCTATACCTTCACCCCCACAACACAGCTCTCACTTAACATAGGCCTTGCCACCCCCCTTTGATTAGCTACCGTAATTACAGGGATGCGTCATCAACCTACCGCAACCCTGGGCCATCTACTACCAGAAGGAACTCCAACACCACTAATCCCTATTCTCATCATTATCGAAACTATTAGCCTGTTTATCCGCCCCCTGGCCTTAGGGGTACGACTAACTGCCAACCTCACAGCAGGCCACCTCCTCATTCAACTAATCGCTACTGCAGCCTTCGTCCTTCTACCCACAATAACAACTGTAGCACTTTTAACCGCCACAATTCTACTACTACTCACCCTCCTTGAAATTGCAGTAGCCATAATCCAAG
>Tauritus_SAM_Tri8_ATP8.2_1481CAA001-31_provavelmente T. auritus
ATGCCCCAATTAAACCCCGCCCCTTGATTTGCCATCTTAATCTTCTCCTGATTAGTCTTCCTAACAATTATTCCATCAAAGGTCCTAAAGCACACCTTCAACAACGAGCCCAAAGCGCTTAGCACTGCAAAGCCCAAGACCGAGCCCTGAAACTGACCATGGTATTAAACTTCTTCGACCAGTTCATAAGCCCCACACTCCTAGGAGTCCCCTTAATTGCCATCGCCCTTGCCCTTCCATGAATTCTTTACCCCTCCCCCTCTAACCGATGACTAAATAACCGAGTTATCACATTACAGTCCTGATTTATTAACCGCTTTACCCAACAACTACTCACCCCCCTGAACCCCGACGGCCACAAATGGGCCTTGTTATTAACCTCCTTAATAATCTTCCTCCTGTCCATTAATTTACTAGGGCTCCTCCCCTATACCTTCACCCCCACAACACAGCTCTCACTTAACATAGGCCTTGCCACCCCCCTTTGATTAGCTACCGTAATTACAGGGATGCGTCATCAACCTACCGCAACCCTGGGCCATCTACTACCAGAAGGAACTCCAACACCACTAATCCCTATTCTCATCATTATCGAAACTATTAGCCTGTTTATCCGCCCCCTGGCCTTAGGGGTACGACTAACTGCCAACCTCACAGCAGGCCACCTCCTCATTCAACTAATCGCTACTGCAGCCTTCGTCCTTCTACCCACAATAACAACTGTAGCACTTTTAACCGCCACAATTCTACTACTACTCACCCTCCTTGAAATTGCAGTCGCCATAATCCAAG
>Tculter_Hyi197_F
ATGCCCCAGTTAAATCCCTCCCCTTGATTTGCCATCTTAATTTTTTCCTGATTAGTCTTCCTAACAATTATCCCACCAAAAGTCCTAAAACACACCTTTAATAACGAGCCTAAAACACTTAGTGTTACAAAACCTAAGACTGAACCCTGAAATTGACCATGGCACTAAACTTCTTCGACCAATTTATAAGCCCCACATTCCTAGGAGTACCCCTAATTGCCATTGCCCTCACCCTTCCATGAATTCTCTACCCCTCCCCCTCAAACCGATGATTAAATAACCGAATTATTACACTACAGTCCTGGTTTATCAACCGCTTCACCCAACAACTACTTACTCCACTAAACCCCAGCGGCCACAAGTGAGCTCTCTTATTAACCTCCTTAATAATCTTCCTTTTATCCATCAACTTACTAGGACTTCTTCCCTATACCTTTACCCCAACTACACAACTCTCACTCAATATAGGTCTCGCCACCCCCCTTTGACTAGCCACTGTAATTACCGGGATACGCAACCAACCCACTGCAACCCTAGGCCACCTGCTACCAGAAGGAACCCCAACACCATTAATTCCCATTCTTATTATTATTGAAACTATTAGCCTGTTTATCCGACCACTGGCTCTTGGGGTACGACTAACCGCTAACCTTACAGCAGGCCACCTACTAATTCAACTCATTGCTACCGCAGCCTTCGTCCTTCTCCCAACAATAACAACCGTAGCCCTCCTAACCGCCGTAGTTCTACTACTGCTCACTCTCCTTGAAATTGCAGTTGCCATAATCCAAG
>Tbrachi_Tri282_Atp8.2_1585CAA000-1+Tri282_CO3.2_1585CAA000-3
ATGCCCCAATTAAACCCTGCCCCTTGATTTGCTATCTTAGTCTTCTCCTGGCTAATTTTCCTAACAATCATCCCATCAAAGATTTTAAAACATACCTTCAACAATGAGCCTAAAACACTTAACACTACAAAACCCAAAACCGAACCCTGAAACTGACCATGGTACTAAACTTCTTCGACCAATTCATAAGCCCCACATTCCTAGGAATTCCCTTAATCGCCATTGCCCTTACCCTTCCATGAATTCTTTACCCTTCTCCTTCCAATCGATGACTAAACAACCGAGTTATCACATTACAATCCTGATTTATTAACCGCTTTACTCAACAGTTACTCACCCCTCTAAACCCCGGCGGCCACAAATGAGCCCTCTTGTTAACCTCCTTAATAATTTTTCTTCTATCCATTAATTTACTAGGACTCCTCCCCTATACCTTCACCCCCACTACACAACTCTCACTCAACATAGGCCTCGCCACCCCCCTTTGACTAGCTACCGTAATTACGGGAATACGCAACCAACCCACCGCAACCCTAGGCCATTTACTACCAGAAGGAACTCCAACACCATTAATTCCTATCCTTATTATCATCGAAACTATTAGCTTATTTATCCGACCGCTGGCCTTAGGAGTACGACTAACAGCCAACCTTACAGCAGGCCACCTCCTCATTCAACTTATTGCCACTGCAGCTTTCGTTCTTCTCCCCACAATAACAACTGTAGCACTCCTGACCGCCACGGTTCTGCTACTACTCACCCTCCTTGAAATCGCAGTTGCCATGATTCAAG
>T_brachi_Tri283_Atp8.2_1585CAA000-2+Tri_283_CO3.2_1585CAA000-4
ATGCCCCAATTAAACCCTGCCCCTTGATTTGCTATCTTAGTCTTCTCCTGGCTAATTTTCCTAACAATCATCCCATCAAAGATTTTAAAACATACCTTCAACAATGAGCCTAAAACACTTAACACTACAAAACCCAAAACCGAACCTTGAAACTGACCATGGTACTAAACTTCTTCGACCAATTCATAAGCCCCACATTCCTAGGAATTCCCTTAATCGCCATTGCCCTTACCCTTCCATGAATTCTTTACCCTTCTCCTTCCAATCGATGACTAAACAACCGAGTTATCACATTACAATCCTGATTTATTAACCGCTTTACTCAACAGTTACTCACCCCTCTAAACCCCGGCGGCCACAAATGAGCCCTCTTGTTAACCTCCTTAATAATTTTTCTTCTATCCATTAATTTACTAGGACTCCTCCCCTATACCTTCACCCCCACTACACAACTCTCACTCAACATAGGCCTCGCCACCCCCCTTTGACTAGCTACCGTAATTACGGGAATACGCAACCAACCCACCGCAACCCTAGGCCATTTACTACCAGAAGGAACTCCAACACCATTAATTCCTATCCTTATTATCATCGAAACTATTAGCTTATTTATCCGACCGCTGGCCTTAGGAGTACGACTAACAGCCAACCTTACAGCAGGCCACCTCCTCATTCAACTTATTGCCACTGCAGCTTTCGTTCTTCTCCCCACAATAACAACTGTAGCACTCCTGACCGCCACGGTTCTGCTACTACTCACCCTCCTTGAAATCGCAGTTGCCATGATTCAAG
