# Supplementary material for: Multifactorial genetic divergence processes drive the onset of speciation in an Amazonian fish
Source: PLoS One. 2017 Dec 20;12(12):e0189349. doi: 10.1371/journal.pone.0189349 (PMC5738069; doi:10.1371/journal.pone.0189349)
Supplement: S2 Data — (FASTA) [file pone.0189349.s015.fasta]

>aru_228.1
GTGTCCAGCTCTTGGAATGTAGGCATTATCAACGGGCTCTCTGGCTGGACAGTTTCTGTGGATGATGTACCAGCTGACACCATCGCTAGAAGGTTCCGCTATGATGTCGCGCTAGTCTCAACTCTAAAAGACTTAGAGGAGGACATCATGGAAGGATTGCGAGAGAGAGGATTGGATGACAGCACATGCACATCAGGCTTCACTGTGGTAGTCAAGGAGTCATGTGATGGCATGGGAGATGTCAGTGAGAAGCACGGAGGAGGACCAGCTGTTCCCGAGAAAGCAGTGAGATTCTCTTTCACAGTGATGTCCATCACCGTTCAAGCTGAAGGTGAGGAAGAAGCAGTCACAATCTTCCAGGAGCAAAAGCCCAACTCTGAGCTGTCCTGCAGGCCACTGTGCCTCATGTTTGTTGATGAGTCCGATCACGAGATGCTGACGGCCATCTTGGGACCTGTAGTGGCAGAGCGCAAAGCTATGAAGGAGAGTCGCCTCATTCTGTCGATTGGTGGGCTCCTCCGTTCCTTCCGCTTCTACTTCCGAGGCACAGGCTATGATGAGAAGATGGTGAGAGAAATGGAAGGGTTGGAGGCTTCAGGTTCCACCTACATCTGCACCTTGTGTGACTCCACACGAGCTGAAGCCTCCCAAAACATGGTGCTGCACTCCATCACACGAAGCCATGAAGAAAACCTTGAGCGTTATGAGATATGGAGGACCAACCCTTTCTCTGAGTCTGCAGATGAACTGCGGGATCGGGTCAAAGGGGTCTCAGCTAAACCTTTCATGGAGACCCAGCCCACGCTAGATGCCTTGCACTGTGACATTGGCAATGCTACTGAGTTCTACAAGATTTTCCAGGACGAGATCGGTGAAATGTATCAAAAAAACAACCCACCTCGGGAAGAGCGCCGACGCTGGCGATCAATCCTGGACAAGCAGCTTAGGAAGAAGTTGAAGCTGAAGCCAGTGATGAGGATGAATGGAAACTATGCACGACGCCTGATGACCCATGAGGCTGTGAAAGTGGTTTGTGAGCTGGTTCCTTCAGAGGAACGTCGCAAGGCTCTGACAGAGCTGATGGAGTTGTACCTCCAAATGAAGCCTGTGTGGCGCTCTACCTGCCCAGCCAGAGACTGCCCTGACCAACTCTGCCGTTACAGCTTTAACTCACAGCGCTTTGCTGAACTCCTGTCCACTACATTCAAATATCGCTATGAAGGCAAGATTACAAACTACCTCCACAAGACACTGGCCCATGTGCC
>aru_228.2
GTGTCCAGCTCTTGGAATGTAGGCATTATCAACGGGCTCTCTGGCTGGACAGTTTCTGTGGATGATGTACCAGCTGACACCATCGCTAGAAGGTTCCGCTATGATGTCGCGCTAGTCTCAACTCTAAAAGACTTAGAGGAGGACATCATGGAAGGATTGCGAGAGAGAGGATTGGATGACAGCACATGCACATCAGGCTTCACTGTGGTAGTCAAGGAGTCATGTGATGGCATGGGAGATGTCAGTGAGAAGCACGGAGGAGGACCAGCTGTTCCCGAGAAAGCAGTGAGATTCTCTTTCACAGTGATGTCCATCACCGTTCAAGCTGAAGGTGAGGAAGAAGCGGTCACAATCTTCCAGGAGCAAAAGCCCAACTCTGAGCTGTCCTGCAGGCCACTGTGCCTCATGTTTGTTGATGAGTCCGATCACGAGATGCTGACGGCCATCTTGGGACCTGTAGTGGCAGAGCGCAAAGCTATGAAGGAGAGTCGCCTCATTCTGTCCATTGGTGGGCTCCTCCGTTCCTTCCGCTTCTACTTCCGAGGCACAGGCTATGATGAGAAGATGGTGAGAGAAATGGAAGGGTTGGAGGCTTCAGGTTCCACCTACATCTGCACCTTGTGTGACTCCACACGAGCTGAAGCCTCCCAAAACATGGTGCTGCACTCCATCACACGAAGCCATGAAGAAAACCTTGAGCGTTATGAGATATGGAGGACCAACCCTTTCTCTGAGTCTGCAGATGAACTGCGGGATCGGGTCAAAGGGGTCTCAGCTAAACCTTTCATGGAGACCCAGCCCACGCTAGATGCCTTGCACTGTGACATTGGCAATGCTACTGAGTTCTACAAGATTTTCCAGGACGAGATCGGTGAAATGTATCAAAAAAACAACCCACCTCGGGAAGAGCGCCGACGCTGGCGATCAATCCTGGACAAGCAGCTTAGGAAGAAGTTGAAGCTGAAGCCAGTGATGAGGATGAATGGAAACTATGCACGACGCCTGATGACCCATGAGGCTGTGAAAGTGGTTTGTGAGCTGGTTCCTTCAGAGGAACGTCGCAAGGCTCTGACAGAGCTGATGGAGTTGTACCTCCAAATGAAGCCTGTGTGGCGCTCTACCTGCCCAGCCAGAGACTGCCCTGACCAACTCTGCCGTTACAGCTTTAACTCACAGCGCTTTGCTGAACTCCTGTCCACTACATTCAAATATCGCTATGAAGGCAAGATTACAAACTACCTCCACAAGACACTGGCCCATGTGCC
>aru_253.1
GTGTCCAGCTCTTGGAATGTAGGCATTATCAATGGGCTCTCTGGCTGGACAGTTTCTGTGGATGATGTACCAGCTGACACCATCGCTAGAAGGTTCCGCTATGATGTCGCGCTAGTCTCAACTCTAAAAGACTTAGAGGAGGACATCATGGAAGGATTGCGAGAGAGAGGATTGGATGACAGCACATGCACATCAGGCTTCACTGTGGTAGTCAAGGAGTCATGTGATGGCATGGGAGATGTCAGTGAGAAGCACGGAGGAGGACCAGCTGTTCCCGAGAAAGCAGTGAGATTCTCTTTCACAGTGATGTCCATCACCGTTCAAGCTGAAGGTGAGGAAGAAGCGGTCACAATCTTCCAGGAGCAAAAGCCCAACTCTGAGCTGTCCTGCAGGCCACTGTGCCTCATGTTTGTTGATGAGTCCGATCACGAGATGCTGACGGCCATCTTGGGACCTGTAGTGGCAGAGCGCAAAGCTATGAAGGAGAGTCGCCTCATTCTGTCCATTGGTGGGCTCCTCCGTTCCTTCCGCTTCTACTTCCGAGGCACAGGCTATGATGAGAAGATGGTGAGAGAAATGGAAGGGTTGGAGGCTTCAGGTTCCACCTACATCTGCACCTTGTGTGACTCCACACGAGCTGAAGCCTCCCAAAACATGGTGCTGCACTCCATCACACGAAGCCATGAAGAAAACCTTGAGCGTTATGAGATATGGAGGACCAACCCTTTCTCTGAGTCTGCAGATGAACTGCGGGATCGGGTCAAAGGGGTCTCAGCTAAACCTTTCATGGAGACCCAGCCCACGCTAGATGCCTTGCACTGTGACATTGGCAATGCTACTGAGTTCTACAAGATTTTCCAGGACGAGATCGGTGAAATGTATCAAAAAAACAACCCACCTCGGGAAGAGCGCCGACGCTGGCGATCAATCCTGGACAAGCAGCTTAGGAAGAAGTTGAAGCTGAAGCCAGTGATGAGGATGAATGGAAACTATGCACGACGCCTGATGACCCATGAGGCTGTGAAAGTGGTTTGTGAGCTGGTTCCTTCAGAGGAACGTCGCAAGGCTCTGACAGAGCTGATGGAGTTGTACCTCCAAATGAAGCCTGTGTGGCGCTCTACCTGCCCAGCCAGAGACTGCCCTGACCAACTCTGCCGTTACAGCTTTAACTCACAGCGCTTTGCTGAACTCCTGTCCACTACATTCAAATATCGCTATGAAGGCAAGATTACAAACTACCTCCACAAGACACTGGCCCATGTGCC
>aru_253.2
GTGTCCAGCTCTTGGAATGTAGGCATTATCAATGGGCTCTCTGGCTGGACAGTTTCTGTGGATGATGTACCAGCTGACACCATCGCTAGAAGGTTCCGCTATGATGTCGCGCTAGTCTCAACTCTAAAAGACTTAGAGGAGGACATCATGGAAGGATTGCGAGAGAGAGGATTGGATGACAGCACATGCACATCAGGCTTCACTGTGGTAGTCAAGGAGTCATGTGATGGCATGGGAGATGTCAGTGAGAAGCACGGAGGAGGACCAGCGGTTCCCGAGAAAGCAGTGAGATTCTCTTTCACAGTGATGTCCATCACCGTTCAAGCTGAAGGTGAGGAAGAAGCGGTCACAATCTTCCAGGAGCAAAAGCCCAACTCTGAGCTGTCCTGCAGGCCACTGTGCCTCATGTTTGTTGATGAGTCCGATCACGAGATGCTGACGGCCATCTTGGGACCTGTAGTGGCAGAGCGCAAAGCTATGAAGGAGAGTCGCCTCATTCTGTCCATTGGTGGGCTCCTCCGTTCCTTCCGCTTCTACTTCCGAGGCACAGGCTATGATGAGAAGATGGTGAGAGAAATGGAAGGGTTGGAGGCTTCAGGTTCCACCTACATCTGCACCTTGTGTGACTCCACACGAGCTGAAGCCTCCCAAAACATGGTGCTGCACTCCATCACACGAAGCCATGAAGAAAACCTTGAGCGTTATGAGATATGGAGGACCAACCCTTTCTCTGAGTCTGCAGATGAACTGCGGGATCGGGTCAAAGGGGTCTCAGCTAAACCTTTCATGGAGACCCAGCCCACGCTAGATGCCTTGCACTGTGACATTGGCAATGCTACTGAGTTCTACAAGATTTTCCAGGACGAGATCGGTGAAATGTATCAAAAAAACAACCCACCTCGGGAAGAGCGCCGACGCTGGCGATCAATCCTGGACAAGCAGCTTAGGAAGAAGTTGAAGCTGAAGCCAGTGATGAGGATGAATGGAAACTATGCACGACGCCTGATGACCCATGAGGCTGTGAAAGTGGTTTGTGAGCTGGTTCCTTCAGAGGAACGTCGCAAGGCTCTGACAGAGCTGATGGAGTTGTACCTCCAAATGAAGCCTGTGTGGCGCTCTACCTGCCCAGCCAGAGACTGCCCTGACCAACTCTGCCGTTACAGCTTTAACTCACAGCGCTTTGCTGAACTCCTGTCCACTACATTCAAATATCGCTATGAAGGCAAGATTACAAACTACCTCCACAAGACACTGGCCCATGTGCC
>aru_360.1
GTGTCCAGCTCTTGGAATGTAGGCATTATCAACGGGCTCTCTGGCTGGACAGTTTCTGTGGATGATGTACCAGCTGACACCATCGCTAGAAGGTTCCGCTATGATGTCGCGCTAGTCTCAACTCTAAAAGACTTAGAGGAGGACATCATGGAAGGATTGCGAGAGAGAGGATTGGATGACAGCACATGCACATCAGGCTTCACTGTGGTAGTCAAGGAGTCATGTGATGGCATGGGAGATGTCAGTGAGAAGCACGGAGGAGGACCAGCTGTTCCCGAGAAAGCAGTGAGATTCTCTTTCACAGTGATGTCCATCACCGTTCAAGCTGAAGGTGAGGAAGAAGCAGTCACAATCTTCCAGGAGCAAAAGCCCAACTCTGAGCTGTCCTGCAGGCCACTGTGCCTCATGTTTGTTGATGAGTCCGATCACGAGATGCTGACGGCCATCTTGGGACCTGTAGTGGCAGAGCGCAAAGCTATGAAGGAGAGTCGCCTCATTCTGTCCATTGGTGGGCTCCTCCGTTCCTTCCGCTTCTACTTCCGAGGCACAGGCTATGATGAGAAGATGGTGAGAGAAATGGAAGGGTTGGAGGCTTCAGGTTCCACCTACATCTGCACCTTGTGTGATTCCACACGAGCTGAAGCCTCCCAAAACATGGTGCTGCACTCCATCACACGAAGCCATGAAGAAAACCTTGAGCGTTATGAGATATGGAGGACCAACCCTTTCTCTGAGTCTGCAGATGAACTGCGGGATCGGGTCAAAGGGGTCTCAGCTAAACCTTTCATGGAGACCCAGCCCACGCTAGATGCCTTGCACTGTGACATTGGCAATGCTACTGAGTTCTACAAGATTTTCCAGGACGAGATCGGTGAAATGTATCAAAAAAACAACCCACCTCGGGAAGAGCGCCGACGCTGGCGATCAATCCTGGACAAGCAGCTTAGGAAGAAGTTGAAGCTGAAGCCAGTGATGAGGATGAATGGAAACTATGCACGACGCCTGATGACCCATGAGGCTGTGAAAGTGGTTTGTGAGCTGGTTCCTTCAGAGGAACGTCGCAAGGCTCTGACAGAGCTGATGGAGTTGTACCTCCAAATGAAGCCTGTGTGGCGCTCTACCTGCCCAGCCAGAGACTGCCCTGACCAACTCTGCCGTTACAGCTTTAACTCACAGCGCTTTGCTGAACTCCTGTCCACTACATTCAAATATCGCTATGAAGGCAAGATTACAAACTACCTCCACAAGACACTGGCCCATGTGCC
>aru_360.2
GTGTCCAGCTCTTGGAATGTAGGCATTATCAACGGGCTCTCTGGCTGGACAGTTTCTGTGGATGATGTACCAGCTGACACCATCGCTAGAAGGTTCCGCTATGATGTCGCGCTAGTCTCAACTCTAAAAGACTTAGAGGAGGACATCATGGAAGGATTGCGAGAGAGAGGATTGGATGACAGCACATGCACATCAGGCTTCACTGTGGTAGTCAAGGAGTCATGTGATGGCATGGGAGATGTCAGTGAGAAGCACGGAGGAGGACCAGCTGTTCCCGAGAAAGCAGTGAGATTCTCTTTCACAGTGATGTCCATCACCGTTCAAGCTGAAGGTGAGGAAGAAGCAGTCACAATCTTCCAGGAGCAAAAGCCCAACTCTGAGCTGTCCTGCAGGCCACTGTGCCTCATGTTTGTTGATGAGTCCGATCACGAGATGCTGACGGCCATCTTGGGACCTGTAGTGGCAGAGCGCAAAGCTATGAAGGAGAGTCGCCTCATTCTGTCGATTGGTGGGCTCCTCCGTTCCTTCCGCTTCTACTTCCGAGGCACAGGCTATGATGAGAAGATGGTGAGAGAAATGGAAGGGTTGGAGGCTTCAGGTTCCACCTACATCTGCACCTTGTGTGACTCCACACGAGCTGAAGCCTCCCAAAACATGGTGCTGCACTCCATCACACGAAGCCATGAAGAAAACCTTGAGCGTTATGAGATATGGAGGACCAACCCTTTCTCTGAGTCTGCAGATGAACTGCGGGATCGGGTCAAAGGGGTCTCAGCTAAACCTTTCATGGAGACCCAGCCCACGCTAGATGCCTTGCACTGTGACATTGGCAATGCTACTGAGTTCTACAAGATTTTCCAGGACGAGATCGGTGAAATGTATCAAAAAAACAACCCACCTCGGGAAGAGCGCCGACGCTGGCGATCAATCCTGGACAAGCAGCTTAGGAAGAAGTTGAAGCTGAAGCCAGTGATGAGGATGAATGGAAACTATGCACGACGCCTGATGACCCATGAGGCTGTGAAAGTGGTTTGTGAGCTGGTTCCTTCAGAGGAACGTCGCAAGGCTCTGACAGAGCTGATGGAGTTGTACCTCCAAATGAAGCCTGTGTGGCGCTCTACCTGCCCAGCCAGAGACTGCCCTGACCAACTCTGCCGTTACAGCTTTAACTCACAGCGCTTTGCTGAACTCCTGTCCACTACATTCAAATATCGCTATGAAGGCAAGATTACAAACTACCTCCACAAGACACTGGCCCATGTGCC
>aru_363.1-homoz
GTGTCCAGCTCTTGGAATGTAGGCATTATCAACGGGCTCTCTGGCTGGACAGTTTCTGTGGATGATGTACCAGCTGACACCATCGCTAGAAGGTTCCGCTATGATGTCGCGCTAGTCTCAACTCTAAAAGACTTAGAGGAGGACATCATGGAAGGATTGCGAGAGAGAGGATTGGATGACAGCACATGCACATCAGGCTTCACTGTGGTAGTCAAGGAGTCATGTGATGGCATGGGAGATGTCAGTGAGAAGCACGGAGGAGGACCAGCTGTTCCCGAGAAAGCAGTGAGATTCTCTTTCACAGTGATGTCCATCACCGTTCAAGCTGAAGGTGAGGAAGAAGCGGTCACAATCTTCCAGGAGCAAAAGCCCAACTCTGAGCTGTCCTGCAGGCCACTGTGCCTCATGTTTGTTGATGAGTCCGATCACGAGATGCTGACGGCCATCTTGGGACCTGTAGTGGCAGAGCGCAAAGCTATGAAGGAGAGTCGCCTCATTCTGTCGATTGGTGGGCTCCTCCGTTCCTTCCGCTTCTACTTCCGAGGCACAGGCTATGATGAGAAGATGGTGAGAGAAATGGAAGGGTTGGAGGCTTCAGGTTCCACCTACATCTGCACCTTGTGTGACTCCACACGAGCTGAAGCCTCCCAAAACATGGTACTGCACTCCATCACACGAAGCCATGAAGAAAACCTTGAGCGTTATGAGATATGGAGGACCAACCCTTTCTCTGAGTCTGCAGATGAACTGCGGGATCGGGTCAAAGGGGTCTCAGCTAAACCTTTCATGGAGACCCAGCCCACGCTAGATGCCTTGCACTGTGACATTGGCAATGCTACTGAGTTCTACAAGATTTTCCAGGACGAGATCGGTGAAATGTATCAAAAAAACAACCCACCTCGGGAAGAGCGCCGACGCTGGCGATCAATCCTGGACAAGCAGCTTAGGAAGAAGTTGAAGCTGAAGCCAGTGATGAGGATGAATGGAAACTATGCACGACGCCTGATGACCCATGAGGCTGTGAAAGTGGTTTGTGAGCTGGTTCCTTCAGAGGAACGTCGCAAGGCTCTGACAGAGCTGATGGAGTTGTACCTCCAAATGAAGCCTGTGTGGCGCTCTACCTGCCCAGCCAGAGACTGCCCTGACCAACTCTGCCGTTACAGCTTTAACTCACAGCGCTTTGCTGAACTCCTGTCCACTACATTCAAATATCGCTATGAAGGCAAGATTACAAACTACCTCCACAAGACACTGGCCCATGTGCC
>aru_363.2-homoz
GTGTCCAGCTCTTGGAATGTAGGCATTATCAACGGGCTCTCTGGCTGGACAGTTTCTGTGGATGATGTACCAGCTGACACCATCGCTAGAAGGTTCCGCTATGATGTCGCGCTAGTCTCAACTCTAAAAGACTTAGAGGAGGACATCATGGAAGGATTGCGAGAGAGAGGATTGGATGACAGCACATGCACATCAGGCTTCACTGTGGTAGTCAAGGAGTCATGTGATGGCATGGGAGATGTCAGTGAGAAGCACGGAGGAGGACCAGCTGTTCCCGAGAAAGCAGTGAGATTCTCTTTCACAGTGATGTCCATCACCGTTCAAGCTGAAGGTGAGGAAGAAGCGGTCACAATCTTCCAGGAGCAAAAGCCCAACTCTGAGCTGTCCTGCAGGCCACTGTGCCTCATGTTTGTTGATGAGTCCGATCACGAGATGCTGACGGCCATCTTGGGACCTGTAGTGGCAGAGCGCAAAGCTATGAAGGAGAGTCGCCTCATTCTGTCGATTGGTGGGCTCCTCCGTTCCTTCCGCTTCTACTTCCGAGGCACAGGCTATGATGAGAAGATGGTGAGAGAAATGGAAGGGTTGGAGGCTTCAGGTTCCACCTACATCTGCACCTTGTGTGACTCCACACGAGCTGAAGCCTCCCAAAACATGGTACTGCACTCCATCACACGAAGCCATGAAGAAAACCTTGAGCGTTATGAGATATGGAGGACCAACCCTTTCTCTGAGTCTGCAGATGAACTGCGGGATCGGGTCAAAGGGGTCTCAGCTAAACCTTTCATGGAGACCCAGCCCACGCTAGATGCCTTGCACTGTGACATTGGCAATGCTACTGAGTTCTACAAGATTTTCCAGGACGAGATCGGTGAAATGTATCAAAAAAACAACCCACCTCGGGAAGAGCGCCGACGCTGGCGATCAATCCTGGACAAGCAGCTTAGGAAGAAGTTGAAGCTGAAGCCAGTGATGAGGATGAATGGAAACTATGCACGACGCCTGATGACCCATGAGGCTGTGAAAGTGGTTTGTGAGCTGGTTCCTTCAGAGGAACGTCGCAAGGCTCTGACAGAGCTGATGGAGTTGTACCTCCAAATGAAGCCTGTGTGGCGCTCTACCTGCCCAGCCAGAGACTGCCCTGACCAACTCTGCCGTTACAGCTTTAACTCACAGCGCTTTGCTGAACTCCTGTCCACTACATTCAAATATCGCTATGAAGGCAAGATTACAAACTACCTCCACAAGACACTGGCCCATGTGCC
>aru_366.1
GTGTCCAGCTCTTGGAATGTAGGCATTATCAACGGGCTCTCTGGCTGGACAGTTTCTGTGGATGATGTACCAGCTGACACCATCGCTAGAAGGTTCCGCTATGATGTCGCGCTAGTCTCAACTCTAAAAGACTTAGAGGAGGACATCATGGAAGGATTGCGAGAGAGAGGATTGGATGACAGCACATGCACATCAGGCTTCACTGTGGTAGTCAAGGAGTCATGTGATGGCATGGGAGATGTCAGTGAGAAGCACGGAGGAGGACCAGCTGTTCCCGAGAAAGCAGTGAGATTCTCTTTCACAGTGATGTCCATCACCGTTCAAGCTGAAGGTGAGGAAGAAGCGGTCACAATCTTCCAGGAGCAAAAGCCCAACTCTGAGCTGTCCTGCAGGCCACTGTGCCTCATGTTTGTTGATGAGTCCGATCACGAGATGCTGACGGCCATCTTGGGACCTGTAGTGGCAGAGCGCAAAGCTATGAAGGAGAGTCGCCTCATTCTGTCCATTGGTGGGCTCCTCCGTTCCTTCCGCTTCTACTTCCGAGGCACAGGCTATGATGAGAAGATGGTGAGAGAAATGGAAGGGTTGGAGGCTTCAGGTTCCACCTACATCTGCACCTTGTGTGACTCCACACGAGCTGAAGCCTCCCAAAACATGGTGCTGCACTCCATCACACGAAGCCATGAAGAAAACCTTGAGCGTTATGAGATATGGAGGACCAACCCTTTCTCTGAGTCTGCAGATGAACTGCGGGATCGGGTCAAAGGGGTCTCAGCTAAACCTTTCATGGAGACCCAGCCCACGCTAGATGCCTTGCACTGTGACATTGGCAATGCTACTGAGTTCTACAAGATTTTCCAGGACGAGATCGGTGAAATGTATCAAAAAAACAACCCACCTCGGGAAGAGCGCCGACGCTGGCGATCAATCCTGGACAAGCAGCTTAGGAAGAAGTTGAAGCTGAAGCCAGTGATGAGGATGAATGGAAACTATGCACGACGCCTGATGACCCATGAGGCTGTGAAAGTGGTTTGTGAGCTGGTTCCTTCAGAGGAACGTCGCAAGGCTCTGACAGAGCTGATGGAGTTGTACCTCCAAATGAAGCCTGTGTGGCGCTCTACCTGCCCAGCCAGAGACTGCCCTGACCAACTCTGCCGTTACAGCTTTAACTCACAGCGCTTTGCTGAACTCCTGTCCACTACATTCAAATATCGCTATGAAGGCAAGATTACAAACTACCTCCACAAGACACTGGCCCATGTGCC
>aru_366.2
GTGTCCAGCTCTTGGAATGTAGGCATTATCAACGGGCTCTCTGGCTGGACAGTTTCTGTGGATGATGTACCAGCTGACACCATCGCTAGAAGGTTCCGCTATGATGTCGCGCTAGTCTCAACTCTAAAAGACTTAGAGGAGGACATCATGGAAGGATTGCGAGAGAGAGGATTGGATGACAGCACATGCACATCAGGCTTCACTGTGGTAGTCAAGGAGTCATGTGATGGCATGGGAGATGTCAGTGAGAAGCACGGAGGAGGACCAGCTGTTCCCGAGAAAGCAGTGAGATTCTCTTTCACAGTGATGTCCATCACCGTTCAAGCTGAAGGTGAGGAAGAAGCGGTCACAATCTTCCAGGAGCAAAAGCCCAACTCTGAGCTGTCCTGCAGGCCACTGTGCCTCATGTTTGTTGATGAGTCCGATCACGAGATGCTGACGGCCATCTTGGGACCTGTAGTGGCAGAGCGCAAAGCTATGAAGGAGAGTCGCCTCATTCTGTCGATTGGTGGGCTCCTCCGTTCCTTCCGCTTCTACTTCCGAGGCACAGGCTATGATGAGAAGATGGTGAGAGAAATGGAAGGGTTGGAGGCTTCAGGTTCCACCTACATCTGCACCTTGTGTGACTCCACACGAGCTGAAGCCTCCCAAAACATGGTGCTGCACTCCATCACACGAAGCCATGAAGAAAACCTTGAGCGTTATGAGATATGGAGGACCAACCCTTTCTCTGAGTCTGCAGATGAACTGCGGGATCGGGTCAAAGGGGTCTCAGCTAAACCTTTCATGGAGACCCAGCCCACGCTAGATGCCTTGCACTGTGACATTGGCAATGCTACTGAGTTCTACAAGATTTTCCAGGACGAGATCGGTGAAATGTATCAAAAAAACAACCCACCTCGGGAAGAGCGCCGACGCTGGCGATCAATCCTGGACAAGCAGCTTAGGAAGAAGTTGAAGCTGAAGCCAGTGATGAGGATGAATGGAAACTATGCACGACGCCTGATGACCCATGAGGCTGTGAAAGTGGTTTGTGAGCTGGTTCCTTCAGAGGAACGTCGCAAGGCTCTGACAGAGCTGATGGAGTTGTACCTCCAAATGAAGCCTGTGTGGCGCTCTACCTGCCCAGCCAGAGACTGCCCTGACCAACTCTGCCGTTACAGCTTTAACTCACAGCGCTTTGCTGAACTCCTGTCCACTACATTCAAATATCGCTATGAAGGCAAGATTACAAACTACCTCCACAAGACACTGGCCCATGTGCC
>cau_251.1-homoz
GTGTCCAGCTCTTGGAATGTAGGCATTATCAACGGGCTCTCTGGCTGGACAGTTTCTGTGGATGATGTACCAGCTGACACCATCGCTAGAAGGTTCCGCTATGATGTCGCGCTAGTCTCAACTCTAAAAGACTTAGAGGAGGACATCATGGAAGGATTGCGAGAGAGAGGATTGGATGACAGCACATGCACATCAGGCTTCACTGTGGTAGTCAAGGAGTCATGTGATGGCATGGGAGATGTCAGTGAGAAGCACGGAGGAGGACCAGCTGTTCCCGAGAAAGCAGTGAGATTCTCTTTCACAGTGATGTCCATCACCGTTCAAGCTGAAGGTGAGGAAGAAGCGGTCACAATCTTCCAGGAGCAAAAGCCCAACTCTGAGCTGTCCTGCAGGCCACTGTGCCTCATGTTTGTTGATGAGTCCGATCACGAGATGCTGACGGCCATCTTGGGACCTGTAGTGGCAGAGCGCAAAGCTATGAAGGAGAGTCGCCTCATTCTGTCCATTGGTGGGCTCCTCCGTTCCTTCCGCTTCTACTTCCGAGGCACAGGCTATGATGAGAAGATGGTGAGAGAAATGGAAGGGTTGGAGGCTTCAGGTTCCACCTACATCTGCACCTTGTGTGACTCCACACGAGCTGAAGCCTCCCAAAACATGGTACTGCACTCCATCACACGAAGCCATGAAGAAAACCTTGAGCGTTATGAGATATGGAGGACCAACCCTTTCTCTGAGTCTGCAGATGAACTGCGGGATCGGGTCAAAGGGGTCTCAGCTAAACCTTTCATGGAGACCCAGCCCACGCTAGATGCCTTGCACTGTGACATTGGCAATGCTACTGAGTTCTACAAGATTTTCCAGGACGAGATCGGTGAAATGTATCAAAAAAACAACCCACCTCGGGAAGAGCGCCGACGCTGGCGATCAATCCTGGACAAGCAGCTTAGGAAGAAGTTGAAGCTGAAGCCAGTGATGAGGATGAATGGAAACTATGCACGACGCCTGATGACCCATGAGGCTGTGAAAGTGGTTTGTGAGCTGGTTCCTTCAGAGGAACGTCGCAAGGCTCTGACAGAGCTGATGGAGTTGTACCTCCAAATGAAGCCTGTGTGGCGCTCTACCTGCCCAGCCAGAGACTGCCCTGACCAACTCTGCCGTTACAGCTTTAACTCACAGCGCTTTGCTGAACTCCTGTCCACTACATTCAAATATCGCTATGAAGGCAAGATTACAAACTACCTCCACAAGACACTGGCCCATGTGCC
>cau_251.2-homoz
GTGTCCAGCTCTTGGAATGTAGGCATTATCAACGGGCTCTCTGGCTGGACAGTTTCTGTGGATGATGTACCAGCTGACACCATCGCTAGAAGGTTCCGCTATGATGTCGCGCTAGTCTCAACTCTAAAAGACTTAGAGGAGGACATCATGGAAGGATTGCGAGAGAGAGGATTGGATGACAGCACATGCACATCAGGCTTCACTGTGGTAGTCAAGGAGTCATGTGATGGCATGGGAGATGTCAGTGAGAAGCACGGAGGAGGACCAGCTGTTCCCGAGAAAGCAGTGAGATTCTCTTTCACAGTGATGTCCATCACCGTTCAAGCTGAAGGTGAGGAAGAAGCGGTCACAATCTTCCAGGAGCAAAAGCCCAACTCTGAGCTGTCCTGCAGGCCACTGTGCCTCATGTTTGTTGATGAGTCCGATCACGAGATGCTGACGGCCATCTTGGGACCTGTAGTGGCAGAGCGCAAAGCTATGAAGGAGAGTCGCCTCATTCTGTCCATTGGTGGGCTCCTCCGTTCCTTCCGCTTCTACTTCCGAGGCACAGGCTATGATGAGAAGATGGTGAGAGAAATGGAAGGGTTGGAGGCTTCAGGTTCCACCTACATCTGCACCTTGTGTGACTCCACACGAGCTGAAGCCTCCCAAAACATGGTACTGCACTCCATCACACGAAGCCATGAAGAAAACCTTGAGCGTTATGAGATATGGAGGACCAACCCTTTCTCTGAGTCTGCAGATGAACTGCGGGATCGGGTCAAAGGGGTCTCAGCTAAACCTTTCATGGAGACCCAGCCCACGCTAGATGCCTTGCACTGTGACATTGGCAATGCTACTGAGTTCTACAAGATTTTCCAGGACGAGATCGGTGAAATGTATCAAAAAAACAACCCACCTCGGGAAGAGCGCCGACGCTGGCGATCAATCCTGGACAAGCAGCTTAGGAAGAAGTTGAAGCTGAAGCCAGTGATGAGGATGAATGGAAACTATGCACGACGCCTGATGACCCATGAGGCTGTGAAAGTGGTTTGTGAGCTGGTTCCTTCAGAGGAACGTCGCAAGGCTCTGACAGAGCTGATGGAGTTGTACCTCCAAATGAAGCCTGTGTGGCGCTCTACCTGCCCAGCCAGAGACTGCCCTGACCAACTCTGCCGTTACAGCTTTAACTCACAGCGCTTTGCTGAACTCCTGTCCACTACATTCAAATATCGCTATGAAGGCAAGATTACAAACTACCTCCACAAGACACTGGCCCATGTGCC
>cau_258.1
GTGTCCAGCTCTTGGAATGTAGGCATTATCAACGGGCTCTCTGGCTGGACAGTTTCTGTGGATGATGTACCAGCTGACACCATCGCTAGAAGGTTCCGCTATGATGTCGCGCTAGTCTCAACTCTAAAAGACTTAGAGGAGGACATCATGGAAGGATTGCGAGAGAGAGGATTGGATGACAGCACATGCACATCAGGCTTCACTGTGGTAGTCAAGGAGTCATGTGATGGCATGGGAGATGTCAGTGAGAAGCACGGAGGAGGACCAGCTGTTCCCGAGAAAGCAGTGAGATTCTCTTTCACAGTGATGTCCATCACCGTTCAAGCTGAAGGTGAGGAAGAAGCGGTCACAATCTTCCAGGAGCAAAAGCCCAACTCTGAGCTGTCCTGCAGGCCACTGTGCCTCATGTTTGTTGATGAGTCCGATCACGAGATGCTGACGGCCATCTTGGGACCTGTAGTGGCAGAGCGCAAAGCTATGAAGGAGAGTCGCCTCATTCTGTCCATTGGTGGGCTCCTCCGTTCCTTCCGCTTCTACTTCCGAGGCACAGGCTATGATGAGAAGATGGTGAGAGAAATGGAAGGGTTGGAGGCTTCAGGTTCCACCTACATCTGCACCTTGTGTGACTCCACACGAGCTGAAGCCTCCCAAAACATGGTGCTGCACTCCATCACACGAAGCCATGAAGAAAACCTTGAGCGTTATGAGATATGGAGGACCAACCCTTTCTCTGAGTCTGCAGATGAACTGCGGGATCGGGTCAAAGGGGTCTCAGCTAAACCTTTCATGGAGACCCAGCCCACGCTAGATGCCTTGCACTGTGACATTGGCAATGCTACTGAGTTCTACAAGATTTTCCAGGACGAGATCGGTGAAATGTATCAAAAAAACAACCCACCTCGGGAAGAGCGCCGACGCTGGCGATCAATCCTGGACAAGCAGCTTAGGAAGAAGTTGAAGCTGAAGCCAGTGATGAGGATGAATGGAAACTATGCACGACGCCTGATGACCCATGAGGCTGTGAAAGTGGTTTGTGAGCTGGTTCCTTCAGAGGAACGTCGCAAGGCTCTGACAGAGCTGATGGAGTTGTACCTCCAAATGAAGCCTGTGTGGCGCTCTACCTGCCCAGCCAGAGACTGCCCTGACCAACTCTGCCGTTACAGCTTTAACTCACAGCGCTTTGCTGAACTCCTGTCCACTACATTCAAATATCGCTATGAAGGCAAGATTACAAACTACCTCCACAAGACACTGGCCCATGTGCC
>cau_258.2
GTGTCCAGCTCTTGGAATGTAGGCATTATCAACGGGCTCTCTGGCTGGACAGTTTCTGTGGATGATGTACCAGCTGACACCATCGCTAGAAGGTTCCGCTATGATGTCGCGCTAGTCTCAACTCTAAAAGACTTAGAGGAGGACATCATGGAAGGATTGCGAGAGAGAGGATTGGATGACAGCACATGCACATCAGGCTTCACTGTGGTAGTCAAGGAGTCATGTGATGGCATGGGAGATGTCAGTGAGAAGCACGGAGGAGGACCAGCTGTTCCCGAGAAAGCAGTGAGATTCTCTTTCACAGTGATGTCCATCACCGTTCAAGCTGAAGGTGAGGAAGAAGCGGTCACAATCTTCCAGGAGCAAAAGCCCAACTCTGAGCTGTCCTGCAGGCCACTGTGCCTCATGTTTGTTGATGAGTCCGATCACGAGATGCTGACGGCCATCTTGGGACCTGTAGTGGCAGAGCGCAAAGCTATGAAGGAGAGTCGCCTCATTCTGTCGATTGGTGGGCTCCTCCGTTCCTTCCGCTTCTACTTCCGAGGCACAGGCTATGATGAGAAGATGGTGAGAGAAATGGAAGGGTTGGAGGCTTCAGGTTCCACCTACATCTGCACCTTGTGTGACTCCACACGAGCTGAAGCCTCCCAAAACATGGTGCTGCACTCCATCACACGAAGCCATGAAGAAAACCTTGAGCGTTATGAGATATGGAGGACCAACCCTTTCTCTGAGTCTGCAGATGAACTGCGGGATCGGGTCAAAGGGGTCTCAGCTAAACCTTTCATGGAGACCCAGCCCACGCTAGATGCCTTGCACTGTGACATTGGCAATGCTACTGAGTTCTACAAGATTTTCCAGGACGAGATCGGTGAAATGTATCAAAAAAACAACCCACCTCGGGAAGAGCGCCGACGCTGGCGATCAATCCTGGACAAGCAGCTTAGGAAGAAGTTGAAGCTGAAGCCAGTGATGAGGATGAATGGAAACTATGCACGACGCCTGATGACCCATGAGGCTGTGAAAGTGGTTTGTGAGCTGGTTCCTTCAGAGGAACGTCGCAAGGCTCTGACAGAGCTGATGGAGTTGTACCTCCAAATGAAGCCTGTGTGGCGCTCTACCTGCCCAGCCAGAGACTGCCCTGACCAACTCTGCCGTTACAGCTTTAACTCACAGCGCTTTGCTGAACTCCTGTCCACTACATTCAAATATCGCTATGAAGGCAAGATTACAAACTACCTCCACAAGACACTGGCCCATGTGCC
>cau_351.1
GTGTCCAGCTCTTGGAATGTAGGCATTATCAACGGGCTCTCTGGCTGGACAGTTTCTGTGGATGATGTACCAGCTGACACCATCGCTAGAAGGTTCCGCTATGATGTCGCGCTAGTCTCAACTCTAAAAGACTTAGAGGAGGACATCATGGAAGGATTGCGAGAGAGAGGATTGGATGACAGCACATGCACATCAGGCTTCACTGTGGTAGTCAAGGAGTCATGTGATGGCATGGGAGATGTCAGTGAGAAGCACGGAGGAGGACCAGCTGTTCCCGAGAAAGCAGTGAGATTCTCTTTCACAGTGATGTCCATCACCGTTCAAGCTGAAGGTGAGGAAGAAGCGGTCACAATCTTCCAGGAGCAAAAGCCCAACTCTGAGCTGTCCTGCAGGCCACTGTGCCTCATGTTTGTTGATGAGTCCGATCACGAGATGCTGACGGCCATCTTGGGACCTGTAGTGGCAGAGCGCAAAGCTATGAAGGAGAGTCGCCTCATTCTGTCCATTGGTGGGCTCCTCCGTTCCTTCCGCTTCTACTTCCGAGGCACAGGCTATGATGAGAAGATGGTGAGAGAAATGGAAGGGTTGGAGGCTTCAGGTTCCACCTACATCTGCACCTTGTGTGACTCCACACGAGCTGAAGCCTCCCAAAACATGGTGCTGCACTCCATCACACGAAGCCATGAAGAAAACCTTGAGCGTTATGAGATATGGAGGACCAACCCTTTCTCTGAGTCTGCAGATGAACTGCGGGATCGGGTCAAAGGGGTCTCAGCTAAACCTTTCATGGAGACCCAGCCCACGCTAGATGCCTTGCACTGTGACATTGGCAATGCTACTGAGTTCTACAAGATTTTCCAGGACGAGATCGGTGAAATGTATCAAAAAAACAACCCACCTCGGGAAGAGCGCCGACGCTGGCGATCAATCCTGGACAAGCAGCTTAGGAAGAAGTTGAAGCTGAAGCCAGTGATGAGGATGAATGGAAACTATGCACGACGCCTGATGACCCATGAGGCTGTGAAAGTGGTTTGTGAGCTGGTTCCTTCAGAGGAACGTCGCAAGGCTCTGACAGAGCTGATGGAGTTGTACCTCCAAATGAAGCCTGTGTGGCGCTCTACCTGCCCAGCCAGAGACTGCCCTGACCAACTCTGCCGTTACAGCTTTAACTCACAGCGCTTTGCTGAACTCCTGTCCACTACATTCAAATATCGCTATGAAGGCAAGATTACAAACTACCTCCACAAGACACTGGCCCATGTGCC
>cau_351.2
GTGTCCAGCTCTTGGAATGTAGGCATTATCAACGGGCTCTCTGGCTGGACAGTTTCTGTGGATGATGTACCAGCTGACACCATCGCTAGAAGGTTCCGCTATGATGTCGCGCTAGTCTCAACTCTAAAAGACTTAGAGGAGGACATCATGGAAGGATTGCGAGAGAGAGGATTGGATGACAGCACATGCACATCAGGCTTCACTGTGGTAGTCAAGGAGTCATGTGATGGCATGGGAGATGTCAGTGAGAAGCACGGAGGAGGACCAGCTGTTCCCGAGAAAGCAGTGAGATTCTCTTTCACAGTGATGTCCATCACCGTTCAAGCTGAAGGTGAGGAAGAAGCGGTCACAATCTTCCAGGAGCAAAAGCCCAACTCTGAGCTGTCCTGCAGGCCACTGTGCCTCATGTTTGTTGATGAGTCCGATCACGAGATGCTGACGGCCATCTTGGGACCTGTAGTGGCAGAGCGCAAAGCTATGAAGGAGAGTCGCCTCATTCTGTCGATTGGTGGGCTCCTCCGTTCCTTCCGCTTCTACTTCCGAGGCACAGGCTATGATGAGAAGATGGTGAGAGAAATGGAAGGGTTGGAGGCTTCAGGTTCCACCTACATCTGCACCTTGTGTGACTCCACACGAGCTGAAGCCTCCCAAAACATGGTGCTGCACTCCATCACACGAAGCCATGAAGAAAACCTTGAGCGTTATGAGATATGGAGGACCAACCCTTTCTCTGAGTCTGCAGATGAACTGCGGGATCGGGTCAAAGGGGTCTCAGCTAAACCTTTCATGGAGACCCAGCCCACGCTAGATGCCTTGCACTGTGACATTGGCAATGCTACTGAGTTCTACAAGATTTTCCAGGACGAGATCGGTGAAATGTATCAAAAAAACAACCCACCTCGGGAAGAGCGCCGACGCTGGCGATCAATCCTGGACAAGCAGCTTAGGAAGAAGTTGAAGCTGAAGCCAGTGATGAGGATGAATGGAAACTATGCACGACGCCTGATGACCCATGAGGCTGTGAAAGTGGTTTGTGAGCTGGTTCCTTCAGAGGAACGTCGCAAGGCTCTGACAGAGCTGATGGAGTTGTACCTCCAAATGAAGCCTGTGTGGCGCTCTACCTGCCCAGCCAGAGACTGCCCTGACCAACTCTGCCGTTACAGCTTTAACTCACAGCGCTTTGCTGAACTCCTGTCCACTACATTCAAATATCGCTATGAAGGCAAGATTACAAACTACCTCCACAAGACACTGGCCCATGTGCC
>cau_359.1-homoz
GTGTCCAGCTCTTGGAATGTAGGCATTATCAACGGGCTCTCTGGCTGGACAGTTTCTGTGGATGATGTACCAGCTGACACCATCGCTAGAAGGTTCCGCTATGATGTCGCGCTAGTCTCAACTCTAAAAGACTTAGAGGAGGACATCATGGAAGGATTGCGAGAGAGAGGATTGGATGACAGCACATGCACATCAGGCTTCACTGTGGTAGTCAAGGAGTCATGTGATGGCATGGGAGATGTCAGTGAGAAGCACGGAGGAGGACCAGCTGTTCCCGAGAAAGCAGTGAGATTCTCTTTCACAGTGATGTCCATCACCGTTCAAGCTGAAGGTGAGGAAGAAGCGGTCACAATCTTCCAGGAGCAAAAGCCCAACTCTGAGCTGTCCTGCAGGCCACTGTGCCTCATGTTTGTTGATGAGTCCGATCACGAGATGCTGACGGCCATCTTGGGACCTGTAGTGGCAGAGCGCAAAGCTATGAAGGAGAGTCGCCTCATTCTGTCCATTGGTGGGCTCCTCCGTTCCTTCCGCTTCTACTTCCGAGGCACAGGCTATGATGAGAAGATGGTGAGAGAAATGGAAGGGTTGGAGGCTTCAGGTTCCACCTACATCTGCACCTTGTGTGACTCCACACGAGCTGAAGCCTCCCAAAACATGGTACTGCACTCCATCACACGAAGCCATGAAGAAAACCTTGAGCGTTATGAGATATGGAGGACCAACCCTTTCTCTGAGTCTGCAGATGAACTGCGGGATCGGGTCAAAGGGGTCTCAGCTAAACCTTTCATGGAGACCCAGCCCACGCTAGATGCCTTGCACTGTGACATTGGCAATGCTACTGAGTTCTACAAGATTTTCCAGGACGAGATCGGTGAAATGTATCAAAAAAACAACCCACCTCGGGAAGAGCGCCGACGCTGGCGATCAATCCTGGACAAGCAGCTTAGGAAGAAGTTGAAGCTGAAGCCAGTGATGAGGATGAATGGAAACTATGCACGACGCCTGATGACCCATGAGGCTGTGAAAGTGGTTTGTGAGCTGGTTCCTTCAGAGGAACGTCGCAAGGCTCTGACAGAGCTGATGGAGTTGTACCTCCAAATGAAGCCTGTGTGGCGCTCTACCTGCCCAGCCAGAGACTGCCCTGACCAACTCTGCCGTTACAGCTTTAACTCACAGCGCTTTGCTGAACTCCTGTCCACTACATTCAAATATCGCTATGAAGGCAAGATTACAAACTACCTCCACAAGACACTGGCCCATGTGCC
>cau_359.2-homoz
GTGTCCAGCTCTTGGAATGTAGGCATTATCAACGGGCTCTCTGGCTGGACAGTTTCTGTGGATGATGTACCAGCTGACACCATCGCTAGAAGGTTCCGCTATGATGTCGCGCTAGTCTCAACTCTAAAAGACTTAGAGGAGGACATCATGGAAGGATTGCGAGAGAGAGGATTGGATGACAGCACATGCACATCAGGCTTCACTGTGGTAGTCAAGGAGTCATGTGATGGCATGGGAGATGTCAGTGAGAAGCACGGAGGAGGACCAGCTGTTCCCGAGAAAGCAGTGAGATTCTCTTTCACAGTGATGTCCATCACCGTTCAAGCTGAAGGTGAGGAAGAAGCGGTCACAATCTTCCAGGAGCAAAAGCCCAACTCTGAGCTGTCCTGCAGGCCACTGTGCCTCATGTTTGTTGATGAGTCCGATCACGAGATGCTGACGGCCATCTTGGGACCTGTAGTGGCAGAGCGCAAAGCTATGAAGGAGAGTCGCCTCATTCTGTCCATTGGTGGGCTCCTCCGTTCCTTCCGCTTCTACTTCCGAGGCACAGGCTATGATGAGAAGATGGTGAGAGAAATGGAAGGGTTGGAGGCTTCAGGTTCCACCTACATCTGCACCTTGTGTGACTCCACACGAGCTGAAGCCTCCCAAAACATGGTACTGCACTCCATCACACGAAGCCATGAAGAAAACCTTGAGCGTTATGAGATATGGAGGACCAACCCTTTCTCTGAGTCTGCAGATGAACTGCGGGATCGGGTCAAAGGGGTCTCAGCTAAACCTTTCATGGAGACCCAGCCCACGCTAGATGCCTTGCACTGTGACATTGGCAATGCTACTGAGTTCTACAAGATTTTCCAGGACGAGATCGGTGAAATGTATCAAAAAAACAACCCACCTCGGGAAGAGCGCCGACGCTGGCGATCAATCCTGGACAAGCAGCTTAGGAAGAAGTTGAAGCTGAAGCCAGTGATGAGGATGAATGGAAACTATGCACGACGCCTGATGACCCATGAGGCTGTGAAAGTGGTTTGTGAGCTGGTTCCTTCAGAGGAACGTCGCAAGGCTCTGACAGAGCTGATGGAGTTGTACCTCCAAATGAAGCCTGTGTGGCGCTCTACCTGCCCAGCCAGAGACTGCCCTGACCAACTCTGCCGTTACAGCTTTAACTCACAGCGCTTTGCTGAACTCCTGTCCACTACATTCAAATATCGCTATGAAGGCAAGATTACAAACTACCTCCACAAGACACTGGCCCATGTGCC
>ctl_245.1
GTGTCCAGCTCTTGGAATGTAGGCATTATCAACGGGCTCTCTGGCTGGACAGTTTCTGTGGATGATGTACCAGCTGACACCATCGCTAGAAGGTTCCGCTATGATGTCGCGCTAGTCTCAACTCTAAAAGACTTAGAGGAGGACATCATGGAAGGATTGCGAGAGAGAGGATTGGATGACAGCACATGCACATCAGGCTTCACTGTGGTAGTCAAGGAGTCATGTGATGGCATGGGAGATGTCAGTGAGAAGCACGGAGGAGGACCAGCTGTTCCCGAGAAAGCAGTGAGATTCTCTTTCACAGTGATGTCCATCACCGTTCAAGCTGAAGGTGAGGAAGAAGCGGTCACAATCTTCCAGGAGCAAAAGCCCAACTCTGAGCTGTCCTGCAGGCCTCTGTGCCTCATGTTTGTTGATGAGTCCGATCACGAGATGCTGACGGCCATCTTGGGACCTGTAGTGGCAGAGCGCAAAGCTATGAAGGAGAGTCGCCTCATTCTGTCGATTGGTGGGCTCCTCCGTTCCTTCCGCTTCTACTTCCGAGGCACAGGCTATGATGAGAAGATGGTGAGAGAAATGGAAGGGTTGGAGGCTTCAGGTTCCACCTACATCTGCACCTTGTGTGACTCCACACGAGCTGAAGCCTCCCAAAACATGGTGCTGCACTCCATCACACGAAGCCATGAAGAAAACCTTGAGCGTTATGAGATATGGAGGACCAACCCTTTCTCTGAGTCTGCAGATGAACTGCGGGATCGGGTCAAAGGGGTCTCAGCTAAACCTTTCATGGAGACCCAGCCCACGCTAGATGCCTTGCACTGTGACATTGGCAATGCTACTGAGTTCTACAAGATTTTCCAGGACGAGATCGGTGAAATGTATCAAAAAAACAACCCACCTCGGGAAGAGCGCCGACGCTGGCGATCAATCCTGGACAAGCAGCTTAGGAAGAAGTTGAAGCTGAAGCCAGTGATGAGGATGAATGGAAACTATGCACGACGCCTGATGACCCATGAGGCTGTGAAAGTGGTTTGTGAGCTGGTTCCTTCAGAGGAACGTCGCAAGGCTCTGACAGAGCTGATGGAGTTGTACCTCCAAATGAAGCCTGTGTGGCGCTCTACCTGCCCAGCCAGAGACTGCCCTGACCAACTCTGCCGTTACAGCTTTAACTCACAGCGCTTTGCTGAACTCCTGTCCACTACATTCAAATATCGCTATGAAGGCAAGATTACAAACTACCTCCACAAGACACTGGCCCATGTGCC
>ctl_245.2
GTGTCCAGCTCTTGGAATGTAGGCATTATCAACGGGCTCTCTGGCTGGACAGTTTCTGTGGATGATGTACCAGCTGACACCATCGCTAGAAGGTTCCGCTATGATGTCGCGCTAGTCTCAACTCTAAAAGACTTAGAGGAGGACATCATGGAAGGATTGCGAGAGAGAGGATTGGATGACAGCACATGCACATCAGGCTTCACTGTGGTAGTCAAGGAGTCATGTGATGGCATGGGAGATGTCAGTGAGAAGCACGGAGGAGGACCAGCGGTTCCCGAGAAAGCAGTGAGATTCTCTTTCACAGTGATGTCCATCACCGTTCAAGCTGAAGGTGAGGAAGAAGCGGTCACAATCTTCCAGGAGCAAAAGCCCAACTCTGAGCTGTCCTGCAGGCCTCTGTGCCTCATGTTTGTTGATGAGTCCGATCACGAGATGCTGACGGCCATCTTGGGACCTGTAGTGGCAGAGCGCAAAGCTATGAAGGAGAGTCGCCTCATTCTGTCCATTGGTGGGCTCCTCCGTTCCTTCCGCTTCTACTTCCGAGGCACAGGCTATGATGAGAAGATGGTGAGAGAAATGGAAGGGTTGGAGGCTTCAGGTTCCACCTACATCTGCACCTTGTGTGACTCCACACGAGCTGAAGCCTCCCAAAACATGGTGCTGCACTCCATCACACGAAGCCATGAAGAAAACCTTGAGCGTTATGAGATATGGAGGACCAACCCTTTCTCTGAGTCTGCAGATGAACTGCGGGATCGGGTCAAAGGGGTCTCAGCTAAACCTTTCATGGAGACCCAGCCCACGCTAGATGCCTTGCACTGTGACATTGGCAATGCTACTGAGTTCTACAAGATTTTCCAGGACGAGATCGGTGAAATGTATCAAAAAAACAACCCACCTCGGGAAGAGCGCCGACGCTGGCGATCAATCCTGGACAAGCAGCTTAGGAAGAAGTTGAAGCTGAAGCCAGTGATGAGGATGAATGGAAACTATGCACGACGCCTGATGACCCATGAGGCTGTGAAAGTGGTTTGTGAGCTGGTTCCTTCAGAGGAACGTCGCAAGGCTCTGACAGAGCTGATGGAGTTGTACCTCCAAATGAAGCCTGTGTGGCGCTCTACCTGCCCAGCCAGAGACTGCCCTGACCAACTCTGCCGTTACAGCTTTAACTCACAGCGCTTTGCTGAACTCCTGTCCACTACATTCAAATATCGCTATGAAGGCAAGATTACAAACTACCTCCACAAGACACTGGCCCATGTGCC
>ctl_246.1
GTGTCCAGCTCTTGGAATGTAGGCATTATCAACGGGCTCTCTGGCTGGACAGTTTCTGTGGATGATGTACCAGCTGACACCATCGCTAGAAGGTTCCGCTATGATGTCGCGCTAGTCTCAACTCTAAAAGACTTAGAGGAGGACATCATGGAAGGATTGCGAGAGAGAGGATTGGATGACAGCACATGCACATCAGGCTTCACTGTGGTAGTCAAGGAGTCATGTGATGGCATGGGAGATGTCAGTGAGAAGCACGGAGGAGGACCAGCTGTTCCCGAGAAAGCAGTGAGATTCTCTTTCACAGTGATGTCCATCACCGTTCAAGCTGAAGGTGAGGAAGAAGCGGTCACAATCTTCCAGGAGCAAAAGCCCAACTCTGAGCTGTCCTGCAGGCCACTGTGCCTCATGTTTGTTGATGAGTCCGATCACGAGATGCTGACGGCCATCTTGGGACCTGTAGTGGCAGAGCGCAAAGCTATGAAGGAGAGTCGCCTCATTCTGTCCATTGGTGGGCTCCTCCGTTCCTTCCGCTTCTACTTCCGAGGCACAGGCTATGATGAGAAGATGGTGAGAGAAATGGAAGGGTTGGAGGCTTCAGGTTCCACCTACATCTGCACCTTGTGTGACTCCACACGAGCTGAAGCCTCCCAAAACATGGTACTGCACTCCATCACACGAAGCCATGAAGAAAACCTTGAGCGTTATGAGATATGGAGGACCAACCCTTTCTCTGAGTCTGCAGATGAACTGCGGGATCGGGTCAAAGGGGTCTCAGCTAAACCTTTCATGGAGACCCAGCCCACGCTAGATGCCTTGCACTGTGACATTGGCAATGCTACTGAGTTCTACAAGATTTTCCAGGACGAGATCGGTGAAATGTATCAAAAAAACAACCCACCTCGGGAAGAGCGCCGACGCTGGCGATCAATCCTGGACAAGCAGCTTAGGAAGAAGTTGAAGCTGAAGCCAGTGATGAGGATGAATGGAAACTATGCACGACGACTGATGACCCATGAGGCTGTGAAAGTGGTTTGTGAGCTGGTTCCTTCAGAGGAACGTCGCAAGGCTCTGACAGAGCTGATGGAGTTGTACCTCCAAATGAAGCCTGTGTGGCGCTCTACCTGCCCAGCCAGAGACTGCCCTGACCAACTCTGCCGTTACAGCTTTAACTCACAGCGCTTTGCTGAACTCCTGTCCACTACATTCAAATATCGCTATGAAGGCAAGATTACAAACTACCTCCACAAGACACTGGCCCATGTGCC
>ctl_246.2
GTGTCCAGCTCTTGGAATGTAGGCATTATCAACGGGCTCTCTGGCTGGACAGTTTCTGTGGATGATGTACCAGCTGACACCATCGCTAGAAGGTTCCGCTATGATGTCGCGCTAGTCTCAACTCTAAAAGACTTAGAGGAGGACATCATGGAAGGATTGCGAGAGAGAGGATTGGATGACAGCACATGCACATCAGGCTTCACTGTGGTAGTCAAGGAGTCATGTGATGGCATGGGAGATGTCAGTGAGAAGCACGGAGGAGGACCAGCTGTTCCCGAGAAAGCAGTGAGATTCTCTTTCACAGTGATGTCCATCACCGTTCAAGCTGAAGGTGAGGAAGAAGCGGTCACAATCTTCCAGGAGCAAAAGCCCAACTCTGAGCTGTCCTGCAGGCCACTGTGCCTCATGTTTGTTGATGAGTCCGATCACGAGATGCTGACGGCCATCTTGGGACCTGTAGTGGCAGAGCGCAAAGCTATGAAGGAGAGTCGCCTCATTCTGTCCATTGGTGGGCTCCTCCGTTCCTTCCGCTTCTACTTCCGAGGCACAGGCTATGATGAGAAGATGGTGAGAGAAATGGAAGGGTTGGAGGCTTCAGGTTCCACCTACATCTGCACCTTGTGTGACTCCACACGAGCTGAAGCCTCCCAAAACATGGTACTGCACTCCATCACACGAAGCCATGAAGAAAACCTTGAGCGTTATGAGATATGGAGGACCAACCCTTTCTCTGAGTCTGCAGATGAACTGCGGGATCGGGTCAAAGGGGTCTCAGCTAAACCTTTCATGGAGACCCAGCCCACGCTAGATGCCTTGCACTGTGACATTGGCAATGCTACTGAGTTCTACAAGATTTTCCAGGACGAGATCGGTGAAATGTATCAAAAAAACAACCCACCTCGGGAGGAGCGCCGACGCTGGCGATCAATCCTGGACAAGCAGCTTAGGAAGAAGTTGAAGCTGAAGCCAGTGATGAGGATGAATGGAAACTATGCACGACGACTGATGACCCATGAGGCTGTGAAAGTGGTTTGTGAGCTGGTTCCTTCAGAGGAACGTCGCAAGGCTCTGACAGAGCTGATGGAGTTGTACCTCCAAATGAAGCCTGTGTGGCGCTCTACCTGCCCAGCCAGAGACTGCCCTGACCAACTCTGCCGTTACAGCTTTAACTCACAGCGCTTTGCTGAACTCCTGTCCACTACATTCAAATATCGCTATGAAGGCAAGATTACAAACTACCTCCACAAGACACTGGCCCATGTGCC
>ctl_247.1
GTGTCCAGCTCTTGGAATGTAGGCATTATCAACGGGCTCTCTGGCTGGACAGTTTCTGTGGATGATGTACCAGCTGACACCATCGCTAGAAGGTTCCGCTATGATGTCGCGCTAGTCTCAACTCTAAAAGACTTAGAGGAGGACATCATGGAAGGATTGCGAGAGAGAGGATTGGATGACAGCACATGCACATCAGGCTTCACTGTGGTAGTCAAGGAGTCATGTGATGGCATGGGAGATGTCAGTGAGAAGCACGGAGGAGGACCAGCTGTTCCCGAGAAAGCAGTGAGATTCTCTTTCACAGTGATGTCCATCACCGTTCAAGCTGAAGGTGAGGAAGAAGCGGTCACAATCTTCCAGGAGCAAAAGCCCAACTCTGAGCTGTCCTGCAGGCCACTGTGCCTCATGTTTGTTGATGAGTCCGATCACGAGATGCTGACGGCCATCTTGGGACCTGTAGTGGCAGAGCGCAAAGCTATGAAGGAGAGTCGCCTCATTCTGTCCATTGGTGGGCTCCTCCGTTCCTTCCGCTTCTACTTCCGAGGCACAGGCTATGATGAGAAGATGGTGAGAGAAATGGAAGGGTTGGAGGCTTCAGGTTCCACCTACATCTGCACCTTGTGTGACTCCACACGAGCTGAAGCCTCCCAAAACATGGTGCTGCACTCCATCACACGAAGCCATGAAGAAAACCTTGAGCGTTATGAGATATGGAGGACCAACCCTTTCTCTGAGTCTGCAGATGAACTGCGGGATCGGGTCAAAGGGGTCTCAGCTAAACCTTTCATGGAGACCCAGCCCACGCTAGATGCCTTGCACTGTGACATTGGCAATGCTACTGAGTTCTACAAGATTTTCCAGGACGAGATCGGTGAAATGTATCAAAAAAACAACCCACCTCGGGAAGAGCGCCGACGCTGGCGATCAATCCTGGACAAGCAGCTTAGGAAGAAGTTGAAGCTGAAGCCAGTGATGAGGATGAATGGAAACTATGCACGACGCCTGATGACCCATGAGGCTGTGAAAGTGGTTTGTGAGCTGGTTCCTTCAGAGGAACGTCGCAAGGCTCTGACAGAGCTGATGGAGTTGTACCTCCAAATGAAGCCTGTGTGGCGCTCTACCTGCCCAGCCAGAGACTGCCCTGACCAACTCTGCCGTTACAGCTTTAACTCACAGCGCTTTGCTGAACTCCTGTCCACTACATTCAAATATCGCTATGAAGGCAAGATTACAAACTACCTCCACAAGACACTGGCCCATGTGCC
>ctl_247.2
GTGTCCAGCTCTTGGAATGTAGGCATTATCAACGGGCTCTCTGGCTGGACAGTTTCTGTGGATGATGTACCAGCTGACACCATTGCTAGAAGGTTCCGCTATGATGTCGCGCTAGTCTCAACTCTAAAAGACTTAGAGGAGGACATCATGGAAGGATTGCGAGAGAGAGGATTGGATGACAGCACATGCACATCAGGCTTCACTGTGGTAGTCAAGGAGTCATGTGATGGCATGGGAGATGTCAGTGAGAAGCACGGAGGAGGACCAGCTGTTCCCGAGAAAGCAGTGAGATTCTCTTTCACAGTGATGTCCATCACCGTTCAAGCTGAAGGTGAGGAAGAAGCGGTCACAATCTTCCAGGAGCAAAAGCCCAACTCTGAGCTGTCCTGCAGGCCACTGTGCCTCATGTTTGTTGATGAGTCCGATCACGAGATGCTGACGGCCATCTTGGGACCTGTAGTGGCAGAGCGCAAAGCTATGAAGGAGAGTCGCCTCATTCTGTCCATTGGTGGGCTCCTCCGTTCCTTCCGCTTCTACTTCCGAGGCACAGGCTATGATGAGAAGATGGTGAGAGAAATGGAAGGGTTGGAGGCTTCAGGTTCCACCTACATCTGCACCTTGTGTGACTCCACACGAGCTGAAGCCTCCCAAAACATGGTGCTGCACTCCATCACACGAAGCCATGAAGAAAACCTTGAGCGTTATGAGATATGGAGGACCAACCCTTTCTCTGAGTCTGCAGATGAACTGCGGGATCGGGTCAAAGGGGTCTCAGCTAAACCTTTCATGGAGACCCAGCCCACGCTAGATGCCTTGCACTGTGACATTGGCAATGCTACTGAGTTCTACAAGATTTTCCAGGACGAGATCGGTGAAATGTATCAAAAAAACAACCCACCTCGGGAAGAGCGCCGACGCTGGCGATCAATCCTGGACAAGCAGCTTAGGAAGAAGTTGAAGCTGAAGCCAGTGATGAGGATGAATGGAAACTATGCACGACGCCTGATGACCCATGAGGCTGTGAAAGTGGTTTGTGAGCTGGTTCCTTCAGAGGAACGTCGCAAGGCTCTGACAGAGCTGATGGAGTTGTACCTCCAAATGAAGCCTGTGTGGCGCTCTACCTGCCCAGCCAGAGACTGCCCTGACCAACTCTGCCGTTACAGCTTTAACTCACAGCGCTTTGCTGAACTCCTGTCCACTACATTCAAATATCGCTATGAAGGCAAGATTACAAACTACCTCCACAAGACACTGGCCCATGTGCC
>ctl_356.1
GTGTCCAGCTCTTGGAATGTAGGCATTATCAACGGGCTCTCTGGCTGGACAGTTTCTGTGGATGATGTACCAGCTGACACCATCGCTAGAAGGTTCCGCTATGATGTCGCGCTAGTCTCAACTCTAAAAGACTTAGAGGAGGACATCATGGAAGGATTGCGAGAGAGAGGATTGGATGACAGCACATGCACATCAGGCTTCACTGTGGTAGTCAAGGAGTCATGTGATGGCATGGGAGATGTCAGTGAGAAGCACGGAGGAGGACCAGCTGTTCCCGAGAAAGCAGTGAGATTCTCTTTCACAGTGATGTCCATCACCGTTCAAGCTGAAGGTGAGGAAGAAGCGGTCACAATCTTCCAGGAGCAAAAGCCCAACTCTGAGCTGTCCTGCAGGCCACTGTGCCTCATGTTTGTTGATGAGTCCGATCACGAGATGCTGACGGCCATCTTGGGACCTGTAGTGGCAGAGCGCAAAGCTATGAAGGAGAGTCGCCTCATTCTGTCCATTGGTGGGCTCCTCCGTTCCTTCCGCTTCTACTTCCGAGGCACAGGCTATGATGAGAAGATGGTGAGAGAAATGGAAGGGTTGGAGGCTTCAGGTTCCACCTACATCTGCACCTTGTGTGACTCCACACGAGCTGAAGCCTCCCAAAACATGGTGCTGCACTCCATCACACGAAGCCATGAAGAAAACCTTGAGCGTTATGAGATATGGAGGACCAACCCTTTCTCTGAGTCTGCAGATGAACTGCGGGATCGGGTCAAAGGGGTCTCAGCTAAACCTTTCATGGAGACCCAGCCCACGCTAGATGCCTTGCACTGTGACATTGGCAATGCTACTGAGTTCTACAAGATTTTCCAGGACGAGATCGGTGAAATGTATCAAAAAAACAACCCACCTCGGGAAGAGCGCCGACGCTGGCGATCAATCCTGGACAAGCAGCTTAGGAAGAAGTTGAAGCTGAAGCCAGTGATGAGGATGAATGGAAACTATGCACGACGCCTGATGACCCATGAGGCTGTGAAAGTGGTTTGTGAGCTGGTTCCTTCAGAGGAACGTCGCAAGGCTCTGACAGAGCTGATGGAGTTGTACCTCCAAATGAAGCCTGTGTGGCGCTCTACCTGCCCAGCCAGAGACTGCCCTGACCAACTCTGCCGTTACAGCTTTAACTCACAGCGCTTTGCTGAACTCCTGTCCACTACATTCAAATATCGCTATGAAGGCAAGATTACAAACTACCTCCACAAGACACTGGCCCATGTGCC
>ctl_356.2
GTGTCCAGCTCTTGGAATGTAGGCATTATCAACGGGCTCTCTGGCTGGACAGTTTCTGTGGATGATGTACCAGCTGACACCATTGCTAGAAGGTTCCGCTATGATGTCGCGCTAGTCTCAACTCTAAAAGACTTAGAGGAGGACATCATGGAAGGATTGCGAGAGAGAGGATTGGATGACAGCACATGCACATCAGGCTTCACTGTGGTAGTCAAGGAGTCATGTGATGGCATGGGAGATGTCAGTGAGAAGCACGGAGGAGGACCAGCTGTTCCCGAGAAAGCAGTGAGATTCTCTTTCACAGTGATGTCCATCACCGTTCAAGCTGAAGGTGAGGAAGAAGCGGTCACAATCTTCCAGGAGCAAAAGCCCAACTCTGAGCTGTCCTGCAGGCCACTGTGCCTCATGTTTGTTGATGAGTCCGATCACGAGATGCTGACGGCCATCTTGGGACCTGTAGTGGCAGAGCGCAAAGCTATGAAGGAGAGTCGCCTCATTCTGTCCATTGGTGGGCTCCTCCGTTCCTTCCGCTTCTACTTCCGAGGCACAGGCTATGATGAGAAGATGGTGAGAGAAATGGAAGGGTTGGAGGCTTCAGGTTCCACCTACATCTGCACCTTGTGTGACTCCACACGAGCTGAAGCCTCCCAAAACATGGTGCTGCACTCCATCACACGAAGCCATGAAGAAAACCTTGAGCGTTATGAGATATGGAGGACCAACCCTTTCTCTGAGTCTGCAGATGAACTGCGGGATCGGGTCAAAGGGGTCTCAGCTAAACCTTTCATGGAGACCCAGCCCACGCTAGATGCCTTGCACTGTGACATTGGCAATGCTACTGAGTTCTACAAGATTTTCCAGGACGAGATCGGTGAAATGTATCAAAAAAACAACCCACCTCGGGAAGAGCGCCGACGCTGGCGATCAATCCTGGACAAGCAGCTTAGGAAGAAGTTGAAGCTGAAGCCAGTGATGAGGATGAATGGAAACTATGCACGACGCCTGATGACCCATGAGGCTGTGAAAGTGGTTTGTGAGCTGGTTCCTTCAGAGGAACGTCGCAAGGCTCTGACAGAGCTGATGGAGTTGTACCTCCAAATGAAGCCTGTGTGGCGCTCTACCTGCCCAGCCAGAGACTGCCCTGACCAACTCTGCCGTTACAGCTTTAACTCACAGCGCTTTGCTGAACTCCTGTCCACTACATTCAAATATCGCTATGAAGGCAAGATTACAAACTACCTCCACAAGACACTGGCCCATGTGCC
>ctl_357.1
GTGTCCAGCTCTTGGAATGTAGGCATTATCAACGGGCTCTCTGGCTGGACAGTTTCTGTGGATGATGTACCAGCTGACACCATCGCTAGAAGGTTCCGCTATGATGTCGCGCTAGTCTCAACTCTAAAAGACTTAGAGGAGGACATCATGGAAGGATTGCGAGAGAGAGGATTGGATGACAGCACATGCACATCAGGCTTCACTGTGGTAGTCAAGGAGTCATGTGATGGCATGGGAGATGTCAGTGAGAAGCACGGAGGAGGACCAGCTGTTCCCGAGAAAGCAGTGAGATTCTCTTTCACAGTGATGTCCATCACCGTTCAAGCTGAAGGTGAGGAAGAAGCGGTCACAATCTTCCAGGAGCAAAAGCCCAACTCTGAGCTGTCCTGCAGGCCACTGTGCCTCATGTTTGTTGATGAGTCCGATCACGAGATGCTGACGGCCATCTTGGGACCTGTAGTGGCAGAGCGCAAAGCTATGAAGGAGAGTCGCCTCATTCTGTCCATTGGTGGGCTCCTCCGTTCCTTCCGCTTCTACTTCCGAGGCACAGGCTATGATGAGAAGATGGTGAGAGAAATGGAAGGGTTGGAGGCTTCAGGTTCCACCTACATCTGCACCTTGTGTGACTCCACACGAGCTGAAGCCTCCCAAAACATGGTGCTGCACTCCATCACACGAAGCCATGAAGAAAACCTTGAGCGTTATGAGATATGGAGGACCAACCCTTTCTCTGAGTCTGCAGATGAACTGCGGGATCGGGTCAAAGGGGTCTCAGCTAAACCTTTCATGGAGACCCAGCCCACGCTAGATGCCTTGCACTGTGACATTGGCAATGCTACTGAGTTCTACAAGATTTTCCAGGACGAGATCGGTGAAATGTATCAAAAAAACAACCCACCTCGGGAAGAGCGCCGACGCTGGCGATCAATCCTGGACAAGCAGCTTAGGAAGAAGTTGAAGCTGAAGCCAGTGATGAGGATGAATGGAAACTATGCACGACGCCTGATGACCCATGAGGCTGTGAAAGTGGTTTGTGAGCTGGTTCCTTCAGAGGAACGTCGCAAGGCTCTGACAGAGCTGATGGAGTTGTACCTCCAAATGAAGCCTGTGTGGCGCTCTACCTGCCCAGCCAGAGACTGCCCTGACCAACTCTGCCGTTACAGCTTTAACTCACAGCGCTTTGCTGAACTCCTGTCCACTACATTCAAATATCGCTATGAAGGCAAGATTACAAACTACCTCCACAAGACACTGGCCCATGTGCC
>ctl_357.2
GTGTCCAGCTCTTGGAATGTAGGCATTATCAACGGGCTCTCTGGCTGGACAGTTTCTGTGGATGATGTACCAGCTGACACCATCGCTAGAAGGTTCCGCTATGATGTCGCGCTAGTCTCAACTCTAAAAGACTTAGAGGAGGACATCATGGAAGGATTGCGAGAGAGAGGATTGGATGACAGCACATGCACATCAGGCTTCACTGTGGTAGTCAAGGAGTCATGTGATGGCATGGGAGATGTCAGTGAGAAGCACGGAGGAGGACCAGCTGTTCCCGAGAAAGCAGTGAGATTCTCTTTCACAGTGATGTCCATCACCGTTCAAGCTGAAGGTGAGGAAGAAGCGGTCACAATCTTCCAGGAGCAAAAGCCCAACTCTGAGCTGTCCTGCAGGCCACTGTGCCTCATGTTTGTTGATGAGTCCGATCACGAGATGCTGACGGCCATCTTGGGACCTGTAGTGGCAGAGCGCAAAGCTATGAAGGAGAGTCGCCTCATTCTGTCCATTGGTGGGCTCCTCCGTTCCTTCCGCTTCTACTTCCGAGGCACCGGCTATGATGAGAAGATGGTGAGAGAAATGGAAGGGTTGGAGGCTTCAGGTTCCACCTACATCTGCACCTTGTGTGACTCCACACGAGCTGAAGCCTCCCAAAACATGGTGCTGCACTCCATCACACGAAGCCATGAAGAAAACCTTGAGCGTTATGAGATATGGAGGACCAACCCTTTCTCTGAGTCTGCAGATGAACTGCGGGATCGGGTCAAAGGGGTCTCAGCTAAACCTTTCATGGAGACCCAGCCCACGCTAGATGCCTTGCACTGTGACATTGGCAATGCTACTGAGTTCTACAAGATTTTCCAGGACGAGATCGGTGAAATGTATCAAAAAAACAACCCACCTCGGGAAGAGCGCCGACGCTGGCGATCAATCCTGGACAAGCAGCTTAGGAAGAAGTTGAAGCTGAAGCCAGTGATGAGGATGAATGGAAACTATGCACGACGCCTGATGACCCATGAGGCTGTGAAAGTGGTTTGTGAGCTGGTTCCTTCAGAGGAACGTCGCAAGGCTCTGACAGAGCTGATGGAGTTGTACCTCCAAATGAAGCCTGTGTGGCGCTCTACCTGCCCAGCCAGAGACTGCCCTGACCAACTCTGCCGTTACAGCTTTAACTCACAGCGCTTTGCTGAACTCCTGTCCACTACATTCAAATATCGCTATGAAGGCAAGATTACAAACTACCTCCACAAGACACTGGCCCATGTGCC
>jac_238.1
GTGTCCAGCTCTTGGAATGTAGGCATTATCAACGGGCTCTCTGGCTGGACAGTTTCTGTGGATGATGTACCAGCTGACACCATCGCTAGAAGGTTCCGCTATGATGTCGCGCTAGTCTCAACTCTAAAAGACTTAGAGGAGGACATCATGGAAGGATTGCGAGAGAGAGGATTGGATGACAGCACATGCACATCAGGCTTCACTGTGGTAGTCAAGGAGTCATGTGATGGCATGGGAGATGTCAGTGAGAAGCACGGAGGAGGACCAGCTGTTCCCGAGAAAGCAGTGAGATTCTCTTTCACAGTGATGTCCATCACCGTTCAAGCTGAAGGTGAGGAAGAAGCGGTCACAATCTTCCAGGAGCAAAAGCCCAACTCTGAGCTGTCCTGCAGGCCACTGTGCCTCATGTTTGTTGATGAGTCCGATCACGAGATGCTGACGGCCATCTTGGGACCTGTAGTGGCAGAGCGCAAAGCTATGAAGGAGAGTCGCCTCATTCTGTCCATTGGTGGGCTCCTCCGTTCCTTCCGCTTCTACTTCCGAGGCACAGGCTATGATGAGAAGATGGTGAGAGAAATGGAAGGGTTGGAGGCTTCAGGTTCCACCTACATCTGCACCTTGTGTGACTCCACACGAGCTGAAGCCTCCCAAAACATGGTACTGCACTCCATCACACGAAGCCATGAAGAAAACCTTGAGCGTTATGAGATATGGAGGACCAACCCTTTCTCTGAGTCTGCAGATGAACTGCGGGATCGGGTCAAAGGGGTCTCAGCTAAACCTTTCATGGAGACCCAGCCCACGCTAGATGCCTTGCACTGTGACATTGGCAATGCTACTGAGTTCTACAAGATTTTCCAGGACGAGATCGGTGAAATGTATCAAAAAAACAACCCACCTCGGGAAGAGCGCCGACGCTGGCGATCAATCCTGGACAAGCAGCTTAGGAAGAAGTTGAAGCTGAAGCCAGTGATGAGGATGAATGGAAACTATGCACGACGCCTGATGACCCATGAGGCTGTGAAAGTGGTTTGTGAGCTGGTTCCTTCAGAGGAACGTCGCAAGGCTCTGACAGAGCTGATGGAGTTGTACCTCCAAATGAAGCCTGTGTGGCGCTCTACCTGCCCAGCCAGAGACTGCCCTGACCAACTCTGCCGTTACAGCTTTAACTCACAGCGCTTTGCTGAACTCCTGTCCACTACATTCAAATATCGCTATGAAGGCAAGATTACAAACTACCTCCACAAGACACTGGCCCATGTGCC
>jac_238.2
GTGTCCAGCTCTTGGAATGTAGGCATTATCAACGGGCTCTCTGGCTGGACAGTTTCTGTGGATGATGTACCAGCTGACACCATCGCTAGAAGGTTCCGCTATGATGTCGCGCTAGTCTCAACTCTAAAAGACTTAGAGGAGGACATCATGGAAGGATTGCGAGAGAGAGGATTGGATGACAGCACATGCACATCAGGCTTCACTGTGGTAGTCAAGGAGTCATGTGATGGCATGGGAGATGTCAGTGAGAAGCACGGAGGAGGACCAGCTGTTCCCGAGAAAGCAGTGAGATTCTCTTTCACAGTGATGTCCATCACCGTTCAAGCTGAAGGTGAGGAAGAAGCGGTCACAATCTTCCAGGAGCAAAAGCCCAACTCTGAGCTGTCCTGCAGGCCACTGTGCCTCATGTTTGTTGATGAGTCCGATCACGAGATGCTGACGGCCATCTTGGGACCTGTAGTGGCAGAGCGCAAAGCTATGAAGGAGAGTCGCCTCATTCTGTCCATTGGTGGGCTCCTCCGTTCCTTCCGCTTCTACTTCCGAGGCACAGGCTATGATGAGAAGATGGTGAGAGAAATGGAAGGGTTGGAGGCTTCAGGTTCCACCTACATCTGCACCTTGTGTGACTCCACACGAGCTGAAGCCTCCCAAAACATGGTACTGCACTCCATCACACGAAGCCATGAAGAAAACCTTGAGCGTTATGAGATATGGAGGACCAACCCTTTCTCTGAGTCTGCAGATGAACTGCGGGATCGGGTCAAAGGGGTCTCAGCTAAACCTTTCATGGAGACCCAGCCCATGCTAGATGCCTTGCACTGTGACATTGGCAATGCTACTGAGTTCTACAAGATTTTCCAGGACGAGATCGGTGAAATGTATCAAAAAAACAACCCACCTCGGGAAGAGCGCCGACGCTGGCGATCAATCCTGGACAAGCAGCTTAGGAAGAAGTTGAAGCTGAAGCCAGTGATGAGGATGAATGGAAACTATGCACGACGCCTGATGACCCATGAGGCTGTGAAAGTGGTTTGTGAGCTGGTTCCTTCAGAGGAACGTCGCAAGGCTCTGACAGAGCTGATGGAGTTGTACCTCCAAATGAAGCCTGTGTGGCGCTCTACCTGCCCAGCCAGAGACTGCCCTGACCAACTCTGCCGTTACAGCTTTAACTCACAGCGCTTTGCTGAACTCCTGTCCACTACATTCAAATATCGCTATGAAGGCAAGATTACAAACTACCTCCACAAGACACTGGCCCATGTGCC
>jac_239.1-homoz
GTGTCCAGCTCTTGGAATGTAGGCATTATCAACGGGCTCTCTGGCTGGACAGTTTCTGTGGATGATGTACCAGCTGACACCATCGCTAGAAGGTTCCGCTATGATGTCGCGCTAGTCTCAACTCTAAAAGACTTAGAGGAGGACATCATGGAAGGATTGCGAGAGAGAGGATTGGATGACAGCACATGCACATCAGGCTTCACTGTGGTAGTCAAGGAGTCATGTGATGGCATGGGAGATGTCAGTGAGAAGCACGGAGGAGGACCAGCTGTTCCCGAGAAAGCAGTGAGATTCTCTTTCACAGTGATGTCCATCACCGTTCAAGCTGAAGGTGAGGAAGAAGCGGTCACAATCTTCCAGGAGCAAAAGCCCAACTCTGAGCTGTCCTGCAGGCCACTGTGCCTCATGTTTGTTGATGAGTCCGATCACGAGATGCTGACGGCCATCTTGGGACCTGTAGTGGCAGAGCGCAAAGCTATGAAGGAGAGTCGCCTCATTCTGTCCATTGGTGGGCTCCTCCGTTCCTTCCGCTTCTACTTCCGAGGCACAGGCTATGATGAGAAGATGGTGAGAGAAATGGAAGGGTTGGAGGCTTCAGGTTCCACCTACATCTGCACCTTGTGTGACTCCACACGAGCTGAAGCCTCCCAAAACATGGTGCTGCACTCCATCACACGAAGCCATGAAGAAAACCTTGAGCGTTATGAGATATGGAGGACCAACCCTTTCTCTGAGTCTGCAGATGAACTGCGGGATCGGGTCAAAGGGGTCTCAGCTAAACCTTTCATGGAGACCCAGCCCACGCTAGATGCCTTGCACTGTGACATTGGCAATGCTACTGAGTTCTACAAGATTTTCCAGGACGAGATCGGTGAAATGTATCAAAAAAACAACCCACCTCGGGAAGAGCGCCGACGCTGGCGATCAATCCTGGACAAGCAGCTTAGGAAGAAGTTGAAGCTGAAGCCAGTGATGAGGATGAATGGAAACTATGCACGACGCCTGATGACCCATGAGGCTGTGAAAGTGGTTTGTGAGCTGGTTCCTTCAGAGGAACGTCGCAAGGCTCTGACAGAGCTGATGGAGTTGTACCTCCAAATGAAGCCTGTGTGGCGCTCTACCTGCCCAGCCAGAGACTGCCCTGACCAACTCTGCCGTTACAGCTTTAACTCACAGCGCTTTGCTGAACTCCTGTCCACTACATTCAAATATCGCTATGAAGGCAAGATTACAAACTACCTCCACAAGACACTGGCCCATGTGCC
>jac_239.2-homoz
GTGTCCAGCTCTTGGAATGTAGGCATTATCAACGGGCTCTCTGGCTGGACAGTTTCTGTGGATGATGTACCAGCTGACACCATCGCTAGAAGGTTCCGCTATGATGTCGCGCTAGTCTCAACTCTAAAAGACTTAGAGGAGGACATCATGGAAGGATTGCGAGAGAGAGGATTGGATGACAGCACATGCACATCAGGCTTCACTGTGGTAGTCAAGGAGTCATGTGATGGCATGGGAGATGTCAGTGAGAAGCACGGAGGAGGACCAGCTGTTCCCGAGAAAGCAGTGAGATTCTCTTTCACAGTGATGTCCATCACCGTTCAAGCTGAAGGTGAGGAAGAAGCGGTCACAATCTTCCAGGAGCAAAAGCCCAACTCTGAGCTGTCCTGCAGGCCACTGTGCCTCATGTTTGTTGATGAGTCCGATCACGAGATGCTGACGGCCATCTTGGGACCTGTAGTGGCAGAGCGCAAAGCTATGAAGGAGAGTCGCCTCATTCTGTCCATTGGTGGGCTCCTCCGTTCCTTCCGCTTCTACTTCCGAGGCACAGGCTATGATGAGAAGATGGTGAGAGAAATGGAAGGGTTGGAGGCTTCAGGTTCCACCTACATCTGCACCTTGTGTGACTCCACACGAGCTGAAGCCTCCCAAAACATGGTGCTGCACTCCATCACACGAAGCCATGAAGAAAACCTTGAGCGTTATGAGATATGGAGGACCAACCCTTTCTCTGAGTCTGCAGATGAACTGCGGGATCGGGTCAAAGGGGTCTCAGCTAAACCTTTCATGGAGACCCAGCCCACGCTAGATGCCTTGCACTGTGACATTGGCAATGCTACTGAGTTCTACAAGATTTTCCAGGACGAGATCGGTGAAATGTATCAAAAAAACAACCCACCTCGGGAAGAGCGCCGACGCTGGCGATCAATCCTGGACAAGCAGCTTAGGAAGAAGTTGAAGCTGAAGCCAGTGATGAGGATGAATGGAAACTATGCACGACGCCTGATGACCCATGAGGCTGTGAAAGTGGTTTGTGAGCTGGTTCCTTCAGAGGAACGTCGCAAGGCTCTGACAGAGCTGATGGAGTTGTACCTCCAAATGAAGCCTGTGTGGCGCTCTACCTGCCCAGCCAGAGACTGCCCTGACCAACTCTGCCGTTACAGCTTTAACTCACAGCGCTTTGCTGAACTCCTGTCCACTACATTCAAATATCGCTATGAAGGCAAGATTACAAACTACCTCCACAAGACACTGGCCCATGTGCC
>n1_271.1-homoz
GTGTCCAGCTCTTGGAATGTAGGCATTATCAACGGGCTCTCTGGCTGGACAGTTTCTGTGGATGATGTACCAGCTGACACCATCGCTAGAAGGTTCCGCTATGATGTCGCGCTAGTCTCAACTCTAAAAGACTTAGAGGAGGACATCATGGAAGGATTGCGAGAGAAAGGATTGGATGACAGCACATGCACATCAGGCTTCACTGTGGTAGTCAAGGAGTCATGTGATGGCATGGGAGATGTCAGTGAGAAGCACGGAGGAGGACCAGCTGTTCCCGAGAAAGCAGTGAGATTCTCTTTCACAGTGATGTCCATCACCGTTCAAGCTGAAGGTGAGGAAGAAGCGGTCACAATCTTCCAGGAGCAAAAGCCCAACTCTGAGCTGTCCTGCAGGCCACTGTGCCTCATGTTTGTTGATGAGTCCGATCACGAGATGCTGACGGCCATCTTGGGACCTGTAGTGGCAGAGCGCAAAGCTATGAAGGAGAGTCGCCTCATTCTGTCCATTGGTGGGCTCCTCCGTTCCTTCCGCTTCTACTTCCGAGGCACAGGCTATGATGAGAAGATGGTGAGAGAAATGGAAGGGTTGGAGGCTTCAGGTTCCACCTACATCTGCACCTTGTGTGACTCCACTCGAGCTGAAGCCTCCCAAAACATGGTGCTGCACTCCATCACACGAAGCCATGACGAAAACCTTGAGCGTTATGAGATATGGAGGACCAACCCTTTCTCTGAGTCTGCAGATGAACTGCGGGATCGGGTCAAAGGGGTCTCAGCTAAGCCTTTCATGGAGACTCAGCCCACGCTAGATGCCTTGCACTGTGACATTGGCAATGCTACTGAGTTCTACAAGATTTTCCAGGACGAGATCGGTGAAATGTATCAAAAAAACAACCCACCTCGGGAAGAACGCCGACGCTGGCGATCAGTCCTGGACAAGCAACTTAGGAAGAAGTTGAAGCTGAAGCCAGTGATGAGGATGAATGGAAACTATGCACGACGCCTGATGACCTATGAGGCTGTGAAAGTGGTTTGTGAGCTGGTTCCTTCAGAGGAACGTCGCAAGGCTCTGACAGAGCTGATGGAGTTGTACCTCCAAATGAAACCTGTGTGGCGCTCTTCCTGCCCAGCAAGAGACTGCCCTGACCAACTCTGCCGTTACAGCTTTAACTCACAGCGCTTTGCTGAACTCCTGTCCACTACATTCAAATATCGCTATGAAGGCAAGATTACAAACTACCTCCACAAGACACTGGCCCATGTGCC
>n1_271.2-homoz
GTGTCCAGCTCTTGGAATGTAGGCATTATCAACGGGCTCTCTGGCTGGACAGTTTCTGTGGATGATGTACCAGCTGACACCATCGCTAGAAGGTTCCGCTATGATGTCGCGCTAGTCTCAACTCTAAAAGACTTAGAGGAGGACATCATGGAAGGATTGCGAGAGAAAGGATTGGATGACAGCACATGCACATCAGGCTTCACTGTGGTAGTCAAGGAGTCATGTGATGGCATGGGAGATGTCAGTGAGAAGCACGGAGGAGGACCAGCTGTTCCCGAGAAAGCAGTGAGATTCTCTTTCACAGTGATGTCCATCACCGTTCAAGCTGAAGGTGAGGAAGAAGCGGTCACAATCTTCCAGGAGCAAAAGCCCAACTCTGAGCTGTCCTGCAGGCCACTGTGCCTCATGTTTGTTGATGAGTCCGATCACGAGATGCTGACGGCCATCTTGGGACCTGTAGTGGCAGAGCGCAAAGCTATGAAGGAGAGTCGCCTCATTCTGTCCATTGGTGGGCTCCTCCGTTCCTTCCGCTTCTACTTCCGAGGCACAGGCTATGATGAGAAGATGGTGAGAGAAATGGAAGGGTTGGAGGCTTCAGGTTCCACCTACATCTGCACCTTGTGTGACTCCACTCGAGCTGAAGCCTCCCAAAACATGGTGCTGCACTCCATCACACGAAGCCATGACGAAAACCTTGAGCGTTATGAGATATGGAGGACCAACCCTTTCTCTGAGTCTGCAGATGAACTGCGGGATCGGGTCAAAGGGGTCTCAGCTAAGCCTTTCATGGAGACTCAGCCCACGCTAGATGCCTTGCACTGTGACATTGGCAATGCTACTGAGTTCTACAAGATTTTCCAGGACGAGATCGGTGAAATGTATCAAAAAAACAACCCACCTCGGGAAGAACGCCGACGCTGGCGATCAGTCCTGGACAAGCAACTTAGGAAGAAGTTGAAGCTGAAGCCAGTGATGAGGATGAATGGAAACTATGCACGACGCCTGATGACCTATGAGGCTGTGAAAGTGGTTTGTGAGCTGGTTCCTTCAGAGGAACGTCGCAAGGCTCTGACAGAGCTGATGGAGTTGTACCTCCAAATGAAACCTGTGTGGCGCTCTTCCTGCCCAGCAAGAGACTGCCCTGACCAACTCTGCCGTTACAGCTTTAACTCACAGCGCTTTGCTGAACTCCTGTCCACTACATTCAAATATCGCTATGAAGGCAAGATTACAAACTACCTCCACAAGACACTGGCCCATGTGCC
>n1_272.1
GTGTCCAGCTCTTGGAATGTAGGCATTATCAACGGGCTCTCTGGCTGGACAGTTTCTGTGGATGATGTACCAGCTGACACCATCGCTAGAAGGTTCCGCTATGATGTCGCGCTAGTCTCAACTCTAAAAGACTTAGAGGAGGACATCATGGAAGGATTGCGAGAGAAAGGATTGGATGACAGCACATGCACATCAGGCTTCACTGTGGTAGTCAAGGAGTCATGTGATGGCATGGGAGATGTCAGTGAGAAGCACGGAGGAGGACCAGCTGTTCCCGAGAAAGCAGTGAGATTCTCTTTCACAGTGATGTCCATCACCGTTCAAGCTGAAGGTGAGGAAGAAGCGGTCACAATCTTCCAGGAGCAAAAGCCCAACTCTGAGCTGTCCTGCAGGCCACTGTGCCTCATGTTTGTTGATGAGTCCGATCACGAGATGCTGACGGCCATCTTGGGACCTGTAGTGGCAGAGCGCAAAGCTATGAAGGAGAGTCGCCTCATTCTGTCCATTGGTGGGCTCCTCCGTTCCTTCCGCTTCTACTTCCGAGGCACAGGCTATGATGAGAAGATGGTGAGAGAAATGGAAGGGTTGGAGGCTTCAGGTTCCACCTACATCTGCACCTTGTGTGACTCCACTCGAGCTGAAGCCTCCCAAAACATGGTGCTGCACTCCATCACACGAAGCCATGACGAAAACCTTGAGCGTTATGAGATATGGAGGACCAACCCTTTCTCTGAGTCTGCAGATGAACTGCGGGATCGGGTCAAAGGGGTCTCAGCTAAGCCTTTCATGGAGACTCAGCCCACGCTAGATGCCTTGCACTGTGACATTGGCAATGCTACTGAGTTCTACAAGATTTTCCAGGACGAGATCGGTGAAATGTATCAAAAAAACAACCCACCTCGGGAAGAACGCCGACGCTGGCGATCAGTCCTGGACAAGCAACTTAGGAAGAAGTTGAAGCTGAAGCCAGTGATGAGGATGAATGGAAACTATGCACGACGCCTGATGACCTATGAGGCTGTGAAAGTGGTTTGTGAGCTGGTTCCTTCAGAGGAACGTCGCAAGGCTCTGACAGAGCTGATGGAGTTGTACCTCCAAATGAAACCTGTGTGGCGCTCTTCCTGCCCAGCAAGAGACTGCCCTGACCAACTCTGCCGTTACAGCTTTAACTCACAGCGCTTTGCTGAACTCCTGTCCACTACATTCAAATATCGCTATGAAGGCAAGATTACAAACTACCTCCACAAGACACTGGCCCATGTGCC
>n1_272.2
GTGTCCAGCTCTTGGAATGTAGGCATTATCAACGGGCTCTCTGGCTGGACAGTTTCTGTGGATGATGTACCAGCTGACACCATCGCTAGAAGGTTCCGCTATGATGTCGCGCTAGTCTCAACTCTAAAAGACTTAGAGGAGGACATCATGGAAGGATTGCGAGAGAAAGGATTGGATGACAGCACATGCACATCAGGCTTCACTGTGGTAGTCAAGGAGTCATGTGATGGCATGGGAGATGTCAGTGAGAAGCATGGAGGAGGACCAGCTGTTCCCGAGAAAGCAGTGAGATTCTCTTTCACAGTGATGTCCATCACCGTTCAAGCTGAAGGTGAGGAAGAAGCGGTCACAATCTTCCAGGAGCAAAAGCCCAACTCTGAGCTGTCCTGCAGGCCACTGTGCCTCATGTTTGTTGATGAGTCCGATCACGAGATGCTGACGGCCATCTTGGGACCTGTAGTGGCAGAGCGCAAAGCTATGAAGGAGAGTCGCCTCATTCTGTCCATTGGTGGGCTCCTTCGTTCCTTCCGCTTCTACTTCCGAGGCACAGGCTATGATGAGAAGATGGTGAGAGAACTGGAAGGGTTGGAGGCTTCAGGTTCCACCTACATCTGCACCTTGTGTGACTCCACACGAGCTGAAGCCTCCCAAAACATGGTGCTGCACTCCATCACACGAAGCCATGAAGAAAACCTTGAGCGTTATGAGATATGGAGGACCAACCCTTTCTCTGAGTCTGCAGATGAACTGCGGGATCGGGTCAAAGGGGTCTCAGCTAAACCTTTCATGGAGACCCAGCCCACGCTAGATGCCTTGCACTGTGACATTGGCAATGCTACTGAGTTCTACAAGATTTTCCAGGACGAGATCGGTGAAATGTATCAAAAAAACAACCCACCTCGGGAAGAGCGCCGACGCTGGCGATCAATCCTGGACAAGCAGCTTAGGAAGAAGTTGAAGCTGAAGCCAGTGATGAGGATGAATGGAAACTATGCACGACGCCTGATGACCCATGAGGCTGTGAAAGTGGTTTGTGAGCTGGTTCCTTCAGAGGAACGTCGCAAGGCTCTGACAGAGCTGATGGAGTTGTACCTCCAAATGAAACCTGTGTGGCGCTCTACCTGCCCAGCCAGAGACTGCCCTGACCAACTCTGCCGTTACAGCTTTAACTCACAGCGCTTTGCTGAACTCCTGTCCACTACATTCAAATATCGCTATGAAGGCAAGATTACAAACTACCTCCACAAGACACTGGCCCATGTGCC
>n1_273.1-homoz
GTGTCCAGCTCTTGGAATGTAGGCATTATCAACGGGCTCTCTGGCTGGACAGTTTCTGTGGATGATGTACCAGCTGACACCATCGCTAGAAGGTTCCGCTATGATGTCGCGCTAGTCTCAACTCTAAAAGACTTAGAGGAGGACATCATGGAAGGATTGCGAGAGAAAGGATTGGATGACAGCACATGCACATCAGGCTTCACTGTGGTAGTCAAGGAGTCATGTGATGGCATGGGAGATGTCAGTGAGAAGCACGGAGGAGGACCAGCTGTTCCCGAGAAAGCAGTGAGATTCTCTTTCACAGTGATGTCCATCACCGTTCAAGCTGAAGGTGAGGAAGAAGCGGTCACAATCTTCCAGGAGCAAAAGCCCAACTCTGAGCTGTCCTGCAGGCCACTGTGCCTCATGTTTGTTGATGAGTCCGATCACGAGATGCTGACGGCCATCTTGGGACCTGTAGTGGCAGAGCGCAAAGCTATGAAGGAGAGTCGCCTCATTCTGTCCATTGGTGGGCTCCTCCGTTCCTTCCGCTTCTACTTCCGAGGCACAGGCTATGATGAGAAGATGGTGAGAGAAATGGAAGGGTTGGAGGCTTCAGGTTCCACCTACATCTGCACCTTGTGTGACTCCACTCGAGCTGAAGCCTCCCAAAACATGGTGCTGCACTCCATCACACGAAGCCATGACGAAAACCTTGAGCGTTATGAGATATGGAGGACCAACCCTTTCTCTGAGTCTGCAGATGAACTGCGGGATCGGGTCAAAGGGGTCTCAGCTAAGCCTTTCATGGAGACTCAGCCCACGCTAGATGCCTTGCACTGTGACATTGGCAATGCTACTGAGTTCTACAAGATTTTCCAGGACGAGATCGGTGAAATGTATCAAAAAAACAACCCACCTCGGGAAGAACGCCGACGCTGGCGATCAGTCCTGGACAAGCAACTTAGGAAGAAGTTGAAGCTGAAGCCAGTGATGAGGATGAATGGAAACTATGCACGACGCCTGATGACCTATGAGGCTGTGAAAGTGGTTTGTGAGCTGGTTCCTTCAGAGGAACGTCGCAAGGCTCTGACAGAGCTGATGGAGTTGTACCTCCAAATGAAACCTGTGTGGCGCTCTTCCTGCCCAGCAAGAGACTGCCCTGACCAACTCTGCCGTTACAGCTTTAACTCACAGCGCTTTGCTGAACTCCTGTCCACTACATTCAAATATCGCTATGAAGGCAAGATTACAAACTACCTCCACAAGACACTGGCCCATGTGCC
>n1_273.2-homoz
GTGTCCAGCTCTTGGAATGTAGGCATTATCAACGGGCTCTCTGGCTGGACAGTTTCTGTGGATGATGTACCAGCTGACACCATCGCTAGAAGGTTCCGCTATGATGTCGCGCTAGTCTCAACTCTAAAAGACTTAGAGGAGGACATCATGGAAGGATTGCGAGAGAAAGGATTGGATGACAGCACATGCACATCAGGCTTCACTGTGGTAGTCAAGGAGTCATGTGATGGCATGGGAGATGTCAGTGAGAAGCACGGAGGAGGACCAGCTGTTCCCGAGAAAGCAGTGAGATTCTCTTTCACAGTGATGTCCATCACCGTTCAAGCTGAAGGTGAGGAAGAAGCGGTCACAATCTTCCAGGAGCAAAAGCCCAACTCTGAGCTGTCCTGCAGGCCACTGTGCCTCATGTTTGTTGATGAGTCCGATCACGAGATGCTGACGGCCATCTTGGGACCTGTAGTGGCAGAGCGCAAAGCTATGAAGGAGAGTCGCCTCATTCTGTCCATTGGTGGGCTCCTCCGTTCCTTCCGCTTCTACTTCCGAGGCACAGGCTATGATGAGAAGATGGTGAGAGAAATGGAAGGGTTGGAGGCTTCAGGTTCCACCTACATCTGCACCTTGTGTGACTCCACTCGAGCTGAAGCCTCCCAAAACATGGTGCTGCACTCCATCACACGAAGCCATGACGAAAACCTTGAGCGTTATGAGATATGGAGGACCAACCCTTTCTCTGAGTCTGCAGATGAACTGCGGGATCGGGTCAAAGGGGTCTCAGCTAAGCCTTTCATGGAGACTCAGCCCACGCTAGATGCCTTGCACTGTGACATTGGCAATGCTACTGAGTTCTACAAGATTTTCCAGGACGAGATCGGTGAAATGTATCAAAAAAACAACCCACCTCGGGAAGAACGCCGACGCTGGCGATCAGTCCTGGACAAGCAACTTAGGAAGAAGTTGAAGCTGAAGCCAGTGATGAGGATGAATGGAAACTATGCACGACGCCTGATGACCTATGAGGCTGTGAAAGTGGTTTGTGAGCTGGTTCCTTCAGAGGAACGTCGCAAGGCTCTGACAGAGCTGATGGAGTTGTACCTCCAAATGAAACCTGTGTGGCGCTCTTCCTGCCCAGCAAGAGACTGCCCTGACCAACTCTGCCGTTACAGCTTTAACTCACAGCGCTTTGCTGAACTCCTGTCCACTACATTCAAATATCGCTATGAAGGCAAGATTACAAACTACCTCCACAAGACACTGGCCCATGTGCC
>n1_274.1
GTGTCCAGCTCTTGGAATGTAGGCATTATCAACGGGCTCTCTGGCTGGACAGTTTCTGTGGATGATGTACCAGCTGACACCATCGCTAGAAGGTTCCGCTATGATGTCGCGCTAGTCTCAACTCTAAAAGACTTAGAGGAGGACATCATGGAAGGATTGCGAGAGAGAGGATTGGATGACAGCACATGCACATCAGGCTTCACTGTGGTAGTCAAGGAGTCATGTGATGGCATGGGAGATGTCAGTGAGAAGCACGGAGGAGGACCAGCTGTTCCCGAGAAAGCAGTGAGATTCTCTTTCACAGTGATGTCCATCACCGTTCAAGCTGAAGGTGAGGAAGAAGCGGTCACAATCTTCCAGGAGCAAAAGCCCAACTCTGAGCTGTCCTGCAGGCCACTGTGCCTCATGTTTGTTGATGAGTCCGATCACGAGATGCTGACGGCCATCTTGGGACCTGTAGTGGCAGAGCGCAAAGCTATGAAGGAGAGTCGCCTCATTCTGTCCATTGGTGGGCTCCTCCGTTCCTTCCGCTTCTACTTCCGAGGCACAGGCTATGATGAGAAGATGGTGAGAGAACTGGAAGGGTTGGAGGCTTCAGGTTCCACCTACATCTGCACCTTGTGTGACTCCACTCGAGCTGAAGCCTCCCAAAACATGGTGCTGCACTCCATCACACGAAGCCATGAAGAAAACCTTGAGCGTTATGAGATATGGAGGACCAACCCTTTCTCTGAGTCTGCAGATGAACTGCGGGATCGGGTCAAAGGGGTCTCAGCTAAACCTTTCATGGAGACCCAGCCCACGCTAGATGCCTTGCACTGTGACATTGGCAATGCTACTGAGTTCTACAAGATTTTCCAGGACGAGATCGGTGAAATGTATCAAAAAAACAACCCACCTCGGGAAGAGCGCCGACGCTGGCGATCAATCCTGGACAAGCAGCTTAGGAAGAAGTTGAAGCTGAAGCCAGTGATGAGGATGAATGGAAACTATGCACGACGCCTGATGACCCATGAGGCTGTGAAAGTGGTTTGTGAGCTGGTTCCTTCAGAGGAACGTCGCAAGGCTCTGACAGAGCTGATGGAGTTGTACCTCCAAATGAAACCTGTGTGGCGCTCTACCTGCCCAGCCAGAGACTGCCCTGACCAACTCTGCCGTTACAGCTTTAACTCACAGCGCTTTGCTGAACTCCTGTCCACTACATTCAAATATCGCTATGAAGGCAAGATTACAAACTACCTCCACAAGACACTGGCCCATGTGCC
>n1_274.2
GTGTCCAGCTCTTGGAATGTAGGCATTATCAACGGGCTCTCTGGCTGGACAGTTTCTGTGGATGATGTACCAGCTGACACCATCGCTAGAAGGTTCCGCTATGATGTCGCGCTAGTCTCAACTCTAAAAGACTTAGAGGAGGACATCATGGAAGGATTGCGAGAGAAAGGATTGGATGACAGCACATGCACATCAGGCTTCACTGTGGTAGTCAAGGAGTCATGTGATGGCATGGGAGATGTCAGTGAGAAGCACGGAGGAGGACCAGCTGTTCCCGAGAAAGCAGTGAGATTCTCTTTCACAGTGATGTCCATCACCGTTCAAGCTGAAGGTGAGGAAGAAGCGGTCACAATCTTCCAGGAGCAAAAGCCCAACTCTGAGCTGTCCTGCAGGCCACTGTGCCTCATGTTTGTTGATGAGTCCGATCACGAGATGCTGACGGCCATCTTGGGACCTGTAGTGGCAGAGCGCAAAGCTATGAAGGAGAGTCGCCTCATTCTGTCCATTGGTGGGCTCCTCCGTTCCTTCCGCTTCTACTTCCGAGGCACAGGCTATGATGAGAAGATGGTGAGAGAAATGGAAGGGTTGGAGGCTTCAGGTTCCACCTACATCTGCACCTTGTGTGACTCCACTCGAGCTGAAGCCTCCCAAAACATGGTGCTGCACTCCATCACACGAAGCCATGACGAAAACCTTGAGCGTTATGAGATATGGAGGACCAACCCTTTCTCTGAGTCTGCAGATGAACTGCGGGATCGGGTCAAAGGGGTCTCAGCTAAGCCTTTCATGGAGACTCAGCCCACGCTAGATGCCTTGCACTGTGACATTGGCAATGCTACTGAGTTCTACAAGATTTTCCAGGACGAGATCGGTGAAATGTATCAAAAAAACAACCCACCTCGGGAAGAACGCCGACGCTGGCGATCAGTCCTGGACAAGCAACTTAGGAAGAAGTTGAAGCTGAAGCCAGTGATGAGGATGAATGGAAACTATGCACGACGCCTGATGACCTATGAGGCTGTGAAAGTGGTTTGTGAGCTGGTTCCTTCAGAGGAACGTCGCAAGGCTCTGACAGAGCTGATGGAGTTGTACCTCCAAATGAAACCTGTGTGGCGCTCTTCCTGCCCAGCAAGAGACTGCCCTGACCAACTCTGCCGTTACAGCTTTAACTCACAGCGCTTTGCTGAACTCCTGTCCACTACATTCAAATATCGCTATGAAGGCAAGATTACAAACTACCTCCACAAGACACTGGCCCATGTGCC
>pur_229.1
GTGTCCAGCTCTTGGAATGTAGGCATTATCAACGGGCTCTCTGGCTGGACAGTTTCTGTGGATGATGTACCAGCTGACACCATCGCTAGAAGGTTCCGCTATGATGTCGCGCTAGTCTCAACTCTAAAAGACTTAGAGGAGGACATCATGGAAGGATTGCGAGAGAGAGGATTGGATGACAGCACATGCACATCAGGCTTCACTGTGGTAGTCAAGGAGTCATGTGATGGCATGGGAGATGTCAGTGAGAAGCACGGAGGAGGACCAGCTGTTCCCGAGAAAGCAGTGAGATTCTCTTTCACAGTGATGTCCATCACCGTTCAAGCTGAAGGTGAGGAAGAAGCGGTCACAATCTTCCAGGAGCAAAAGCCCAACTCTGAGCTGTCCTGCAGGCCACTGTGCCTCATGTTTGTTGATGAGTCCGATCACGAGATGCTGACGGCCATCTTGGGACCTGTAGTGGCAGAGCGCAAAGCTATGAAGGAGAGTCGCCTCATTCTGTCCATTGGTGGGCTCCTCCGTTCCTTCCGCTTCTACTTCCGAGGCACAGGCTATGATGAGAAGATGGTGAGAGAAATGGAAGGGTTGGAGGCTTCAGGTTCCACCTACATCTGCACCTTGTGTGACTCCACACGAGCTGAAGCCTCCCAAAACATGGTGCTGCACTCCATCACACGAAGCCATGAAGAAAACCTTGAGCGTTATGAGATATGGAGGACCAACCCTTTCTCTGAGTCTGCAGATGAACTGCGGGATCGGGTCAAAGGGGTCTCAGCTAAACCTTTCATGGAGACCCAGCCCACGCTAGATGCCTTGCACTGTGACATTGGCAATGCTACTGAGTTCTACAAGATTTTCCAGGACGAGATCGGTGAAATGTATCAAAAAAACAACCCACCTCGGGAAGAGCGCCGACGCTGGCGATCAATCCTGGACAAGCAGCTTAGGAAGAAGTTGAAGCTGAAGCCAGTGATGAGGATGAATGGAAACTATGCACGACGCCTGATGACCCATGAGGCTGTGAAAGTGGTTTGTGAGCTGGTTCCTTCAGAGGAACGTCGCAAGGCTCTGACAGAGCTGATGGAGTTGTACCTCCAAATGAAGCCTGTGTGGCGCTCTACCTGCCCAGCCAGAGACTGCCCTGACCAACTCTGCCGTTACAGCTTTAACTCACAGCGCTTTGCTGAACTCCTGTCCACTACATTCAAATATCGCTATGAAGGCAAGATTACAAACTACCTCCACAAGACACTGGCCCATGTGCC
>pur_229.2
GTGTCCAGCTCTTGGAATGTAGGCATTATCAACGGGCTCTCTGGCTGGACAGTTTCTGTGGATGATGTACCAGCTGACACCATCGCTAGAAGGTTCCGCTATGATGTCGCGCTAGTCTCAACTCTAAAAGACTTAGAGGAGGACATCATGGAAGGATTGCGAGAGAGAGGATTGGATGACAGCACATGCACATCAGGCTTCACTGTGGTAGTCAAGGAGTCATGTGATGGCATGGGAGATGTCAGTGAGAAGCACGGAGGAGGACCAGCTGTTCCCGAGAAAGCAGTGAGATTCTCTTTCACAGTGATGTCCATCACCGTTCAAGCTGAAGGTGAGGAAGAAGCGGTCACAATCTTCCAGGAGCAAAAGCCCAACTCTGAGCTGTCCTGCAGGCCACTGTGCCTCATGTTTGTTGATGAGTCCGATCACGAGATGCTGACGGCCATCTTGGGACCTGTAGTGGCAGAGCGCAAAGCTATGAAGGAGAGTCGCCTCATTCTGTCCATTGGTGGGCTCCTCCGTTCCTTCCGCTTCTACTTCCGAGGCACAGGCTATGATGAGAAGATGGTGAGAGAAATGGAAGGGTTGGAGGCTTCAGGTTCCACCTACATCTGCACCTTGTGTGACTCCACACGAGCTGAAGCTTCCCAAAACATGGTGCTGCACTCCATCACACGAAGCCATGAAGAAAACCTTGAGCGTTATGAGATATGGAGGACCAACCCTTTCTCTGAGTCTGCAGATGAACTGCGGGATCGGGTCAAAGGGGTCTCAGCTAAACCTTTCATGGAGACCCAGCCCACGCTAGATGCCTTGCACTGTGACATTGGCAATGCTACTGAGTTCTACAAGATTTTCCAGGACGAGATCGGTGAAATGTATCAAAAAAACAACCCACCTCGGGAAGAGCGCCGACGCTGGCGATCAATCCTGGACAAGCAGCTTAGGAAGAAGTTGAAGCTGAAGCCAGTGATGAGGATGAATGGAAACTATGCACGACGCCTGATGACCCATGAGGCTGTGAAAGTGGTTTGTGAGCTGGTTCCTTCAGAGGAACGTCGCAAGGCTCTGACAGAGCTGATGGAGTTGTACCTCCAAATGAAGCCTGTGTGGCGCTCTACCTGCCCAGCCAGAGACTGCCCTGACCAACTCTGCCGTTACAGCTTTAACTCACAGCGCTTTGCTGAACTCCTGTCCACTACATTCAAATATCGCTATGAAGGCAAGATTACAAACTACCTCCACAAGACACTGGCCCATGTGCC
>pur_325.1
GTGTCCAGCTCTTGGAATGTAGGCATTATCAACGGGCTCTCTGGCTGGACAGTTTCTGTGGATGATGTACCAGCTGACACCATCGCTAGAAGGTTCCGCTATGATGTCGCGCTAGTCTCAACTCTAAAAGACTTAGAGGAGGACATCATGGAAGGATTGCGAGAGAGAGGATTGGATGACAGCACATGCACATCAGGCTTCACTGTGGTAGTCAAGGAGTCATGTGATGGCATGGGAGATGTCAGTGAGAAGCACGGAGGAGGACCAGCTGTTCCCGAGAAAGCAGTGAGATTCTCTTTCACAGTGATGTCCATCACCGTTCAAGCTGAAGGTGAGGAAGAAGCGGTCACAATCTTCCAGGAGCAAAAGCCCAACTCTGAGCTGTCCTGCAGGCCACTGTGCCTCATGTTTGTTGATGAGTCCGATCACGAGATGCTGACGGCCATCTTGGGACCTGTAGTGGCAGAGCGCAAAGCTATGAAGGAGAGTCGCCTCATTCTGTCCATTGGTGGGCTCCTCCGTTCCTTCCGCTTCTACTTCCGAGGCACAGGCTATGATGAGAAGATGGTGAGAGAAATGGAAGGGTTGGAGGCTTCAGGTTCCACCTACATCTGCACCTTGTGTGACTCCACACGAGCTGAAGCCTCCCAAAACATGGTGCTGCACTCCATCACACGAAGCCATGAAGAAAACCTTGAGCGTTATGAGATATGGAGGACCAACCCTTTCTCTGAGTCTGCAGATGAACTGCGGGATCGGGTCAAAGGGGTCTCAGCTAAACCTTTCATGGAGACCCAGCCCACGCTAGATGCCTTGCACTGTGACATTGGCAATGCTACTGAGTTCTACAAGATTTTCCAGGACGAGATCGGTGAAATGTATCAAAAAAACAACCCACCTCGGGAAGAGCGCCGACGCTGGCGATCAATCCTGGACAAGCAGCTTAGGAAGAAGTTGAAGCTGAAGCCAGTGATGAGGATGAATGGAAACTATGCACGACGCCTGATGACCCATGAGGCTGTGAAAGTGGTTTGTGAGCTGGTTCCTTCAGAGGAACGTCGCAAGGCTCTGACAGAGCTGATGGAGTTGTACCTCCAAATGAAGCCTGTGTGGCGCTCTACCTGCCCAGCCAGAGACTGCCCTGACCAACTCTGCCGTTACAGCTTTAACTCACAGCGCTTTGCTGAACTCCTGTCCACTACATTCAAATATCGCTATGAAGGCAAGATTACAAACTACCTCCACAAGACACTGGCCCATGTGCC
>pur_325.2
GTGTCCAGCTCTTGGAATGTAGGCATTATCAACGGGCTCTCTGGCTGGACAGTTTCTGTGGATGATGTACCAGCTGACACCATCGCTAGAAGGTTCCGCTATGATGTCGCGCTAGTCTCAACTCTAAAAGACTTAGAGGAGGACATCATGGAAGGATTGCGAGAGAGAGGATTGGATGACAGCACATGCACATCAGGCTTCACTGTGGTAGTCAAGGAGTCATGTGATGGCATGGGAGATGTCAGTGAGAAGCACGGAGGAGGACCAGCTGTTCCCGAGAAAGCAGTGAGATTCTCTTTCACAGTGATGTCCATCACCGTTCAAGCTGAAGGTGAGGAAGAAGCGGTCACAATCTTCCAGGAGCAAAAGCCCAACTCTGAGCTGTCCTGCAGGCCACTGTGCCTCATGTTTGTTGATGAGTCCGATCACGAGATGCTGACGGCCATCTTGGGACCTGTAGTGGCAGAGCGCAAAGCTATGAAGGAGAGTCGCCTCATTCTGTCGATTGGTGGGCTCCTCCGTTCCTTCCGCTTCTACTTCCGAGGCACAGGCTATGATGAGAAGATGGTGAGAGAAATGGAAGGGTTGGAGGCTTCAGGTTCCACCTACATCTGCACCTTGTGTGACTCCACACGAGCTGAAGCCTCCCAAAACATGGTGCTGCACTCCATCACACGAAGCCATGAAGAAAACCTTGAGCGTTATGAGATATGGAGGACCAACCCTTTCTCTGAGTCTGCAGATGAACTGCGGGATCGGGTCAAAGGGGTCTCAGCTAAACCTTTCATGGAGACCCAGCCCACGCTAGATGCCTTGCACTGTGACATTGGCAATGCTACTGAGTTCTACAAGATTTTCCAGGACGAGATCGGTGAAATGTATCAAAAAAACAACCCACCTCGGGAAGAGCGCCGACGCTGGCGATCAATCCTGGACAAGCAGCTTAGGAAGAAGTTGAAGCTGAAGCCAGTGATGAGGATGAATGGAAACTATGCACGACGCCTGATGACCCATGAGGCTGTGAAAGTGGTTTGTGAGCTGGTTCCTTCAGAGGAACGTCGCAAGGCTCTGACAGAGCTGATGGAGTTGTACCTCCAAATGAAGCCTGTGTGGCGCTCTACCTGCCCAGCCAGAGACTGCCCTGACCAACTCTGCCGTTACAGCTTTAACTCACAGCGCTTTGCTGAACTCCTGTCCACTACATTCAAATATCGCTATGAAGGCAAGATTACAAACTACCTCCACAAGACACTGGCCCATGTGCC
>sam_227.1-homoz
GTGTCCAGCTCTTGGAATGTAGGCATTATCAACGGGCTCTCTGGCTGGACAGTTTCTGTGGATGATGTACCAGCTGACACCATCGCTAGAAGGTTCCGCTATGATGTCGCGCTAGTCTCAACTCTAAAAGACTTAGAGGAGGACATCATGGAAGGATTGCGAGAGAGAGGATTGGATGACAGCACATGCACATCAGGCTTCACTGTGGTAGTCAAGGAGTCATGTGATGGCATGGGAGATGTCAGTGAGAAGCACGGAGGAGGACCAGCGGTTCCCGAGAAAGCAGTGAGATTCTCTTTCACAGTGATGTCCATCACCGTTCAAGCTGAAGGTGAGGAAGAAGCGGTCACAATCTTCCAGGAGCAAAAGCCCAACTCTGAGCTGTCCTGCAGGCCACTGTGCCTCATGTTTGTTGATGAGTCCGATCACGAGATGCTGACGGCCATCTTGGGACCTGTAGTGGCAGAGCGCAAAGCTATGAAGGAGAGTCGCCTCATTCTGTCCATTGGTGGGCTCCTCCGTTCCTTCCGCTTCTACTTCCGAGGCACAGGCTATGATGAGAAGATGGTGAGAGAAATGGAAGGGTTGGAGGCTTCAGGTTCCACCTACATCTGCACCTTGTGTGACTCCACACGAGCTGAAGCCTCCCAAAACATGGTGCTGCACTCCATCACACGAAGCCATGAAGAAAACCTTGAGCGTTATGAGATATGGAGGACCAACCCTTTCTCTGAGTCTGCAGATGAACTGCGGGATCGGGTCAAAGGGGTCTCAGCTAAACCTTTCATGGAGACCCAGCCCACGCTAGATGCCTTGCACTGTGACATTGGCAATGCTACTGAGTTCTACAAGATTTTCCAGGACGAGATCGGTGAAATGTATCAAAAAAACAACCCACCTCGGGAAGAGCGCCGACGCTGGCGATCAATCCTGGACAAGCAGCTTAGGAAGAAGTTGAAGCTGAAGCCAGTGATGAGGATGAATGGAAACTATGCACGACGCCTGATGACCCATGAGGCTGTGAAAGTGGTTTGTGAGCTGGTTCCTTCAGAGGAACGTCGCAAGGCTCTGACAGAGCTGATGGAGTTGTACCTCCAAATGAAGCCTGTGTGGCGCTCTACCTGCCCAGCCAGAGACTGCCCTGACCAACTCTGCCGTTACAGCTTTAACTCACAGCGCTTTGCTGAACTCCTGTCCACTACATTCAAATATCGCTATGAAGGCAAGATTACAAACTACCTCCACAAGACACTGGCCCATGTGCC
>sam_227.2-homoz
GTGTCCAGCTCTTGGAATGTAGGCATTATCAACGGGCTCTCTGGCTGGACAGTTTCTGTGGATGATGTACCAGCTGACACCATCGCTAGAAGGTTCCGCTATGATGTCGCGCTAGTCTCAACTCTAAAAGACTTAGAGGAGGACATCATGGAAGGATTGCGAGAGAGAGGATTGGATGACAGCACATGCACATCAGGCTTCACTGTGGTAGTCAAGGAGTCATGTGATGGCATGGGAGATGTCAGTGAGAAGCACGGAGGAGGACCAGCGGTTCCCGAGAAAGCAGTGAGATTCTCTTTCACAGTGATGTCCATCACCGTTCAAGCTGAAGGTGAGGAAGAAGCGGTCACAATCTTCCAGGAGCAAAAGCCCAACTCTGAGCTGTCCTGCAGGCCACTGTGCCTCATGTTTGTTGATGAGTCCGATCACGAGATGCTGACGGCCATCTTGGGACCTGTAGTGGCAGAGCGCAAAGCTATGAAGGAGAGTCGCCTCATTCTGTCCATTGGTGGGCTCCTCCGTTCCTTCCGCTTCTACTTCCGAGGCACAGGCTATGATGAGAAGATGGTGAGAGAAATGGAAGGGTTGGAGGCTTCAGGTTCCACCTACATCTGCACCTTGTGTGACTCCACACGAGCTGAAGCCTCCCAAAACATGGTGCTGCACTCCATCACACGAAGCCATGAAGAAAACCTTGAGCGTTATGAGATATGGAGGACCAACCCTTTCTCTGAGTCTGCAGATGAACTGCGGGATCGGGTCAAAGGGGTCTCAGCTAAACCTTTCATGGAGACCCAGCCCACGCTAGATGCCTTGCACTGTGACATTGGCAATGCTACTGAGTTCTACAAGATTTTCCAGGACGAGATCGGTGAAATGTATCAAAAAAACAACCCACCTCGGGAAGAGCGCCGACGCTGGCGATCAATCCTGGACAAGCAGCTTAGGAAGAAGTTGAAGCTGAAGCCAGTGATGAGGATGAATGGAAACTATGCACGACGCCTGATGACCCATGAGGCTGTGAAAGTGGTTTGTGAGCTGGTTCCTTCAGAGGAACGTCGCAAGGCTCTGACAGAGCTGATGGAGTTGTACCTCCAAATGAAGCCTGTGTGGCGCTCTACCTGCCCAGCCAGAGACTGCCCTGACCAACTCTGCCGTTACAGCTTTAACTCACAGCGCTTTGCTGAACTCCTGTCCACTACATTCAAATATCGCTATGAAGGCAAGATTACAAACTACCTCCACAAGACACTGGCCCATGTGCC
>sam_231.1
GTGTCCAGCTCTTGGAATGTAGGCATTATCAACGGGCTCTCTGGCTGGACAGTTTCTGTGGATGATGTACCAGCTGACACCATCGCTAGAAGGTTCCGCTATGATGTCGCGCTAGTCTCAACTCTAAAAGACTTAGAGGAGGACATCATGGAAGGATTGCGAGAGAGAGGATTGGATGACAGCACATGCACATCAGGCTTCACTGTGGTAGTCAAGGAGTCATGTGATGGCATGGGAGATGTCAGTGAGAAGCACGGAGGAGGACCAGCTGTTCCCGAGAAAGCAGTGAGATTCTCTTTCACAGTGATGTCCATCACCGTTCAAGCTGAAGGTGAGGAAGAAGCGGTCACAATCTTCCAGGAGCAAAAGCCCAACTCTGAGCTGTCCTGCAGGCCTCTGTGCCTCATGTTTGTTGATGAGTCCGATCACGAGATGCTGACGGCCATCTTGGGACCTGTAGTGGCAGAGCGCAAAGCTATGAAGGAGAGTCGCCTCATTCTGTCCATTGGTGGGCTCCTCCGTTCCTTCCGCTTCTACTTCCGAGGCACAGGCTATGATGAGAAGATGGTGAGAGAAATGGAAGGGTTGGAGGCTTCAGGTTCCACCTACATCTGCACCTTGTGTGACTCCACACGAGCTGAAGCCTCCCAAAACATGGTGCTGCACTCCATCACACGAAGCCATGAAGAAAACCTTGAGCGTTATGAGATATGGAGGACCAACCCTTTCTCTGAGTCTGCAGATGAACTGCGGGATCGGGTCAAAGGGGTCTCAGCTAAACCTTTCATGGAGACCCAGCCCACGCTAGATGCCTTGCACTGTGACATTGGCAATGCTACTGAGTTCTACAAGATTTTCCAGGACGAGATCGGTGAAATGTATCAAAAAAACAACCCACCTCGGGAAGAGCGCCGACGCTGGCGATCAATCCTGGACAAGCAGCTTAGGAAGAAGTTGAAGCTGAAGCCAGTGATGAGGATGAATGGAAACTATGCACGACGCCTGATGACCCATGAGGCTGTGAAAGTGGTTTGTGAGCTGGTTCCTTCAGAGGAACGTCGCAAGGCTCTGACAGAGCTGATGGAGTTGTACCTCCAAATGAAGCCTGTGTGGCGCTCTACCTGCCCAGCCAGAGACTGCCCTGACCAACTCTGCCGTTACAGCTTTAACTCACAGCGCTTTGCTGAACTCCTGTCCACTACATTCAAATATCGCTATGAAGGCAAGATTACAAACTACCTCCACAAGACACTGGCCCATGTGCC
>sam_231.2
GTGTCCAGCTCTTGGAATGTAGGCATTATCAACGGGCTCTCTGGCTGGACAGTTTCTGTGGATGATGTACCAGCTGACACCATCGCTAGAAGGTTCCGCTATGATGTCGCGCTAGTCTCAACTCTAAAAGACTTAGAGGAGGACATCATGGAAGGATTGCGAGAGAGAGGATTGGATGACAGCACATGCACATCAGGCTTCACTGTGGTAGTCAAGGAGTCATGTGATGGCATGGGAGATGTCAGTGAGAAGCACGGAGGAGGACCAGCGGTTCCCGAGAAAGCAGTGAGATTCTCTTTCACAGTGATGTCCATCACCGTTCAAGCTGAAGGTGAGGAAGAAGCGGTCACAATCTTCCAGGAGCAAAAGCCCAACTCTGAGCTGTCCTGCAGGCCTCTGTGCCTCATGTTTGTTGATGAGTCCGATCACGAGATGCTGACGGCCATCTTGGGACCTGTAGTGGCAGAGCGCAAAGCTATGAAGGAGAGTCGCCTCATTCTGTCGATTGGTGGGCTCCTCCGTTCCTTCCGCTTCTACTTCCGAGGCACAGGCTATGATGAGAAGATGGTGAGAGAAATGGAAGGGTTGGAGGCTTCAGGTTCCACCTACATCTGCACCTTGTGTGACTCCACACGAGCTGAAGCCTCCCAAAACATGGTGCTGCACTCCATCACACGAAGCCATGAAGAAAACCTTGAGCGTTATGAGATATGGAGGACCAACCCTTTCTCTGAGTCTGCAGATGAACTGCGGGATCGGGTCAAAGGGGTCTCAGCTAAACCTTTCATGGAGACCCAGCCCACGCTAGATGCCTTGCACTGTGACATTGGCAATGCTACTGAGTTCTACAAGATTTTCCAGGACGAGATCGGTGAAATGTATCGAAAAAACAACCCACCTCGGGAAGAGCGCCGACGCTGGCGATCAATCCTGGACAAGCAGCTTAGGAAGAAGTTGAAGCTGAAGCCAGTGATGAGGATGAATGGAAACTATGCACGACGCCTGATGACCCATGAGGCTGTGAAAGTGGTTTGTGAGCTGGTTCCTTCAGAGGAACGTCGCAAGGCTCTGACAGAGCTGATGGAGTTGTACCTCCAAATGAAGCCTGTGTGGCGCTCTACCTGCCCAGCCAGAGACTGCCCTGACCAACTCTGCCGTTACAGCTTTAACTCACAGCGCTTTGCTGAACTCCTGTCCACTACATTCAAATATCGCTATGAAGGCAAGATTACAAACTACCTCCACAAGACACTGGCCCATGTGCC
>sam_358.1-homoz
GTGTCCAGCTCTTGGAATGTAGGCATTATCAACGGGCTCTCTGGCTGGACAGTTTCTGTGGATGATGTACCAGCTGACACCATCGCTAGAAGGTTCCGCTATGATGTCGCGCTAGTCTCAACTCTAAAAGACTTAGAGGAGGACATCATGGAAGGATTGCGAGAGAGAGGATTGGATGACAGCACATGCACATCAGGCTTCACTGTGGTAGTCAAGGAGTCATGTGATGGCATGGGAGATGTCAGTGAGAAGCACGGAGGAGGACCAGCGGTTCCCGAGAAAGCAGTGAGATTCTCTTTCACAGTGATGTCCATCACCGTTCAAGCTGAAGGTGAGGAAGAAGCGGTCACAATCTTCCAGGAGCAAAAGCCCAACTCTGAGCTGTCCTGCAGGCCACTGTGCCTCATGTTTGTTGATGAGTCCGATCACGAGATGCTGACGGCCATCTTGGGACCTGTAGTGGCAGAGCGCAAAGCTATGAAGGAGAGTCGCCTCATTCTGTCCATTGGTGGGCTCCTCCGTTCCTTCCGCTTCTACTTCCGAGGCACAGGCTATGATGAGAAGATGGTGAGAGAAATGGAAGGGTTGGAGGCTTCAGGTTCCACCTACATCTGCACCTTGTGTGACTCCACACGAGCTGAAGCCTCCCAAAACATGGTGCTGCACTCCATCACACGAAGCCATGAAGAAAACCTTGAGCGTTATGAGATATGGAGGACCAACCCTTTCTCTGAGTCTGCAGATGAACTGCGGGATCGGGTCAAAGGGGTCTCAGCTAAACCTTTCATGGAGACCCAGCCCACGCTAGATGCCTTGCACTGTGACATTGGCAATGCTACTGAGTTCTACAAGATTTTCCAGGACGAGATCGGTGAAATGTATCAAAAAAACAACCCACCTCGGGAAGAGCGCCGACGCTGGCGATCAATCCTGGACAAGCAGCTTAGGAAGAAGTTGAAGCTGAAGCCAGTGATGAGGATGAATGGAAACTATGCACGACGCCTGATGACCCATGAGGCTGTGAAAGTGGTTTGTGAGCTGGTTCCTTCAGAGGAACGTCGCAAGGCTCTGACAGAGCTGATGGAGTTGTACCTCCAAATGAAGCCTGTGTGGCGCTCTACCTGCCCAGCCAGAGACTGCCCTGACCAACTCTGCCGTTACAGCTTTAACTCACAGCGCTTTGCTGAACTCCTGTCCACTACATTCAAATATCGCTATGAAGGCAAGATTACAAACTACCTCCACAAGACACTGGCCCATGTGCC
>sam_358.2-homoz
GTGTCCAGCTCTTGGAATGTAGGCATTATCAACGGGCTCTCTGGCTGGACAGTTTCTGTGGATGATGTACCAGCTGACACCATCGCTAGAAGGTTCCGCTATGATGTCGCGCTAGTCTCAACTCTAAAAGACTTAGAGGAGGACATCATGGAAGGATTGCGAGAGAGAGGATTGGATGACAGCACATGCACATCAGGCTTCACTGTGGTAGTCAAGGAGTCATGTGATGGCATGGGAGATGTCAGTGAGAAGCACGGAGGAGGACCAGCGGTTCCCGAGAAAGCAGTGAGATTCTCTTTCACAGTGATGTCCATCACCGTTCAAGCTGAAGGTGAGGAAGAAGCGGTCACAATCTTCCAGGAGCAAAAGCCCAACTCTGAGCTGTCCTGCAGGCCACTGTGCCTCATGTTTGTTGATGAGTCCGATCACGAGATGCTGACGGCCATCTTGGGACCTGTAGTGGCAGAGCGCAAAGCTATGAAGGAGAGTCGCCTCATTCTGTCCATTGGTGGGCTCCTCCGTTCCTTCCGCTTCTACTTCCGAGGCACAGGCTATGATGAGAAGATGGTGAGAGAAATGGAAGGGTTGGAGGCTTCAGGTTCCACCTACATCTGCACCTTGTGTGACTCCACACGAGCTGAAGCCTCCCAAAACATGGTGCTGCACTCCATCACACGAAGCCATGAAGAAAACCTTGAGCGTTATGAGATATGGAGGACCAACCCTTTCTCTGAGTCTGCAGATGAACTGCGGGATCGGGTCAAAGGGGTCTCAGCTAAACCTTTCATGGAGACCCAGCCCACGCTAGATGCCTTGCACTGTGACATTGGCAATGCTACTGAGTTCTACAAGATTTTCCAGGACGAGATCGGTGAAATGTATCAAAAAAACAACCCACCTCGGGAAGAGCGCCGACGCTGGCGATCAATCCTGGACAAGCAGCTTAGGAAGAAGTTGAAGCTGAAGCCAGTGATGAGGATGAATGGAAACTATGCACGACGCCTGATGACCCATGAGGCTGTGAAAGTGGTTTGTGAGCTGGTTCCTTCAGAGGAACGTCGCAAGGCTCTGACAGAGCTGATGGAGTTGTACCTCCAAATGAAGCCTGTGTGGCGCTCTACCTGCCCAGCCAGAGACTGCCCTGACCAACTCTGCCGTTACAGCTTTAACTCACAGCGCTTTGCTGAACTCCTGTCCACTACATTCAAATATCGCTATGAAGGCAAGATTACAAACTACCTCCACAAGACACTGGCCCATGTGCC
>sam_368.1
GTGTCCAGCTCTTGGAATGTAGGCATTATCAACGGGCTCTCTGGCTGGACAGTTTCTGTGGATGATGTACCAGCTGACACCATCGCTAGAAGGTTCCGCTATGATGTCGCGCTAGTCTCAACTCTAAAAGACTTAGAGGAGGACATCATGGAAGGATTGCGAGAGAGAGGATTGGATGACAGCACATGCACATCAGGCTTCACTGTGGTAGTCAAGGAGTCATGTGATGGCATGGGAGATGTCAGTGAGAAGCACGGAGGAGGACCAGCTGTTCCCGAGAAAGCAGTGAGATTCTCTTTCACAGTGATGTCCATCACCGTTCAAGCTGAAGGTGAGGAAGAAGCGGTCACAATCTTCCAGGAGCAAAAGCCCAACTCTGAGCTGTCCTGCAGGCCTCTGTGCCTCATGTTTGTTGATGAGTCCGATCACGAGATGCTGACGGCCATCTTGGGACCTGTAGTGGCAGAGCGCAAAGCTATGAAGGAGAGTCGCCTCATTCTGTCCATTGGTGGGCTCCTCCGTTCCTTCCGCTTCTACTTCCGAGGCACAGGCTATGATGAGAAGATGGTGAGAGAAATGGAAGGGTTGGAGGCTTCAGGTTCCACCTACATCTGCACCTTGTGTGACTCCACACGAGCTGAAGCCTCCCAAAACATGGTGCTGCACTCcATCACACGAAGCCATGAAGAAAACCTTGAGCGTTATGAGATATGGAGGACCAACCCTTTCTCTGAGTCTGCAGATGAACTGCGGGATCGGGTCAAAGGGGTCTCAGCTAAACCTTTCATGGAGACCCAGCCCACGCTAGATGCCTTGCACTGTGACATTGGCAATGCTACTGAGTTCTACAAGATTTTCCAGGACGAGATCGGTGAAATGTATCAAAAAAACAACCCACCTCGGGAAGAGCGCCGACGCTGGCGATCAATCCTGGACAAGCAGCTTAGGAAGAAGTTGAAGCTGAAGCCAGTGATGAGGATGAATGGAAACTATGCACGACGCCTGATGACCCATGAGGCTGTGAAAGTGGTTTGTGAGCTGGTTCCTTCAGAGGAACGTCGCAAGGCTCTGACAGAGCTGATGGAGTTGTACCTCCAAATGAAGCCTGTGTGGCGCTCTACCTGCCCAGCCAGAGACTGCCCTGACCAACTCTGCCGTTACAGCTTTAACTCACAGCGCTTTGCTGAACTCCTGTCCACTACATTCAAATATCGCTATGAAGGCAAGATTACAAACTACCTCCACAAGACACTGGCCCATGTGCC
>sam_368.2
GTGTCCAGCTCTTGGAATGTAGGCATTATCAACGGGCTCTCTGGCTGGACAGTTTCTGTGGATGATGTACCAGCTGACACCATCGCTAGAAGGTTCCGCTATGATGTCGCGCTAGTCTCAACTCTAAAAGACTTAGAGGAGGACATCATGGAAGGATTGCGAGAGAGAGGATTGGATGACAGCACATGCACATCAGGCTTCACTGTGGTAGTCAAGGAGTCATGTGATGGCATGGGAGATGTCAGTGAGAAGCACGGAGGAGGACCAGCGGTTCCCGAGAAAGCAGTGAGATTCTCTTTCACAGTGATGTCCATCACCGTTCAAGCTGAAGGTGAGGAAGAAGCGGTCACAATCTTCCAGGAGCAAAAGCCCAACTCTGAGCTGTCCTGCAGGCCTCTGTGCCTCATGTTTGTTGATGAGTCCGATCACGAGATGCTGACGGCCATCTTGGGACCTGTAGTGGCAGAGCGCAAAGCTATGAAGGAGAGTCGCCTCATTCTGTCGATTGGTGGGCTCCTCCGTTCCTTCCGCTTCTACTTCCGAGGCACAGGCTATGATGAGAAGATGGTGAGAGAAATGGAAGGGTTGGAGGCTTCAGGTTCCACCTACATCTGCACCTTGTGTGACTCCACACGAGCTGAAGCCTCCCAAAACATGGTGCTGCACTCcATCACACGAAGCCATGAAGAAAACCTTGAGCGTTATGAGATATGGAGGACCAACCCTTTCTCTGAGTCTGCAGATGAACTGCGGGATCGGGTCAAAGGGGTCTCAGCTAAACCTTTCATGGAGACCCAGCCCACGCTAGATGCCTTGCACTGTGACATTGGCAATGCTACTGAGTTCTACAAGATTTTCCAGGACGAGATCGGTGAAATGTATCGAAAAAACAACCCACCTCGGGAAGAGCGCCGACGCTGGCGATCAATCCTGGACAAGCAGCTTAGGAAGAAGTTGAAGCTGAAGCCAGTGATGAGGATGAATGGAAACTATGCACGACGCCTGATGACCCATGAGGCTGTGAAAGTGGTTTGTGAGCTGGTTCCTTCAGAGGAACGTCGCAAGGCTCTGACAGAGCTGATGGAGTTGTACCTCCAAATGAAGCCTGTGTGGCGCTCTACCTGCCCAGCCAGAGACTGCCCTGACCAACTCTGCCGTTACAGCTTTAACTCACAGCGCTTTGCTGAACTCCTGTCCACTACATTCAAATATCGCTATGAAGGCAAGATTACAAACTACCTCCACAAGACACTGGCCCATGTGCC
>slo_234.1
GTGTCCAGCTCTTGGAATGTAGGCATTATCAACGGGCTCTCTGGCTGGACAGTTTCTGTGGATGATGTACCAGCTGACACCATCGCTAGAAGGTTCCGCTATGATGTCGCGCTAGTCTCAACTCTAAAAGACTTAGAGGAGGACATCATGGAAGGATTGCGAGAGAGAGGATTGGATGACAGCACATGCACATCAGGCTTCACTGTGGTAGTCAAGGAGTCATGTGATGGCATGGGAGATGTCAGTGAGAAGCACGGAGGAGGACCAGCTGTTCCCGAGAAAGCAGTGAGATTCTCTTTCACAGTGATGTCCATCACCGTTCAAGCTGAAGGTGAGGAAGAAGCGGTCACAATCTTCCAGGAGCAAAAGCCCAACTCTGAGCTGTCCTGCAGGCCACTGTGCCTCATGTTTGTTGATGAGTCCGATCACGAGATGCTGACGGCCATCTTGGGACCTGTAGTGGCAGAGCGCAAAGCTATGAAGGAGAGTCGCCTCATTCTGTCCATTGGTGGGCTCCTCCGTTCCTTCCGCTTCTACTTCCGAGGCACAGGCTATGATGAGAAGATGGTGAGAGAAATGGAAGGGTTGGAGGCTTCAGGTTCCACCTACATCTGCACCTTGTGTGACTCCACACGAGCTGAAGCCTCCCAAAACATGGTACTGCACTCCATCACACGAAGCCATGAAGAAAACCTTGAGCGTTATGAGATATGGAGGACCAACCCTTTCTCTGAGTCTGCAGATGAACTGCGGGATCGGGTCAAAGGGGTCTCAGCTAAACCTTTCATGGAGACCCAGCCCATGCTAGATGCCTTGCACTGTGACATTGGCAATGCTACTGAGTTCTACAAGATTTTCCAGGACGAGATCGGTGAAATGTATCAAAAAAACAACCCACCTCGGGAAGAGCGCCGACGCTGGCGATCAATCCTGGACAAGCAGCTTAGGAAGAAGTTGAAGCTGAAGCCAGTGATGAGGATGAATGGAAACTATGCACGACGCCTGATGACCCATGAGGCTGTGAAAGTGGTTTGTGAGCTGGTTCCTTCAGAGGAACGTCGCAAGGCTCTGACAGAGCTGATGGAGTTGTACCTCCAAATGAAGCCTGTGTGGCGCTCTACCTGCCCAGCCAGAGACTGCCCTGACCAACTCTGCCGTTACAGCTTTAACTCACAGCGCTTTGCTGAACTCCTGTCCACTACATTCAAATATCGCTATGAAGGCAAGATTACAAACTACCTCCACAAGACACTGGCCCATGTGCC
>slo_234.2
GTGTCCAGCTCTTGGAATGTAGGCATTATCAACGGGCTCTCTGGCTGGACAGTTTCTGTGGATGATGTACCAGCTGACACCATCGCTAGAAGGTTCCGCTATGATGTCGCGCTAGTCTCAACTCTAAAAGACTTAGAGGAGGACATCATGGAAGGATTGCGAGAGAGAGGATTGGATGACAGCACATGCACATCAGGCTTCACTGTGGTAGTCAAGGAGTCATGTGATGGCATGGGAGATGTCAGTGAGAAGCACGGAGGAGGACCAGCTGTTCCCGAGAAAGCAGTGAGATTCTCTTTCACAGTGATGTCCATCACCGTTCAAGCTGAAGGTGAGGAAGAAGCGGTCACAATCTTCCAGGAGCAAAAGCCCAACTCTGAGCTGTCCTGCAGGCCACTGTGCCTCATGTTTGTTGATGAGTCCGATCACGAGATGCTGACGGCCATCTTGGGACCTGTAGTGGCAGAGCGCAAAGCTATGAAGGAGAGTCGCCTCATTCTGTCGATTGGTGGGCTCCTCCGTTCCTTCCGCTTCTACTTCCGAGGCACAGGCTATGATGAGAAGATGGTGAGAGAAATGGAAGGGTTGGAGGCTTCAGGTTCCACCTACATCTGCACCTTGTGTGACTCCACACGAGCTGAAGCCTCCCAAAACATGGTACTGCACTCCATCACACGAAGCCATGAAGAAAACCTTGAGCGTTATGAGATATGGAGGACCAACCCTTTCTCTGAGTCTGCAGATGAACTGCGGGATCGGGTCAAAGGGGTCTCAGCTAAACCTTTCATGGAGACCCAGCCCACGCTAGATGCCTTGCACTGTGACATTGGCAATGCTACTGAGTTCTACAAGATTTTCCAGGACGAGATCGGTGAAATGTATCAAAAAAACAACCCACCTCGGGAAGAGCGCCGACGCTGGCGATCAATCCTGGACAAGCAGCTTAGGAAGAAGTTGAAGCTGAAGCCAGTGATGAGGATGAATGGAAACTATGCACGACGCCTGATGACCCATGAGGCTGTGAAAGTGGTTTGTGAGCTGGTTCCTTCAGAGGAACGTCGCAAGGCTCTGACAGAGCTGATGGAGTTGTACCTCCAAATGAAGCCTGTGTGGCGCTCTACCTGCCCAGCCAGAGACTGCCCTGACCAACTCTGCCGTTACAGCTTTAACTCACAGCGCTTTGCTGAACTCCTGTCCACTACATTCAAATATCGCTATGAAGGCAAGATTACAAACTACCTCCACAAGACACTGGCCCATGTGCC
>slo_329.1-homoz
GTGTCCAGCTCTTGGAATGTAGGCATTATCAACGGGCTCTCTGGCTGGACAGTTTCTGTGGATGATGTACCAGCTGACACCATCGCTAGAAGGTTCCGCTATGATGTCGCGCTAGTCTCAACTCTAAAAGACTTAGAGGAGGACATCATGGAAGGATTGCGAGAGAGAGGATTGGATGACAGCACATGCACATCAGGCTTCACTGTGGTAGTCAAGGAGTCATGTGATGGCATGGGAGATGTCAGTGAGAAGCACGGAGGAGGACCAGCTGTTCCCGAGAAAGCAGTGAGATTCTCTTTCACAGTGATGTCCATCACCGTTCAAGCTGAAGGTGAGGAAGAAGCGGTCACAATCTTCCAGGAGCAAAAGCCCAACTCTGAGCTGTCCTGCAGGCCACTGTGCCTCATGTTTGTTGATGAGTCCGATCACGAGATGCTGACGGCCATCTTGGGACCTGTAGTGGCAGAGCGCAAAGCTATGAAGGAGAGTCGCCTCATTCTGTCCATTGGTGGGCTCCTCCGTTCCTTCCGCTTCTACTTCCGAGGCACAGGCTATGATGAGAAGATGGTGAGAGAAATGGAAGGGTTGGAGGCTTCAGGTTCCACCTACATCTGCACCTTGTGTGACTCCACACGAGCTGAAGCCTCCCAAAACATGGTGCTGCACTCCATCACACGAAGCCATGAAGAAAACCTTGAGCGTTATGAGATATGGAGGACCAACCCTTTCTCTGAGTCTGCAGATGAACTGCGGGATCGGGTCAAAGGGGTCTCAGCTAAACCTTTCATGGAGACCCAGCCCACGCTAGATGCCTTGCACTGTGACATTGGCAATGCTACTGAGTTCTACAAGATTTTCCAGGACGAGATCGGTGAAATGTATCAAAAAAACAACCCACCTCGGGAAGAGCGCCGACGCTGGCGATCAATCCTGGACAAGCAGCTTAGGAAGAAGTTGAAGCTGAAGCCAGTGATGAGGATGAATGGAAACTATGCACGACGCCTGATGACCCATGAGGCTGTGAAAGTGGTTTGTGAGCTGGTTCCTTCAGAGGAACGTCGCAAGGCTCTGACAGAGCTGATGGAGTTGTACCTCCAAATGAAGCCTGTGTGGCGCTCTACCTGCCCAGCCAGAGACTGCCCTGACCAACTCTGCCGTTACAGCTTTAACTCACAGCGCTTTGCTGAACTCCTGTCCACTACATTCAAATATCGCTATGAAGGCAAGATTACAAACTACCTCCACAAGACACTGGCCCATGTGCC
>slo_329.2-homoz
GTGTCCAGCTCTTGGAATGTAGGCATTATCAACGGGCTCTCTGGCTGGACAGTTTCTGTGGATGATGTACCAGCTGACACCATCGCTAGAAGGTTCCGCTATGATGTCGCGCTAGTCTCAACTCTAAAAGACTTAGAGGAGGACATCATGGAAGGATTGCGAGAGAGAGGATTGGATGACAGCACATGCACATCAGGCTTCACTGTGGTAGTCAAGGAGTCATGTGATGGCATGGGAGATGTCAGTGAGAAGCACGGAGGAGGACCAGCTGTTCCCGAGAAAGCAGTGAGATTCTCTTTCACAGTGATGTCCATCACCGTTCAAGCTGAAGGTGAGGAAGAAGCGGTCACAATCTTCCAGGAGCAAAAGCCCAACTCTGAGCTGTCCTGCAGGCCACTGTGCCTCATGTTTGTTGATGAGTCCGATCACGAGATGCTGACGGCCATCTTGGGACCTGTAGTGGCAGAGCGCAAAGCTATGAAGGAGAGTCGCCTCATTCTGTCCATTGGTGGGCTCCTCCGTTCCTTCCGCTTCTACTTCCGAGGCACAGGCTATGATGAGAAGATGGTGAGAGAAATGGAAGGGTTGGAGGCTTCAGGTTCCACCTACATCTGCACCTTGTGTGACTCCACACGAGCTGAAGCCTCCCAAAACATGGTGCTGCACTCCATCACACGAAGCCATGAAGAAAACCTTGAGCGTTATGAGATATGGAGGACCAACCCTTTCTCTGAGTCTGCAGATGAACTGCGGGATCGGGTCAAAGGGGTCTCAGCTAAACCTTTCATGGAGACCCAGCCCACGCTAGATGCCTTGCACTGTGACATTGGCAATGCTACTGAGTTCTACAAGATTTTCCAGGACGAGATCGGTGAAATGTATCAAAAAAACAACCCACCTCGGGAAGAGCGCCGACGCTGGCGATCAATCCTGGACAAGCAGCTTAGGAAGAAGTTGAAGCTGAAGCCAGTGATGAGGATGAATGGAAACTATGCACGACGCCTGATGACCCATGAGGCTGTGAAAGTGGTTTGTGAGCTGGTTCCTTCAGAGGAACGTCGCAAGGCTCTGACAGAGCTGATGGAGTTGTACCTCCAAATGAAGCCTGTGTGGCGCTCTACCTGCCCAGCCAGAGACTGCCCTGACCAACTCTGCCGTTACAGCTTTAACTCACAGCGCTTTGCTGAACTCCTGTCCACTACATTCAAATATCGCTATGAAGGCAAGATTACAAACTACCTCCACAAGACACTGGCCCATGTGCC
>slo_330.1-homoz
GTGTCCAGCTCTTGGAATGTAGGCATTATCAACGGGCTCTCTGGCTGGACAGTTTCTGTGGATGATGTACCAGCTGACACCATCGCTAGAAGGTTCCGCTATGATGTCGCGCTAGTCTCAACTCTAAAAGACTTAGAGGAGGACATCATGGAAGGATTGCGAGAGAGAGGATTGGATGACAGCACATGCACATCAGGCTTCACTGTGGTAGTCAAGGAGTCATGTGATGGCATGGGAGATGTCAGTGAGAAGCACGGAGGAGGACCAGCTGTTCCCGAGAAAGCAGTGAGATTCTCTTTCACAGTGATGTCCATCACCGTTCAAGCTGAAGGTGAGGAAGAAGCGGTCACAATCTTCCAGGAGCAAAAGCCCAACTCTGAGCTGTCCTGCAGGCCACTGTGCCTCATGTTTGTTGATGAGTCCGATCACGAGATGCTGACGGCCATCTTGGGACCTGTAGTGGCAGAGCGCAAAGCTATGAAGGAGAGTCGCCTCATTCTGTCCATTGGTGGGCTCCTCCGTTCCTTCCGCTTCTACTTCCGAGGCACAGGCTATGATGAGAAGATGGTGAGAGAAATGGAAGGGTTGGAGGCTTCAGGTTCCACCTACATCTGCACCTTGTGTGACTCCACACGAGCTGAAGCCTCCCAAAACATGGTGCTGCACTCCATCACACGAAGCCATGAAGAAAACCTTGAGCGTTATGAGATATGGAGGACCAACCCTTTCTCTGAGTCTGCAGATGAACTGCGGGATCGGGTCAAAGGGGTCTCAGCTAAACCTTTCATGGAGACCCAGCCCACGCTAGATGCCTTGCACTGTGACATTGGCAATGCTACTGAGTTCTACAAGATTTTCCAGGACGAGATCGGTGAAATGTATCAAAAAAACAACCCACCTCGGGAAGAGCGCCGACGCTGGCGATCAATCCTGGACAAGCAGCTTAGGAAGAAGTTGAAGCTGAAGCCAGTGATGAGGATGAATGGAAACTATGCACGACGCCTGATGACCCATGAGGCTGTGAAAGTGGTTTGTGAGCTGGTTCCTTCAGAGGAACGTCGCAAGGCTCTGACAGAGCTGATGGAGTTGTACCTCCAAATGAAGCCTGTGTGGCGCTCTACCTGCCCAGCCAGAGACTGCCCTGACCAACTCTGCCGTTACAGCTTTAACTCACAGCGCTTTGCTGAACTCCTGTCCACTACATTCAAATATCGCTATGAAGGCAAGATTACAAACTACCTCCACAAGACACTGGCCCATGTGCC
>slo_330.2-homoz
GTGTCCAGCTCTTGGAATGTAGGCATTATCAACGGGCTCTCTGGCTGGACAGTTTCTGTGGATGATGTACCAGCTGACACCATCGCTAGAAGGTTCCGCTATGATGTCGCGCTAGTCTCAACTCTAAAAGACTTAGAGGAGGACATCATGGAAGGATTGCGAGAGAGAGGATTGGATGACAGCACATGCACATCAGGCTTCACTGTGGTAGTCAAGGAGTCATGTGATGGCATGGGAGATGTCAGTGAGAAGCACGGAGGAGGACCAGCTGTTCCCGAGAAAGCAGTGAGATTCTCTTTCACAGTGATGTCCATCACCGTTCAAGCTGAAGGTGAGGAAGAAGCGGTCACAATCTTCCAGGAGCAAAAGCCCAACTCTGAGCTGTCCTGCAGGCCACTGTGCCTCATGTTTGTTGATGAGTCCGATCACGAGATGCTGACGGCCATCTTGGGACCTGTAGTGGCAGAGCGCAAAGCTATGAAGGAGAGTCGCCTCATTCTGTCCATTGGTGGGCTCCTCCGTTCCTTCCGCTTCTACTTCCGAGGCACAGGCTATGATGAGAAGATGGTGAGAGAAATGGAAGGGTTGGAGGCTTCAGGTTCCACCTACATCTGCACCTTGTGTGACTCCACACGAGCTGAAGCCTCCCAAAACATGGTGCTGCACTCCATCACACGAAGCCATGAAGAAAACCTTGAGCGTTATGAGATATGGAGGACCAACCCTTTCTCTGAGTCTGCAGATGAACTGCGGGATCGGGTCAAAGGGGTCTCAGCTAAACCTTTCATGGAGACCCAGCCCACGCTAGATGCCTTGCACTGTGACATTGGCAATGCTACTGAGTTCTACAAGATTTTCCAGGACGAGATCGGTGAAATGTATCAAAAAAACAACCCACCTCGGGAAGAGCGCCGACGCTGGCGATCAATCCTGGACAAGCAGCTTAGGAAGAAGTTGAAGCTGAAGCCAGTGATGAGGATGAATGGAAACTATGCACGACGCCTGATGACCCATGAGGCTGTGAAAGTGGTTTGTGAGCTGGTTCCTTCAGAGGAACGTCGCAAGGCTCTGACAGAGCTGATGGAGTTGTACCTCCAAATGAAGCCTGTGTGGCGCTCTACCTGCCCAGCCAGAGACTGCCCTGACCAACTCTGCCGTTACAGCTTTAACTCACAGCGCTTTGCTGAACTCCTGTCCACTACATTCAAATATCGCTATGAAGGCAAGATTACAAACTACCTCCACAAGACACTGGCCCATGTGCC
>sot_236.1
GTGTCCAGCTCTTGGAATGTAGGCATTATCAACGGGCTCTCTGGCTGGACAGTTTCTGTGGATGATGTACCAGCTGACACCATCGCTAGAAGGTTCCGCTATGATGTCGCGCTAGTCTCAACTCTAAAAGACTTAGAGGAGGACATCATGGAAGGATTGCGAGAGAGAGGATTGGATGACAGCACATGCACATCAGGCTTCACTGTGGTAGTCAAGGAGTCATGTGATGGCATGGGAGATGTCAGTGAGAAGCACGGAGGAGGACCAGCTGTTCCCGAGAAAGCAGTGAGATTCTCTTTCACAGTGATGTCCATCACCGTTCAAGCTGAAGGTGAGGAAGAAGCGGTCACAATCTTCCAGGAGCAAAAGCCCAACTCTGAGCTGTCCTGCAGGCCACTGTGCCTCATGTTTGTTGATGAGTCCGATCACGAGATGCTGACGGCCATCTTGGGACCTGTAGTGGCAGAGCGCAAAGCTATGAAGGAGAGTCGCCTCATTCTGTCCATTGGTGGGCTCCTCCGTTCCTTCCGCTTCTACTTCCGAGGCACAGGCTATGATGAGAAGATGGTGAGAGAAATGGAAGGGTTGGAGGCTTCAGGTTCCACCTACATCTGCACCTTGTGTGACTCCACACGAGCTGAAGCCTCCCAAAACATGGTGCTGCACTCCATCACACGAAGCCATGAAGAAAACCTTGAGCGTTATGAGATATGGAGGACCAACCCTTTCTCTGAGTCTGCAGATGAACTGCGGGATCGGGTCAAAGGGGTCTCAGCTAAACCTTTCATGGAGACCCAGCCCACGCTAGATGCCTTGCACTGTGACATTGGCAATGCTACTGAGTTCTACAAGATTTTCCAGGACGAGATCGGTGAAATGTATCAAAAAAACAACCCACCTCGGGAAGAGCGCCGACGCTGGCGATCAATCCTGGACAAGCAGCTTAGGAAGAAGTTGAAGCTGAAGCCAGTGATGAGGATGAATGGAAACTATGCACGACGCCTGATGACCCATGAGGCTGTGAAAGTGGTTTGTGAGCTGGTTCCTTCAGAGGAACGTCGCAAGGCTCTGACAGAGCTGATGGAGTTGTACCTCCAAATGAAGCCTGTGTGGCGCTCTACCTGCCCAGCCAGAGACTGCCCTGACCAACTCTGCCGTTACAGCTTTAACTCACAGCGCTTTGCTGAACTCCTGTCCACTACATTCAAATATCGCTATGAAGGCAAGATTACAAACTACCTCCACAAGACACTGGCCCATGTGCC
>sot_236.2
GTGTCCAGCTCTTGGAATGTAGGCATTATCAACGGGCTCTCTGGCTGGACAGTTTCTGTGGATGATGTACCAGCTGACACCATCGCTAGAAGGTTCCGCTATGATGTCGCGCTAGTCTCAACTCTAAAAGACTTAGAGGAGGACATCATGGAAGGATTGCGAGAGAGAGGATTGGATGACAGCACATGCACATCAGGCTTCACTGTGGTAGTCAAGGAGTCATGTGATGGCATGGGAGATGTCAGTGAGAAGCACGGAGGAGGACCAGCTGTTCCCGAGAAAGCAGTGAGATTCTCTTTCACAGTGATGTCCATCACCGTTCAAGCTGAAGGTGAGGAAGAAGCGGTCACAATCTTCCAGGAGCAAAAGCCCAACTCTGAGCTGTCCTGCAGGCCACTGTGCCTCATGTTTGTTGATGAGTCCGATCACGAGATGCTGACGGCCATCTTGGGACCTGTAGTGGCAGAGCGCAAAGCTATGAAGGAGAGTCGCCTCATTCTGTCCATTGGTGGGCTCCTCCGTTCCTTCCGCTTCTACTTCCGAGGCACAGGCTATGATGAGAAGATGGTGAGAGAAATGGAAGGGTTGGAGGCTTCAGGTTCCACCTACATCTGCACCTTGTGTGACTCCACACGAGCTGAAGCCTCCCAAAACATGGTGCTGCACTCCATCACACGAAGCCATGAAGAAAACCTTGAGCGTTATGAGATATGGAGGACCAACCCTTTCTCTGAGTCTGCAGATGAACTGCGGGATCGGGTCAAAGGGGTCTCAGCTAAACCTTTCATGGAGACCCAGCCCATGCTAGATGCCTTGCACTGTGACATTGGCAATGCTACTGAGTTCTACAAGATTTTCCAGGACGAGATCGGTGAAATGTATCAAAAAAACAACCCACCTCGGGAAGAGCGCCGACGCTGGCGATCAATCCTGGACAAGCAGCTTAGGAAGAAGTTGAAGCTGAAGCCAGTGATGAGGATGAATGGAAACTATGCACGACGCCTGATGACCCATGAGGCTGTGAAAGTGGTTTGTGAGCTGGTTCCTTCAGAGGAACGTCGCAAGGCTCTGACAGAGCTGATGGAGTTGTACCTCCAAATGAAGCCTGTGTGGCGCTCTACCTGCCCAGCCAGAGACTGCCCTGACCAACTCTGCCGTTACAGCTTTAACTCACAGCGCTTTGCTGAACTCCTGTCCACTACATTCAAATATCGCTATGAAGGCAAGATTACAAACTACCTCCACAAGACACTGGCCCATGTGCC
>sot_249.1
GTGTCCAGCTCTTGGAATGTAGGCATTATCAACGGGCTCTCTGGCTGGACAGTTTCTGTGGATGATGTACCAGCTGACACCATCGCTAGAAGGTTCCGCTATGATGTCGCGCTAGTCTCAACTCTAAAAGACTTAGAGGAGGACATCATGGAAGGATTGCGAGAGAGAGGATTGGATGACAGCACATGCACATCAGGCTTCACTGTGGTAGTCAAGGAGTCATGTGATGGCATGGGAGATGTCAGTGAGAAGCACGGAGGAGGACCAGCTGTTCCCGAGAAAGCAGTGAGATTCTCTTTCACAGTGATGTCCATCACCGTTCAAGCTGAAGGTGAGGAAGAAGCGGTCACAATCTTCCAGGAGCAAAAGCCCAACTCTGAGCTGTCCTGCAGGCCACTGTGCCTCATGTTTGTTGATGAGTCCGATCACGAGATGCTGACGGCCATCTTGGGACCTGTAGTGGCAGAGCGCAAAGCTATGAAGGAGAGTCGCCTCATTCTGTCCATTGGTGGGCTCCTCCGTTCCTTCCGCTTCTACTTCCGAGGCACAGGCTATGATGAGAAGATGGTGAGAGAAATGGAAGGGTTGGAGGCTTCAGGTTCCACCTACATCTGCACCTTGTGTGACTCCACACGAGCTGAAGCCTCCCAAAACATGGTACTGCACTCCATCACACGAAGCCATGAAGAAAACCTTGAGCGTTATGAGATATGGAGGACCAACCCTTTCTCTGAGTCTGCAGATGAACTGCGGGATCGGGTCAAAGGGGTCTCAGCTAAACCTTTCATGGAGACCCAGCCCACGCTAGATGCCTTGCACTGTGACATTGGCAATGCTACTGAGTTCTACAAGATTTTCCAGGACGAGATCGGTGAAATGTATCAAAAAAACAACCCACCTCGGGAAGAGCGCCGACGCTGGCGATCAATCCTGGACAAGCAGCTTAGGAAGAAGTTGAAGCTGAAGCCAGTGATGAGGATGAATGGAAACTATGCACGACGCCTGATGACCCATGAGGCTGTGAAAGTGGTTTGTGAGCTGGTTCCTTCAGAGGAACGTCGCAAGGCTCTGACAGAGCTGATGGAGTTGTACCTCCAAATGAAGCCTGTGTGGCGCTCTACCTGCCCAGCCAGAGACTGCCCTGACCAACTCTGCCGTTACAGCTTTAACTCACAGCGCTTTGCTGAACTCCTGTCCACTACATTCAAATATCGCTATGAAGGCAAGATTACAAACTACCTCCACAAGACACTGGCCCATGTGCC
>sot_249.2
GTGTCCAGCTCTTGGAATGTAGGCATTATCAACGGGCTCTCTGGCTGGACAGTTTCTGTGGATGATGTACCAGCTGACACCATCGCTAGAAGGTTCCGCTATGATGTCGCGCTAGTCTCAACTCTAAAAGACTTAGAGGAGGACATCATGGAAGGATTGCGAGAGAGAGGATTGGATGACAGCACATGCACATCAGGCTTCACTGTGGTAGTCAAGGAGTCATGTGATGGCATGGGAGATGTCAGTGAGAAGCACGGAGGAGGACCAGCTGTTCCCGAGAAAGCAGTGAGATTCTCTTTCACAGTGATGTCCATCACCGTTCAAGCTGAAGGTGAGGAAGAAGCGGTCACAATCTTCCAGGAGCAAAAGCCCAACTCTGAGCTGTGCTGCAGGCCACTGTGCCTCATGTTTGTTGATGAGTCCGATCACGAGATGCTGACGGCCATCTTGGGACCTGTAGTGGCAGAGCGCAAAGCTATGAAGGAGAGTCGCCTCATTCTGTCCATTGGTGGGCTCCTCCGTTCCTTCCGCTTCTACTTCCGAGGCACAGGCTATGATGAGAAGATGGTGAGAGAAATGGAAGGGTTGGAGGCTTCAGGTTCCACCTACATCTGCACCTTGTGTGACTCCACACGAGCTGAAGCCTCCCAAAACATGGTACTGCACTCCATCACACGAAGCCATGAAGAAAACCTTGAGCGTTATGAGATATGGAGGACCAACCCTTTCTCTGAGTCTGCAGATGAACTGCGGGATCGGGTCAAAGGGGTCTCAGCTAAACCTTTCATGGAGACCCAGCCCATGCTAGATGCCTTGCACTGTGACATTGGCAATGCTACTGAGTTCTACAAGATTTTCCAGGACGAGATCGGTGAAATGTATCAAAAAAACAACCCACCTCGGGAAGAGCGCCGACGCTGGCGATCAATCCTGGACAAGCAGCTTAGGAAGAAGTTGAAGCTGAAGCCAGTGATGAGGATGAATGGAAACTATGCACGACGCCTGATGACCCATGAGGCTGTGAAAGTGGTTTGTGAGCTGGTTCCTTCAGAGGAACGTCGCAAGGCTCTGACAGAGCTGATGGAGTTGTACCTCCAAATGAAGCCTGTGTGGCGCTCTACCTGCCCAGCCAGAGACTGCCCTGACCAACTCTGCCGTTACAGCTTTAACTCACAGCGCTTTGCTGAACTCCTGTCCACTACATTCAAATATCGCTATGAAGGCAAGATTACAAACTACCTCCACAAGACACTGGCCCATGTGCC
>sot_250.1
GTGTCCAGCTCTTGGAATGTAGGCATTATCAACGGGCTCTCTGGCTGGACAGTTTCTGTGGATGATGTACCAGCTGACACCATCGCTAGAAGGTTCCGCTATGATGTCGCGCTAGTCTCAACTCTAAAAGACTTAGAGGAGGACATCATGGAAGGATTGCGAGAGAGAGGATTGGATGACAGCACATGCACATCAGGCTTCACTGTGGTAGTCAAGGAGTCATGTGATGGCATGGGAGATGTCAGTGAGAAGCACGGAGGAGGACCAGCTGTTCCCGAGAAAGCAGTGAGATTCTCTTTCACAGTGATGTCCATCACCGTTCAAGCTGAAGGTGAGGAAGAAGCGGTCACAATCTTCCAGGAGCAAAAGCCCAACTCTGAGCTGTCCTGCAGGCCACTGTGCCTCATGTTTGTTGATGAGTCCGATCACGAGATGCTGACGGCCATCTTGGGACCTGTAGTGGCAGAGCGCAAAGCTATGAAGGAGAGTCGCCTCATTCTGTCCATTGGTGGGCTCCTCCGTTCCTTCCGCTTCTACTTCCGAGGCACAGGCTATGATGAGAAGATGGTGAGAGAAATGGAAGGGTTGGAGGCTTCAGGTTCCACCTACATCTGCACCTTGTGTGACTCCACACGAGCTGAAGCCTCCCAAAACATGGTGCTGCACTCCATCACACGAAGCCATGAAGAAAACCTTGAGCGTTATGAGATATGGAGGACCAACCCTTTCTCTGAGTCTGCAGATGAACTGCGGGATCGGGTCAAAGGGGTCTCAGCTAAACCTTTCATGGAGACCCAGCCCACGCTAGATGCCTTGCACTGTGACATTGGCAATGCTACTGAGTTCTACAAGATTTTCCAGGACGAGATCGGTGAAATGTATCAAAAAAACAACCCACCTCGGGAAGAGCGCCGACGCTGGCGATCAATCCTGGACAAGCAGCTTAGGAAGAAGTTGAAGCTGAAGCCAGTGATGAGGATGAATGGAAACTATGCACGACGCCTGATGACCCATGAGGCTGTGAAAGTGGTTTGTGAGCTGGTTCCTTCAGAGGAACGTCGCAAGGCTCTGACAGAGCTGATGGAGTTGTACCTCCAAATGAAGCCTGTGTGGCGCTCTACCTGCCCAGCCAGAGACTGCCCTGACCAACTCTGCCGTTACAGCTTTAACTCACAGCGCTTTGCTGAACTCCTGTCCACTACATTCAAATATCGCTATGAAGGCAAGATTACAAACTACCTCCACAAGACACTGGCCCATGTGCC
>sot_250.2
GTGTCCAGCTCTTGGAATGTAGGCATTATCAACGGGCTCTCTGGCTGGACAGTTTCTGTGGATGATGTACCAGCTGACACCATCGCTAGAAGGTTCCGCTATGATGTCGCGCTAGTCTCAACTCTAAAAGACTTAGAGGAGGACATCATGGAAGGATTGCGAGAGAGAGGATTGGATGACAGCACATGCACATCAGGCTTCACTGTGGTAGTCAAGGAGTCATGTGATGGCATGGGAGATGTCAGTGAGAAGCACGGAGGAGGACCAGCTGTTCCCGAGAAAGCAGTGAGATTCTCTTTCACAGTGATGTCCATCACCGTTCAAGCTGAAGGTGAGGAAGAAGCGGTCACAATCTTCCAGGAGCAAAAGCCCAACTCTGAGCTGTCCTGCAGGCCACTGTGCCTCATGTTTGTTGATGAGTCCGATCACGAGATGCTGACGGCCATCTTGGGACCTGTAGTGGCAGAGCGCAAAGCTATGAAGGAGAGTCGCCTCATTCTGTCCATTGGTGGGCTCCTCCGTTCCTTCCGCTTCTACTTCCGAGGCACAGGCTATGATGAGAAGATGGTGAGAGAAATGGAAGGGTTGGAGGCTTCAGGTTCCACCTACATCTGCACCTTGTGTGACTCCACACGAGCTGAAGCCTCCCAAAACATGGTGCTGCACTCCATCACACGAAGCCATGAAGAAAACCTTGAGCGTTATGAGATATGGAGGACCAACCCTTTCTCTGAGTCTGCAGATGAACTGCGGGATCGGGTCAAAGGGGTCTCAGCTAAACCTTTCATGGAGACCCAGCCCATGCTAGATGCCTTGCACTGTGACATTGGCAATGCTACTGAGTTCTACAAGATTTTCCAGGACGAGATCGGTGAAATGTATCAAAAAAACAACCCACCTCGGGAAGAGCGCCGACGCTGGCGATCAATCCTGGACAAGCAGCTTAGGAAGAAGTTGAAGCTGAAGCCAGTGATGAGGATGAATGGAAACTATGCACGACGCCTGATGACCCATGAGGCTGTGAAAGTGGTTTGTGAGCTGGTTCCTTCAGAGGAACGTCGCAAGGCTCTGACAGAGCTGATGGAGTTGTACCTCCAAATGAAGCCTGTGTGGCGCTCTACCTGCCCAGCCAGAGACTGCCCTGACCAACTCTGCCGTTACAGCTTTAACTCACAGCGCTTTGCTGAACTCCTGTCCACTACATTCAAATATCGCTATGAAGGCAAGATTACAAACTACCTCCACAAGACACTGGCCCATGTGCC
>sot_261.1
GTGTCCAGCTCTTGGAATGTAGGCATTATCAACGGGCTCTCTGGCTGGACAGTTTCTGTGGATGATGTACCAGCTGACACCATCGCTAGAAGGTTCCGCTATGATGTCGCGCTAGTCTCAACTCTAAAAGACTTAGAGGAGGACATCATGGAAGGATTGCGAGAGAGAGGATTGGATGACAGCACATGCACATCAGGCTTCACTGTGGTAGTCAAGGAGTCATGTGATGGCATGGGAGATGTCAGTGAGAAGCACGGAGGAGGACCAGCTGTTCCCGAGAAAGCAGTGAGATTCTCTTTCACAGTGATGTCCATCACCGTTCAAGCTGAAGGTGAGGAAGAAGCGGTCACAATCTTCCAGGAGCAAAAGCCCAACTCTGAGCTGTCCTGCAGGCCACTGTGCCTCATGTTTGTTGATGAGTCCGATCACGAGATGCTGACGGCCATCTTGGGACCTGTAGTGGCAGAGCGCAAAGCTATGAAGGAGAGTCGCCTCATTCTGTCCATTGGTGGGCTCCTCCGTTCCTTCCGCTTCTACTTCCGAGGCACAGGCTATGATGAGAAGATGGTGAGAGAAATGGAAGGGTTGGAGGCTTCAGGTTCCACCTACATCTGCACCTTGTGTGACTCCACACGAGCTGAAGCCTCCCAAAACATGGTACTGCACTCCATCACACGAAGCCATGAAGAAAACCTTGAGCGTTATGAGATATGGAGGACCAACCCTTTCTCTGAGTCTGCAGATGAACTGCGGGATCGGGTCAAAGGGGTCTCAGCTAAACCTTTCATGGAGACCCAGCCCATGCTAGATGCCTTGCACTGTGACATTGGCAATGCTACTGAGTTCTACAAGATTTTCCAGGACGAGATCGGTGAAATGTATCAAAAAAACAACCCACCTCGGGAAGAGCGCCGACGCTGGCGATCAATCCTGGACAAGCAGCTTAGGAAGAAGTTGAAGCTGAAGCCAGTGATGAGGATGAATGGAAACTATGCACGACGCCTGATGACCCATGAGGCTGTGAAAGTGGTTTGTGAGCTGGTTCCTTCAGAGGAACGTCGCAAGGCTCTGACAGAGCTGATGGAGTTGTACCTCCAAATGAAGCCTGTGTGGCGCTCTACCTGCCCAGCCAGAGACTGCCCTGACCAACTCTGCCGTTACAGCTTTAACTCACAGCGCTTTGCTGAACTCCTGTCCACTACATTCAAATATCGCTATGAAGGCAAGATTACAAACTACCTCCACAAGACACTGGCCCATGTGCC
>sot_261.2
GTGTCCAGCTCTTGGAATGTAGGCATTATCAACGGGCTCTCTGGCTGGACAGTTTCTGTGGATGATGTACCAGCTGACACCATCGCTAGAAGGTTCCGCTATGATGTCGCGCTAGTCTCAACTCTAAAAGACTTAGAGGAGGACATCATGGAAGGATTGCGAGAGAGAGGATTGGATGACAGCACATGCACATCAGGCTTCACTGTGGTAGTCAAGGAGTCATGTGATGGCATGGGAGATGTCAGTGAGAAGCACGGAGGAGGACCAGCTGTTCCCGAGAAAGCAGTGAGATTCTCTTTCACAGTGATGTCCATCACCGTTCAAGCTGAAGGTGAGGAAGAAGCGGTCACAATCTTCCAGGAGCAAAAGCCCAACTCTGAGCTGTCCTGCAGGCCACTGTGCCTCATGTTTGTTGATGAGTCCGATCACGAGATGCTGACGGCCATCTTGGGACCTGTAGTGGCAGAGCGCAAAGCTATGAAGGAGAGTCGCCTCATTCTGTCGATTGGTGGGCTCCTCCGTTCCTTCCGCTTCTACTTCCGAGGCACAGGCTATGATGAGAAGATGGTGAGAGAAATGGAAGGGTTGGAGGCTTCAGGTTCCACCTACATCTGCACCTTGTGTGACTCCACACGAGCTGAAGCCTCCCAAAACATGGTACTGCACTCCATCACACGAAGCCATGAAGAAAACCTTGAGCGTTATGAGATATGGAGGACCAACCCTTTCTCTGAGTCTGCAGATGAACTGCGGGATCGGGTCAAAGGGGTCTCAGCTAAACCTTTCATGGAGACCCAGCCCACGCTAGATGCCTTGCACTGTGACATTGGCAATGCTACTGAGTTCTACAAGATTTTCCAGGACGAGATCGGTGAAATGTATCAAAAAAACAACCCACCTCGGGAAGAGCGCCGACGCTGGCGATCAATCCTGGACAAGCAGCTTAGGAAGAAGTTGAAGCTGAAGCCAGTGATGAGGATGAATGGAAACTATGCACGACGCCTGATGACCCATGAGGCTGTGAAAGTGGTTTGTGAGCTGGTTCCTTCAGAGGAACGTCGCAAGGCTCTGACAGAGCTGATGGAGTTGTACCTCCAAATGAAGCCTGTGTGGCGCTCTACCTGCCCAGCCAGAGACTGCCCTGACCAACTCTGCCGTTACAGCTTTAACTCACAGCGCTTTGCTGAACTCCTGTCCACTACATTCAAATATCGCTATGAAGGCAAGATTACAAACTACCTCCACAAGACACTGGCCCATGTGCC
>t1_276.1
GTGTCCAGCTCTTGGAATGTAGGCATTATCAACGGGCTCTCTGGCTGGACAGTTTCTGTGGATGATGTACCAGCTGACACCATCGCTAGAAGGTTCCGCTATGATGTCGCGCTAGTCTCAACTCTAAAAGACTTAGAGGAGGACATCATGGAAGGATTGCGAGAGAAAGGATTGGATGACAGCACATGCACATCAGGCTTCACTGTGGTAGTCAAGGAGTCATGTGATGGCATGGGAGATGTCAGTGAGAAGCACGGAGGAGGACCAGCTGTTCCCGAGAAAGCAGTGAGATTCTCTTTCACAGTGATGTCCATCACCGTTCAAGCTGAAGGTGAGGAAGAAGCGGTCACAATCTTCCAGGAGCAAAAGCCCAACTCTGAGCTGTCCTGCAGGCCACTGTGCCTCATGTTTGTTGATGAGTCCGATCACGAGATGCTGACGGCCATCTTGGGACCTGTAGTGGCAGAGCGCAAAGCTATGAAGGAGAGTCGCCTCATTCTGTCCATTGGTGGGCTCCTCCGTTCCTTCCGCTTCTACTTCCGAGGCACAGGCTATGATGAGAAGATGGTGAGAGAAATGGAAGGGTTGGAGGCTTCAGGTTCCACCTACATCTGCACCTTGTGTGACTCCACTCGAGCTGAAGCCTCCCAAAACATGGTGCTGCACTCCATCACACGAAGCCATGAAGAAAACCTTGAGCGTTATGAGATATGGAGGACCAACCCTTTCTCTGAGTCTGCAGATGAACTGCGGGATCGGGTCAAAGGGGTCTCAGCTAAGCCTTTCATGGAGACTCAGCCCACGCTAGATGCCTTGCACTGTGACATTGGCAATGCTACTGAGTTCTACAAGATTTTCCAGGACGAGATCGGTGAAATGTATCAAAAAAACAACCCACCTCGGGAAGAACGCCGACGCTGGCGATCAATCCTGGACAAGCAGCTTAGGAACAAGTTGAAGCTGAAGCCAGTGATGAGGATGAATGGAAACTATGCACGACGCCTGATGACCCATGAGGCTGTGAAAGTGGTTTGTGAGCTGGTTCCTTCAGAGGAACGTCGCAAGGCTCTGACAGAGCTGATGGAGTTGTACCTCCAAATGAAACCTGTGTGGCGCTCTACCTGCCCAGCCAGAGACTGCCCTGACCAACTCTGCCGTTACAGCTTTAACTCACAGCGCTTTGCTGAACTCCTGTCCACTACATTCAAATATCGCTATGAAGGCAAGATTACAAACTACCTCCACAAGACACTGGCCCATGTGCC
>t1_276.2
GTGTCCAGCTCTTGGAATGTAGGCATTATCAACGGGCTCTCTGGCTGGACAGTTTCTGTGGATGATGTACCAGCTGACACCATCGCTAGAAGGTTCCGCTATGATGTCGCGCTAGTCTCAACTCTAAAAGACTTAGAGGAGGACATCATGGAAGGATTACGAGAGAAAGGATTGGATGACAGCACATGCACATCAGGCTTCACTGTGGTAGTCAAGGAGTCATGTGATGGCATGGGAGATGTCAGTGAGAAGCACGGAGGAGGACCAGCGGTTCCCGAGAAAGCAGTGAGATTCTCTTTCACAGTGATGTCCATCACCGTTCAAGCTGAAGGTGAGGAAGAAGCGGTCACAATCTTCCAGGAGCAAAAGCCCAACTCTGAGCTGTCCTGCAGGCCACTGTGCCTCATGTTTGTTGATGAGTCCGATCACGAGATGCTGACGGCCATCTTGGGACCTGTAGTGGCAGAGCGCAAAGCTATGAAGGAGAGTCGCCTCATTCTGTCCATTGGTGGGCTCCTCCGTTCCTTCCGCTTCTACTTCCGAGGCACAGGCTATGATGAGAAGATGGTGAGAGAAATGGAAGGGTTGGAGGCTTCAGGTTCCACCTACATCTGCACCTTGTGTGACTCCACACGAGCTGAAGCCTCCCAAAACATGGTGCTGCACTCCATCACACGAAGCCATGAAGAAAACCTTGAGCGTTATGAGATATGGAGGACCAACCCTTTCTCTGAGTCTGCAGATGAACTGCGGGATCGGGTCAAAGGGGTCTCAGCTAAACCTTTCATGGAGACCCAGCCCACGCTAGATGCCTTGCACTGTGACATTGGCAATGCTACTGAGTTCTACAAGATTTTCCAGGACGAGATCGGTGAAATGTATCAAAAAAACAACCCACCTCGGGAAGAACGCCGACGCTGGCGATCAATCCTGGACAAGCAGCTTAGGAACAAGTTGAAGCTGAAGCCAGTGATGAGGATGAATGGAAACTATGCACGACGCCTGATGACCCATGAGGCTGTGAAAGTGGTTTGTGAGCTGGTTCCTTCAGAGGAACGTCGCAAGGCTCTGACAGAGCTGATGGAGTTGTACCTCCAAATGAAACCTGTGTGGCGCTCTACCTGCCCAGCCAGAGACTGCCCTGACCAACTCTGCCGTTACAGCTTTAACTCACAGCGCTTTGCTGAACTCCTGTCCACTACATTCAAATATCGCTATGAAGGCAAGATTACAAACTACCTCCACAAGACACTGGCCCATGTGCC
>t1_277.1
GTGTCCAGCTCTTGGAATGTAGGCATTATCAACGGGCTCTCTGGCTGGACAGTTTCTGTGGATGATGTACCAGCTGACACCATCGCTAGAAGGTTCCGCTATGATGTCGCGCTAGTCTCAACTCTAAAAGACTTAGAGGAGGACATCATGGAAGGATTGCGAGAGAGAGGATTGGATGACAGCACATGCACATCAGGCTTCACTGTGGTAGTCAAGGAGTCATGTGATGGCATGGGAGATGTCAGTGAGAAGCACGGAGGAGGACCAGCTGTTCCCGAGAAAGCAGTGAGATTCTCTTTCACAGTGATGTCCATCACCGTTCAAGCTGAAGGTGAGGAAGAAGCGGTCACAATCTTCCAGGAGCAAAAGCCCAACTCTGAGCTGTCCTGCAGGCCACTGTGCCTCATGTTTGTTGATGAGTCCGATCACGAGATGCTGACGGCCATCTTGGGACCTGTAGTGGCAGAGCGCAAAGCTATGAAGGAGAGTCGCCTCATTCTGTCCATTGGTGGGCTCCTCCGTTCCTTCCGCTTCTACTTCCGAGGCACAGGCTATGATGAGAAGATGGTGAGAGAAATGGAAGGGTTGGAGGCTTCAGGTTCCACCTACATCTGCACCTTGTGTGACTCCACTCGAGCTGAAGCCTCCCAAAACATGGTGCTGCACTCCATCACACGAAGCCATGAAGAAAACCTTGAGCGTTATGAGATATGGAGGACCAACCCTTTCTCTGAGTCTGCAGATGAACTGCGGGATCGGGTCAAAGGGGTCTCAGCTAAGCCTTTCATGGAGACTCAGCCCACGCTAGATGCCTTGCACTGTGACATTGGCAATGCTACTGAGTTCTACAAGATTTTCCAGGACGAGATCGGTGAAATGTATCAAAAAAACAACCCACCTCGGGAAGAACGCCGACGCTGGCGATCAGTCCTGGACAAGCAGCTTAGGAAGAAGTTGAAGCTGAAGCCAGTGATGAGGATGAATGGAAACTATGCACGACGCCTGATGACCTATGAGGCTGTGAAAGTGGTTTGTGAGCTGGTTCCTTCAGAGGAACGTCGCAAGGCTCTGACAGAGCTGATGGAGTTGTACCTCCAAATGAAACCTGTGTGGCGCTCTTCCTGCCCAGCAAGAGACTGCCCTGACCAACTCTGCCGTTACAGCTTCAACTCACAACGCTTTGCTGAACTCCTGTCCACTACATTCAAATATCGCTATGAAGGCAAGATTACAAACTACCTCCACAAGACACTGGCCCATGTGCC
>t1_277.2
GTGTCCAGCTCTTGGAATGTAGGCATTATCAACGGGCTCTCTGGCTGGACAGTTTCTGTGGATGATGTACCAGCTGACACCATCGCTAGAAGGTTCCGCTATGATGTCGCGCTAGTCTCAACTCTAAAAGACTTAGAGGAGGACATCATGGAAGGATTGCGAGAGAAAGGATTGGATGACAGCACATGCACATCAGGCTTCACTGTGGTAGTCAAGGAGTCATGTGATGGCATGGGAGATGTCAGTGAGAAGCACGGAGGAGGACCAGCTGTTCCCGAGAAAGCAGTGAGATTCTCTTTCACAGTGATGTCCATCACCGTTCAAGCTGAAGGTGAGGAAGAAGCGGTCACAATCTTCCAGGAGCAAAAGCCCAACTCTGAGCTGTCCTGCAGGCCACTGTGCCTCATGTTTGTTGATGAGTCCGATCACGAGATGCTGACGGCCATCTTGGGACCTGTAGTGGCAGAGCGCAAAGCTATGAAGGAGAGTCGCCTCATTCTGTCCATTGGTGGGCTCCTCCGTTCCTTCCGCTTCTACTTCCGAGGCACAGGCTATGATGAGAAGATGGTGAGAGAAATGGAAGGGTTGGAGGCTTCAGGTTCCACCTACATCTGCACCTTGTGTGACTCCACTCGAGCTGAAGCCTCCCAAAACATGGTGCTGCACTCCATCACACGAAGCCATGACGAAAACCTTGAGCGTTATGAGATATGGAGGACCAACCCTTTCTCTGAGTCTGCAGATGAACTGCGGGATCGGGTCAAAGGGGTCTCAGCTAAGCCTTTCATGGAGACTCAGCCCACGCTAGATGCCTTGCACTGTGACATTGGCAATGCTACTGAGTTCTACAAGATTTTCCAGGACGAGATCGGTGAAATGTATCAAAAAAACAACCCACCTCGGGAAGAACGCCGACGCTGGCGATCAGTCCTGGACAAGCAGCTTAGGAAGAAGTTGAAGCTGAAGCCAGTGATGAGGATGAATGGAAACTATGCACGACGCCTGATGACCTATGAGGCTGTGAAAGTGGTTTGTGAGCTGGTTCCTTCAGAGGAACGTCGCAAGGCTCTGACAGAGCTGATGGAGTTGTACCTCCAAATGAAACCTGTGTGGCGCTCTTCCTGCCCAGCAAGAGACTGCCCTGACCAACTCTGCCGTTACAGCTTTAACTCACAGCGCTTTGCTGAACTCCTGTCCACTACATTCAAATATCGCTATGAAGGCAAGATTACAAACTACCTCCACAAGACACTGGCCCATGTGCC
>t1_278.1
GTGTCCAGCTCTTGGAATGTAGGCATTATCAACGGGCTCTCTGGCTGGACAGTTTCTGTGGATGATGTACCAGCTGACACCATCGCTAGAAGGTTCCGCTATGATGTCGCGCTAGTCTCAACTCTAAAAGACTTAGAGGAGGACATCATGGAAGGATTGCGAGAGAGAGGATTGGATGACAGCACATGCACATCAGGCTTCACTGTGGTAGTCAAGGAGTCATGTGATGGCATGGGAGATGTCAGTGAGAAGCACGGAGGAGGACCAGCTGTTCCCGAGAAAGCAGTGAGATTCTCTTTCACAGTGATGTCCATCACCGTTCAAGCTGAAGGTGAGGAAGAAGCGGTCACAATCTTCCAGGAGCAAAAGCCCAACTCTGAGCTGTCCTGCAGGCCACTGTGCCTCATGTTTGTTGATGAGTCCGATCACGAGATGCTGACGGCCATCTTGGGACCTGTAGTGGCAGAGCGCAAAGCTATGAAGGAGAGTCGCCTCATTCTGTCCATTGGTGGGCTCCTCCGTTCCTTCCGCTTCTACTTCCGAGGCACAGGCTATGATGAGAAGATGGTGAGAGAAATGGAAGGGTTGGAGGCTTCAGGTTCCACCTACATCTGCACCTTGTGTGACTCCACTCGAGCTGAAGCCTCCCAAAACATGGTGCTGCACTCCATCACACGAAGCCATGAAGAAAACCTTGAGCGTTATGAGATATGGAGGACCAACCCTTTCTCTGAGTCTGCAGATGAACTGCGGGATCGGGTCAAAGGGGTCTCAGCTAAGCCTTTCATGGAGACTCAGCCCACGCTAGATGCCTTGCACTGTGACATTGGCAATGCTACTGAGTTCTACAAGATTTTCCAGGACGAGATCGGTGAAATGTATCAAAAAAACAACCCACCTCGGGAAGAACGCCGACGCTGGCGATCAGTCCTGGACAAGCAGCTTAGGAAGAAGTTGAAGCTGAAGCCAGTGATGAGGATGAATGGAAACTATGCACGACGCCTGATGACCTATGAGGCTGTGAAAGTGGTTTGTGAGCTGGTTCCTTCAGAGGAACGTCGCAAGGCTCTGACAGAGCTGATGGAGTTGTACCTCCAAATGAAACCTGTGTGGCGCTCTACCTGCCCAGCCAGAGACTGCCCTGACCAACTCTGCCGTTACAGCTTCAACTCACAACGCTTTGCTGAACTCCTGTCCACTACATTCAAATATCGCTATGAAGGCAAGATTACAAACTACCTCCACAAGACACTGGCCCATGTGCC
>t1_278.2
GTGTCCAGCTCTTGGAATGTAGGCATTATCAACGGGCTCTCTGGCTGGACAGTTTCTGTGGATGATGTACCAGCTGACACCATCGCTAGAAGGTTCCGCTATGATGTCGCGCTAGTCTCAACTCTAAAAGACTTAGAGGAGGACATCATGGAAGGATTGCGAGAGAGAGGATTGGATGACAGCACATGCACATCAGGCTTCACTGTGGTAGTCAAGGAGTCATGTGATGGCATGGGAGATGTCAGTGAGAAGCATGGAGGAGGACCAGCTGTTCCCGAGAAAGCAGTGAGATTCTCTTTCACAGTGATGTCCATCACCGTTCAAGCTGAAGGTGAGGAAGAAGCGGTCACAATCTTCCAGGAGCAAAAGCCCAACTCTGAGCTGTCCTGCAGGCCACTGTGCCTCATGTTTGTTGATGAGTCCGATCACGAGATGCTGACGGCCATCTTGGGACCTGTAGTGGCAGAGCGCAAAGCTATGAAGGAGAGTCGCCTCATTCTGTCCATTGGTGGGCTCCTCCGTTCCTTCCGCTTCTACTTCCGAGGCACAGGCTATGATGAGAAGATGGTGAGAGAACTGGAAGGGTTGGAGGCTTCAGGTTCCACCTACATCTGCACCTTGTGTGACTCCACACGAGCTGAAGCCTCCCAAAACATGGTGCTGCACTCCATCACACGAAGCCATGAAGAAAACCTTGAGCGTTATGAGATATGGAGGACCAACCCTTTCTCTGAGTCTGCAGATGAACTGCGGGATCGGGTCAAAGGGGTCTCAGCTAAACCTTTCATGGAGACCCAGCCCACGCTAGATGCCTTGCACTGTGACATTGGCAATGCTACTGAGTTCTACAAGATTTTCCAGGACGAGATCGGTGAAATGTATCAAAAAAACAACCCACCTCGGGAAGAGCGCCGACGCTGGCGATCAATCCTGGACAAGCAGCTTAGGAAGAAGTTGAAGCTGAAGCCAGTGATGAGGATGAATGGAAACTATGCACGACGCCTGATGACCTATGAGGCTGTGAAAGTGGTTTGTGAGCTGGTTCCTTCAGAGGAACGTCGCAAGGCTCTGACAGAGCTGATGGAGTTGTACCTCCAAATGAAACCTGTGTGGCGCTCTACCTGCCCAGCCAGAGACTGCCCTGACCAACTCTGCCGTTACAGCTTTAACTCACAGCGCTTTGCTGAACTCCTGTCCACTACATTCAAATATCGCTATGAAGGCAAGATTACAAACTACCTCCACAAGACACTGGCCCATGTGCC
>t1_369.1
GTGTCCAGCTCTTGGAATGTAGGCATTATCAACGGGCTCTCTGGCTGGACAGTTTCTGTGGATGATGTACCAGCTGACACCATCGCTAGAAGGTTCCGCTATGATGTCGCGCTAGTCTCAACTCTAAAAGACTTAGAGGAGGACATCATGGAAGGATTGCGAGAGAGAGGATTGGATGACAGCACATGCACATCAGGCTTCACTGTGGTAGTCAAGGAGTCATGTGATGGCATGGGAGATGTCAGTGAGAAGCAAGGAGGAGGACCAGCTGTTCCCGAGAAAGCAGTGAGATTCTCTTTCACAGTGATGTCCATCACCGTTCAAGCTGAAGGTGAGGAAGAAGCGGTCACAATCTTCCAGGAGCAAAAGCCCAACTCTGAGCTGTCCTGCAGGCCACTGTGCCTCATGTTTGTTGATGAGTCCGATCACGAGATGCTGACGGCCATCTTGGGACCTGTAGTGGCAGAGCGCAAAGCTATGAAGGAGAGTCGCCTCATTCTGTCCATTGGTGGGCTCCTCCGTTCCTTCCGCTTCTACTTCCGAGGCACAGGCTATGATGAGAAGATGGTGAGAGAAGTGGAAGGGTTGGAGGCTTCAGGTTCCACCTACATCTGCACCTTGTGTGACTCCACACGAGCTGAAGCCTCCCAAAACATGGTGCTGCACTCCATCACACGAAGCCATGAAGAAAACCTTGAGCGTTATGAGATATGGAGGACCAACCCTTTCTCTGAGTCTGCAGATGAACTGCGGGATCGGGTCAAAGGGGTCTCAGCTAAACCTTTCATGGAGACCCAGCCCACGCTAGATGCCTTGCACTGTGACATTGGCAATGCTACTGAGTTCTACAAGATTTTCCAGGACGAGATCGGTGAAATGTATCAAAAAAACAACCCACCTCGGGAAGAGCGCCGACGCTGGCGATCAATCCTGGACAAGCAGCTTAGGAAGAAGTTGAAGCTGAAGCCAGTGATGAGGATGAATGGAAACTATGCACGACGCCTGATGACCCATGAGGCTGTGAAAGTGGTTTGTGAGCTGGTTCCTTCAGAGGAACGTCGCAAGGCTCTGACAGAGCTGATGGAGTTGTACCTCCAAATGAAGCCTGTGTGGCGCTCTACCTGCCCAGCCAGAGACTGCCCTGACCAACTCTGCCGTTACAGCTTTAACTCACAGCGCTTTGCTGAACTCCTGTCCACTACATTCAAATATCGCTATGAAGGCAAGATTACAAACTACCTCCACAAGACACTGGCCCATGTGCC
>t1_369.2
GTGTCCAGCTCTTGGAATGTAGGCATTATCAACGGGCTCTCTGGCTGGACAGTTTCTGTGGATGATGTACCAGCTGACACCATTGCTAGAAGGTTCCGCTATGATGTCGCGCTAGTCTCAACTCTAAAAGACTTAGAGGAGGACATCATGGAAGGATTGCGAGAGAGAGGATTGGATGACAGCACATGCACATCAGGCTTCACTGTGGTAGTCAAGGAGTCATGTGATGGCATGGGAGATGTCAGTGAGAAGCACGGAGGAGGACCAGCTGTTCCCGAGAAAGCAGTGAGATTCTCTTTCACAGTGATGTCCATCACCGTTCAAGCTGAAGGTGAGGAAGAAGCGGTCACAATCTTCCAGGAGCAAAAGCCCAACTCTGAGCTGTCCTGCAGGCCACTGTGCCTCATGTTTGTTGATGAGTCCGATCACGAGATGCTGACGGCCATCTTGGGACCTGTAGTGGCAGAGCGCAAAGCTATGAAGGAGAGTCGCCTCATTCTGTCCATTGGTGGGCTCCTCCGTTCCTTCCGCTTCTACTTCCGAGGCACAGGCTATGATGAGAAGATGGTGAGAGAAATGGAAGGGTTGGAGGCTTCAGGTTCCACCTACATCTGCACCTTGTGTGACTCCACACGAGCTGAAGCCTCCCAAAACATGGTGCTGCACTCCATCACACGAAGCCATGAAGAAAACCTTGAGCGTTATGAGATATGGAGGACCAACCCTTTCTCTGAGTCTGCAGATGAACTGCGGGATCGGGTCAAAGGGGTCTCAGCTAAACCTTTCATGGAGACCCAGCCCACGCTAGATGCCTTGCACTGTGACATTGGCAATGCTACTGAGTTCTACAAGATTTTCCAGGACGAGATCGGTGAAATGTATCAAAAAAACAACCCACCTCGGGAAGAGCGCCGACGCTGGCGATCAATCCTGGACAAGCAGCTTAGGAAGAAGTTGAAGCTGAAGCCAGTGATGAGGATGAATGGAAACTATGCACGACGCCTGATGACCCATGAGGCTGTGAAAGTGGTTTGTGAGCTGGTTCCTTCAGAGGAACGTCGCAAGGCTCTGACAGAGCTGATGGAGTTGTACCTCCAAATGAAGCCTGTGTGGCGCTCTACCTGCCCAGCCAGAGACTGCCCTGACCAACTCTGCCGTTACAGCTTTAACTCACAGCGCTTTGCTGAACTCCTGTCCACTACATTCAAATATCGCTATGAAGGCAAGATTACAAACTACCTCCACAAGACACTGGCCCATGTGCC
