# Supplementary material for: Multifactorial genetic divergence processes drive the onset of speciation in an Amazonian fish
Source: PLoS One. 2017 Dec 20;12(12):e0189349. doi: 10.1371/journal.pone.0189349 (PMC5738069; doi:10.1371/journal.pone.0189349)
Supplement: S3 Data — (FAS) [file pone.0189349.s016.fas]

>t1_tra22_t1_tri432_18FECAA003-2+18FECAA003-1
ACTAATCATAAAGATATTGGCACCCTCTACTTAGTATTTGGTGCTTGAGCCGGAATAGTC
GGAACAGCCCTCAGCTTATTGATTCGAGCCGAGCTAAGCCAACCCGGGTCTCTGCTAGGA
GATGACCAAATTTATAATGTTATCGTCACCGCACATGCATTCGTAATAATTTTCTTTATA
GTAATACCAGTAATAATTGGAGGATTTGGAAACTGATTAGTACCTCTAATAATTGGAGCC
CCTGACATAGCCTTCCCCCGAATAAACAACATAAGTTTCTGACTGCTGCCCCCCTCCTTC
CTTCTTCTTCTGGCATCCTCGGGAGTTGAGGCCGGAGCAGGGACCGGTTGAACCGTGTAC
CCACCCCTTGCAGGTAATCTTGCCCACGCAGGGGCCTCCGTAGATTTAACCATTTTTTCA
CTTCACCTTGCAGGAGTTTCCTCAATTCTAGGTGCAATTAATTTTATTACAACTATTATT
AACATGAAACCGCCAGCGATTTCACAATACCAAACACCATTATTTGTTTGAGCCGTGCTA
ATTACAGCTGTACTTCTACTGCTTTCACTACCAGTTTTAGCAGCCGGTATCACAATGCTA
TTAACAGACCGAAACCTAAACACCACCTTCTTCGACCCCGCAGGAGGAGGAGACCCAATT
TTGTACCAACATTTGTTTTGATTTTTTGGGCACCCCGAGGTTTACATCTTAATTTTACCC
GGATTTGGGATAATTTCCCATATCGTAGCTTACTATTCAGGTAAAAAGGAACCATTTGGT
TATATAGGAATAGTTTGAGCCATGATAGCCATTGGCCTCTTAGGCTTTATTGTATGAGCT
CACCACATATTTACAGTAGGAATAGATG
>n1_tra2_n1_tri404_18FECAA003-3+18FECAA003-23
ACCAATCATAAAGACATTGGCACCCTTTACTTAGTATTTGGTGCTTGAGCCGGAATAGTC
GGAACAGCCCTCAGCTTATTGATTCGAGCCGAGCTAAGCCAACCCGGGTCTCTGCTAGGA
GATGACCAAATTTATAATGTCATCGTCACCGCACATGCATTCGTAATAATTTTCTTTATA
GTAATACCAGTAATAATTGGAGGATTTGGAAACTGATTAGTACCTCTAATAATTGGAGCC
CCTGACATAGCCTTCCCCCGAATAAACAACATAAGTTTCTGACTGCTGCCCCCCTCCTTC
CTTCTTCTTCTGGCATCCTCGGGAGTTGAGGCCGGAGCAGGGACCGGTTGAACCGTGTAC
CCACCCCTTGCAGGTAATCTTGCCCACGCAGGGGCCTCCGTAGATTTAACCATTTTTTCA
CTTCACCTTGCAGGAGTTTCCTCAATTCTAGGTGCAATTAATTTTATTACAACTATTATT
AACATGAAACCGCCAGCGATTTCACAATACCAAACACCATTATTTGTTTGAGCCGTGCTA
ATTACAGCTGTACTTCTACTGCTTTCACTACCAGTTTTAGCAGCCGGTATCACAATGCTA
TTAACAGACCGAAACCTAAACACCACCTTCTTCGACCCCGCAGGAGGAGGAGACCCAATT
TTGTACCAACATTTGTTTTGATTTTTTGGGCACCCCGAGGTTTACATCTTAATTTTACCC
GGATTTGGGATAATTTCCCATATCGTAGCTTACTATTCAGGTAAAAAGGAACCATTTGGT
TATATAGGAATAGTTTGAGCCATGATAGCCATTGGCCTCTTAGGCTTTATTGTATGAGCT
CACCACATATTTACAGTAGGAATAGATG
>n1_tra7_n1_tri405_18FECAA003-4+18FECAA003-24
ACCAATCATAAAGACATTGGCACCCTTTACTTAGTATTTGGTGCTTGAGCCGGAATAGTC
GGAACAGCCCTCAGCTTATTGATTCGAGCCGAGCTAAGCCAACCCGGGTCTCTGCTAGGA
GATGACCAAATTTATAATGTTATCGTCACCGCACATGCATTCGTAATAATTTTCTTTATA
GTAATACCAGTAATAATTGGAGGATTTGGAAACTGATTAGTACCTCTAATAATTGGAGCC
CCTGACATAGCCTTCCCCCGAATAAACAACATAAGTTTCTGACTGCTGCCCCCCTCCTTC
CTTCTTCTTCTAGCATCCTCGGGAGTTGAGGCCGGAGCAGGGACCGGTTGAACCGTGTAC
CCACCCCTTGCAGGTAATCTTGCCCACGCAGGGGCCTCCGTAGATTTAACCATTTTTTCA
CTTCACCTTGCAGGAGTTTCCTCAATTCTAGGTGCAATTAATTTTATTACAACTATTATT
AACATGAAACCGCCAGCGATTTCACAATACCAAACACCATTATTTGTTTGAGCCGTGCTA
ATTACAGCTGTACTTCTACTGCTTTCACTACCAGTTTTAGCAGCCGGTATCACAATGCTA
TTAACAGACCGAAACCTAAACACCACCTTCTTCGACCCCGCAGGAGGAGGAGACCCAATT
TTGTACCAACATTTGTTTTGATTTTTTGGGCACCCCGAGGTTTACATCTTAATTTTACCC
GGATTTGGGATAATTTCCCATATCGTAGCTTACTATTCAGGTAAAAAGGAACCATTTGGT
TATATAGGAATAGTTTGAGCCATGATAGCCATTGGCCTCTTAGGCTTTATTGTATGAGCT
CACCACATATTTACAGTAGGAATAGATG
>n1_tra8_n1_tri406_18FECAA003-5+18FECAA003-25
ACCAATCATAAAGACATTGGCACCCTTTACTTAGTATTTGGTGCTTGAGCCGGAATAGTC
GGAACAGCCCTCAGCTTATTGATTCGAGCCGAGCTAAGCCAACCCGGGTCTCTGCTAGAA
GATGACCAAATTTATAATGTTATCGTCACCGCACATGCATTCGTAATAATTTTCTTTATA
GTAATACCAGTAATAATTGGAGGATTTGGAAACTGATTAGTACCTCTAATAATTGGAGCC
CCTGACATAGCCTTCCCCCGAATAAACAACATAAGTTTCTGACTGCTGCCCCCCTCCTTC
CTTCTTCTTCTGGCATCCTCGGGAGTTGAGGCCGGAGCAGGGACCGGTTGAACCGTGTAC
CCACCCCTTGCAGGTAATCTTGCCCACGCAGGGGCCTCCGTAGATTTAACCATTTTTTCA
CTTCACCTTGCAGGAGTTTCCTCAATTCTAGGTGCAATTAATTTTATTACAACTATTATT
AACATGAAACCGCCAGCGATTTCACAATACCAAACACCATTATTTGTTTGAGCCGTGCTA
ATTACAGCTGTACTTCTACTGCTTTCACTACCAGTTTTAGCAGCCGGTATCACAATGCTA
TTAACAGACCGAAACCTAAACACCACCTTCTTCGACCCCGCAGGAGGAGGAGACCCAATT
TTGTACCAACATTTGTTTTGATTTTTTGGGCACCCCGAGGTTTACATCTTAATTTTACCC
GGATTTGGGATAATTTCCCATATCGTAGCTTACTATTCAGGTAAAAAGGAACCATTTGGT
TATATAGGAATAGTTTGAGCCATGATAGCCATTGGCCTCTTAGGCTTTATTGTATGAGCT
CACCACATATTTACAGTAGGAATAGATG
>t1_tra7_t1_tri408_18FECAA003-7+18FECAA003-27
ACCAATCATAAAGACATTGGCACCCTTTACTTAGTATTTGGTGCTTGAGCCGGAATAGTC
GGAACAGCCCTCAGCTTATTGATTCGAGCCGAGCTAAGCCAACCCGGGTCTCTGCTAGGA
GATGACCAAATTTATAATGTTATCGTCACCGCACATGCATTCGTAATAATTTTCTTTATA
GTAATACCAGTAATAATTGGAGGATTTGGAAACTGATTAGTACCTCTAATAATTGGAGCC
CCTGACATAGCCTTCCCCCGAATAAACAACATAAGTTTCTGACTGCTGCCCCCCTCCTTC
CTTCTTCTTCTGGCATCCTCGGGAGTTGAGGCCGGAGCAGGGACCGGTTGAACCGTGTAC
CCACCCCTTGCAGGTAATCTTGCCCACGCAGGGGCCTCCGTAGATTTAACCATTTTTTCA
CTTCACCTTGCAGGAGTTTCCTCAATTCTAGGTGCAATTAATTTTATTACAACTATTATT
AACATGAAACCGCCAGCGATTTCACAATACCAAACACCATTATTTGTTTGAGCCGTGCTA
ATTACAGCTGTACTTCTACTGCTTTCACTACCAGTTTTAGCAGCCGGTATCACAATGCTA
TTAACAGACCGAAACCTAAACACCACCTTCTTCGACCCCGCAGGAGGAGGAGACCCAATT
TTGTACCAACATTTGTTTTGATTTTTTGGGCACCCCGAGGTTTACATCTTAATTTTACCC
GGATTTGGGATAATTTCCCATATCGTAGCTTACTATTCAGGTAAAAAGGAACCATTTGGT
TATATAGGAATAGTTTGAGCCATGATAGCCATTGGCCTCTTAGGCTTTATTGTATGAGCT
CACCACATATTTACAGTAGGAATAGATG
>t1_tra24_t1_tri410_18FECAA003-8+18FECAA003-28
ACCAATCATAAAGACATTGGCACCCTTTACTTAGTATTTGGTGCTTGAGCCGGAATAGTC
GGAACAGCCCTCAGCTTATTGATTCGAGCCGAGCTAAGCCAACCCGGGTCTCTGCTAGGA
GATGACCAAATTTATAATGTTATCGTCACCGCACATGCATTCGTAATAATTTTCTTTATA
GTAATACCAGTAATAATTGGAGGATTTGGAAACTGATTAGTACCTCTAATAATTGGAGCC
CCTGACATAGCCTTCCCCCGAATAAACAACATAAGTTTCTGACTGCTGCCCCCCTCCTTC
CTTCTTCTTCTGGCATCCTCGGGAGTTGAGGCCGGAGCAGGGACCGGTTGAACCGTGTAC
CCACCCCTTGCAGGTAATCTTGCCCACGCAGGGGCCTCCGTAGATTTAACCATTTTTTCA
CTTCACCTTGCAGGAGTTTCCTCAATTCTAGGTGCAATTAATTTTATTACAACTATTATT
AACATGAAACCGCCAGCGATTTCACAATACCAAACACCATTATTTGTTTGAGCCGTGCTA
ATTACAGCTGTACTTCTACTGCTTTCACTACCAGTTTTAGCAGCCGGTATCACAATGCTA
TTAACAGACCGAAACCTAAACACCACCTTCTTCGACCCCGCAGGAGGAGGAGACCCAATT
TTGTACCAACATTTGTTTTGATTTTTTGGGCACCCCGAGGTTTACATCTTAATTTTACCC
GGATTTGGGATAATTTCCCATATCGTAGCTTACTATTCAGGTAAAAAGGAACCATTTGGT
TATATAGGAATAGTTTGAGCCATGATAGCCATTGGCCTCTTAGGCTTTATTGTATGAGCT
CACCACATATTTACAGTAGGAATAGATG
>n1_tra10_n1_tri406_18FECAA003-6+18FECAA003-26
ACCAATCATAAAGACATTGGCACCCTTTACTTAGTATTTGGTGCTTGAGCCGGAATAGTC
GGAACAGCCCTCAGCTTATTGATTCGAGCCGAGCTAAGCCAACCCGGGTCTCTGCTAGGA
GATGACCAAATTTATAATGTTATCGTCACCGCACATGCATTCGTAATAATTTTCTTTATA
GTAATACCAGTAATAATTGGAGGATTTGGAAACTGATTAGTACCTCTAATAATTGGAGCC
CCTGACATAGCCTTCCCCCGAATAAACAACATAAGTTTCTGACTGCTGCCCCCCTCCTTC
CTTCTTCTTCTGGCATCCTCGGGAGTTGAGGCCGGAGCAGGGACCGGTTGAACCGTGTAC
CCACCCCTTGCAGGTAATCTTGCCCACGCAGGGGCCTCCGTAGATTTAACCATTTTTTCA
CTTCACCTTGCAGGAGTTTCCTCAATTCTAGGTGCAATTAATTTTATTACAACTATTATT
AACATGAAACCGCCAGCGATTTCACAATACCAAACACCATTATTTGTTTGAGCCGTGCTA
ATTACAGCTGTACTTCTACTGCTTTCACTACCAGTTTTAGCAGCCGGTATCACAATGCTA
TTAACAGACCGAAACCTAAACACCACCTTCTTCGACCCCGCAGGAGGAGGAGACCCAATT
TTGTACCAACATTTGTTTTGATTTTTTGGGCACCCCGAGGTTTACATCTTAATTTTACCC
GGATTTGGGATAATTTCCCATATCGTAGCTTACTATTCAGGTAAAAAGGAACCATTTGGT
TATATAGGAATAGTTTGAGCCATGATAGCCATTGGCCTCTTAGGCTTTATTGTATGAGCT
CACCACATATTTACAGTAGGAATAGATG
>jac_gen9445_tri416_18FECAA003-9_18FECAA003-29
ACCAATCACAAAGACATTGGCACCCTTTACTTAGTATTTGGTGCTTGAGCCGGAATAGTC
GGAACAGCCCTCAGCCTATTGATTCGAGCCGAGCTAAGCCAACCCGGGTCTCTGCTAGGA
GATGACCAAATTTATAATGTTATCGTCACCGCACATGCATTCGTAATAATTTTCTTTATA
GTAATACCAGTAATAATTGGAGGATTTGGAAACTGATTAGTACCTCTAATAATTGGAGCC
CCTGACATAGCCTTCCCCCGAATAAACAACATAAGTTTCTGACTGCTACCCCCCTCCTTC
CTTCTTCTTCTGGCATCCTCGGGAGTTGAGGCCGGAGCAGGGACCGGTTGAACCGTATAC
CCACCCCTTGCAGGTAATCTTGCCCACGCAGGGGCCTCCGTAGATTTAACCATTTTTTCA
CTTCACCTTGCAGGAGTTTCCTCAATTCTAGGTGCAATTAATTTTATTACAACTATTATT
AACATGAAACCACCAGCGATTTCACAATACCAAACACCATTATTTGTTTGAGCCGTGCTA
ATTACAGCTGTACTTCTACTGCTTTCACTACCAGTTTTAGCAGCCGGTATCACAATGCTA
TTAACAGACCGAAACCTAAACACCACCTTCTTCGACCCCGCAGGAGGAGGAGACCCAATT
TTGTACCAACATTTGTTTTGATTTTTTGGGCACCCCGAGGTTTACATCTTAATTTTACCC
GGATTTGGAATAATTTCCCACATCGTAGCTTACTATTCAGGTAAAAAGGAACCATTTGGT
TATATAGGAATAGTTTGAGCCATGATAGCCATTGGCCTCTTAGGCTTTATTGTATGAGCT
CACCACATATTTACAGTAGGAATAGATG
>tauritus_gen441_tri418_18FECAA003-11+18FECAA003-31
ACCAATCACAAAGATATTGGCACCCTCTACCTGGTATTCGGTGCCTGAGCCGGAATAGTT
GGAACAGCCCTGAGCCTGTTGATCCGAGCAGAGTTAAGCCAGCCTGGGTCCCTGCTGGGG
GATGACCAAATTTATAATGTTATCGTCACTGCACATGCATTCGTAATAATTTTCTTTATA
GTAATACCAGTAATGATCGGGGGCTTCGGAAATTGACTTGTGCCCCTAATGATTGGAGCC
CCCGACATGGCCTTCCCCCGGATAAACAACATGAGTTTCTGACTCCTGCCCCCGTCCTTC
CTTCTACTACTAGCATCCTCAGGGGTTGAAGCAGGAGCAGGAACTGGTTGAACCGTTTAC
CCACCACTTGCGGGAAATCTCGCCCACGCAGGGGCCTCCGTTGACCTAACTATTTTCTCG
CTGCATCTCGCAGGGGTTTCCTCCATTCTAGGTGCAATCAACTTTATCACCACCATTATT
AACATAAAGCCCCCAGCAATCTCACAATACCAAACACCCCTATTTGTCTGAGCCGTATTA
ATCACAGCAGTCCTCCTACTACTTTCACTACCAGTATTAGCAGCTGGAATTACAATGCTG
CTCACAGACCGAAACCTAAATACTACTTTCTTTGACCCTGCGGGGGGAGGAGACCCCATC
CTGTACCAACACTTATTTTGATTCTTTGGCCACCCCGAAGTATACATTTTAATTCTACCG
GGGTTTGGAATAATTTCTCACATTGTAGCCTACTATTCAGGTAAAAAAGAGCCATTCGGC
TACATGGGGATGGTCTGAGCTATAATAGCCATTGGCCTCCTGGGCTTTATCGTGTGAGCC
CACCACATATTTACTGTAGGAATAGACG
>jac_gen9530_tri417_18FECAA003-10+18FECAA003-30
ACCAATCACAAAGACATTGGCACCCTTTACTTAGTATTTGGTGCTTGAGCCGGAATAGTC
GGAACAGCCCTCAGCCTATTGATTCGAGCCGAGCTAAGCCAACCCGGGTCTCTGCTAGGA
GATGACCAAATTTATAATGTTATCGTCACCGCACATGCATTCGTAATAATTTTCTTTATA
GTAATACCAGTAATAATTGGAGGATTTGGAAACTGATTAGTACCTCTAATAATTGGAGCC
CCTGACATAGCCTTCCCCCGAATAAACAACATAAGTTTCTGACTGCTACCCCCCTCCTTC
CTTCTTCTTCTGGCATCCTCGGGAGTTGAGGCCGGAGCAGGGACCGGTTGAACCGTATAC
CCACCCCTTGCAGGTAATCTTGCCCACGCAGGGGCCTCCGTAGATTTAACCATTTTTTCA
CTTCACCTTGCAGGAGTTTCCTCAATTCTAGGTGCAATTAATTTTATTACAACTATTATT
AACATGAAACCACCAGCGATTTCACAATACCAAACACCATTATTTGTTTGAGCCGTGCTA
ATTACAGCTGTACTTCTACTGCTTTCACTACCAGTTTTAGCAGCCGGTATCACAATGCTA
TTAACAGACCGAAACCTAAACACCACCTTCTTCGACCCCGCAGGAGGAGGAGACCCAATT
TTGTACCAACATTTGTTTTGATTTTTTGGGCACCCCGAGGTTTACATCTTAATTTTACCC
GGATTTGGAATAATTTCCCACATCGTAGCTTACTATTCAGGTAAAAAGGAACCATTTGGT
TATATAGGAATAGTTTGAGCCATGATAGCCATTGGCCTCTTAGGCTTTATTGTATGAGCT
CACCACATATTTACAGTAGGAATAGATG
>sam_gen428_tri420_18FECAA003-12
ACCAATCACAAAGACATTGGCACCCTTTACTTAGTATTTGGTGCTTGAGCCGGAATAGTC
GGAACAGCCCTCAGCCTATTGATTCGAGCCGAGCTAAGCCAACCCGGGTCTCTGCTAGGA
GATGACCAAATTTATAATGTTATCGTCACCGCACATGCATTCGTAATAATTTTCTTTATA
GTAATACCAGTAATAATTGGAGGATTTGGAAACTGATTAGTACCTCTAATAATTGGAGCC
CCTGACATAGCCTTCCCCCGAATAAACAACATAAGTTTCTGACTGCTACCCCCCTCCTTC
CTTCTTCTTCTGGCATCCTCGGGAGTTGAGGCCGGAGCAGGGACCGGTTGAACCGTATAC
CCACCCCTTGCAGGTAATCTTGCCCACGCAGGGGCCTCCGTAGATTTAACCATTTTTTCA
CTTCACCTTGCAGGAGTTTCCTCAATTCTAGGTGCAATTAATTTTATTACAACTATTATT
AACATGAAACCACCAGCGATTTCACAATACCAAACACCATTATTTGTTTGAGCCGTGCTA
ATTACAGCTGTACTTCTACTGCTTTCACTACCAGTTTTAGCAGCCGGTATCACAATGCTA
TTAACAGACCGAAACCTAAACACCACCTTCTTCGACCCCGCAGGAGGAGGAGACCCAATT
TTGTACCAACATTTGTTTTGATTTTTTGGGCACCCCGAAGTTTATATCTTAATTTTACCC
GGATTTGGAATAATTTCCCACATCGTAGCTTACTATTCAGGTAAAAAGGAACCATTTGGT
TATATAGGAATAGTTTGAGCCATGATAGCCATTGGCCTCTTAGGCTTTATTGTATGAGCT
CACCACATATTTACAGTAGGAATAGATG
>aru_gen8441_tri420_18FECAA003-13
ACCAATCACAAAGACATTGGCACCCTTTACTTAGTATTTGGTGCTTGAGCCGGAATAGTC
GGAACAGCCCTCAGCCTATTGATTCGAGCCGAGCTAAGCCAACCCGGGTCTCTGCTAGGA
GATGACCAAATTTATAATGTTATCGTCACCGCACATGCATTCGTAATAATTTTCTTTATA
GTAATACCAGTAATAATTGGAGGATTTGGAAACTGATTAGTACCTCTAATAATTGGAGCC
CCTGACATAGCCTTCCCCCGAATAAACAACATAAGTTTCTGACTGCTACCCCCCTCCTTC
CTTCTTCTTCTGGCATCCTCGGGAGTTGAGGCCGGAGCAGGGACCGGTTGAACCGTATAC
CCACCCCTTGCAGGTAATCTTGCCCACGCAGGGGCCTCCGTAGATTTAACCATTTTTTCA
CTTCACCTTGCAGGAGTTTCCTCAATTCTAGGTGCAATTAATTTTATTACAACTATTATT
AACATGAAACCACCAGCGATTTCACAATACCAAACACCATTATTTGTTTGAGCCGTGCTA
ATTACAGCTGTACTTCTACTGCTTTCACTACCAGTTTTAGCAGCCGGTATCACAATGCTA
TTAACAGACCGAAACCTAAACACCACCTTCTTCGACCCCGCAGGAGGAGGAGACCCAATT
TTGTACCAACATTTGTTTTGATTTTTTGGGCACCCCGAAGTTTATATCTTAATTTTACCC
GGATTTGGAATAATTTCCCACATCGTAGCTTACTATTCAGGTAAAAAGGAACCATTTGGT
TATATAGGAATAGTTTGAGCCATGATAGCCATTGGCCTCTTAGGCTTTATTGTATGAGCT
CACCACATATTTACAGTAGGAATAGATG
>ctl_gen9638_tri422_18FECAA003-14
ACCAATCACAAAGACATTGGCACCCTTTACTTAGTATTTGGTGCTTGAGCCGGAATAGTC
GGAACAGCCCTCAGCCTATTGATTCGAGCCGAGCTAAGCCAACCCGGGTCTCTGCTAGGA
GATGACCAAATTTATAATGTTATCGTCACCGCACATGCATTCGTAATAATTTTCTTTATA
GTAATACCAGTAATAATTGGAGGATTTGGAAACTGATTAGTACCTCTAATAATTGGAGCC
CCTGACATAGCCTTCCCCCGAATAAACAACATAAGTTTCTGACTGCTACCCCCCTCCTTC
CTTCTTCTTCTGGCATCCTCGGGAGTTGAGGCCGGAGCAGGGACCGGTTGAACCGTATAC
CCACCCCTTGCAGGTAATCTTGCCCACGCAGGGGCCTCCGTAGATTTAACCATTTTTTCA
CTTCACCTTGCAGGAGTTTCCTCAATTCTAGGTGCAATTAATTTTATTACAACTATTATT
AACATGAAACCACCAGCGATTTCACAATACCAAACACCATTATTTGTTTGAGCCGTGCTA
ATTACAGCTGTACTTCTACTGCTTTCACTACCAGTTTTAGCAGCCGGTATCACAATGCTA
TTAACAGACCGAAACCTAAACACCACCTTCTTCGACCCCGCAGGAGGAGGAGACCCAATT
TTGTACCAACATTTGTTTTGATTTTTTGGGCACCCCGAAGTTTATATCTTAATTTTACCC
GGATTTGGAATAATTTCCCACATCGTAGCTTACTATTCAGGTAAAAAGGAACCATTTGGT
TATATAGGAATAGTTTGAGCCATGATAGCCATTGGCCTCTTAGGCTTTATTGTATGAGCT
CACCACATATTTACAGTAGGAATAGATG
>aru_gen8440_tri425_18FECAA003-17
ACCAATCACAAAGACATTGGCACCCTTTACTTAGTATTTGGTGCTTGAGCCGGAATAGTC
GGAACAGCCCTCAGCCTATTGATTCGAGCCGAGCTAAGCCAACCCGGGTCTCTGCTAGGA
GATGACCAAATTTATAATGTTATCGTCACCGCACATGCATTCGTAATAATTTTCTTTATA
GTAATACCAGTAATAATTGGAGGATTTGGAAACTGATTAGTACCTCTAATAATTGGAGCC
CCTGACATAGCCTTCCCCCGAATAAACAACATAAGTTTCTGACTGCTACCCCCCTCCTTC
CTTCTTCTTCTGGCATCCTCGGGAGTTGAGGCCGGAGCAGGGACCGGTTGAACCGTATAC
CCACCCCTTGCAGGTAATCTTGCCCACGCAGGGGCCTCCGTAGATTTAACCATTTTTTCA
CTTCACCTTGCAGGAGTTTCCTCAATTCTAGGTGCAATTAATTTTATTACAACTATTATT
AACATGAAACCACCAGCGATTTCACAATACCAAACACCATTATTTGTTTGAGCCGTGCTA
ATTACAGCTGTACTTCTACTGCTTTCACTACCAGTTTTAGCAGCCGGTATCACAATGCTA
TTAACAGACCGAAACCTAAACACCACCTTCTTCGACCCCGCAGGAGGAGGAGACCCAATT
TTGTACCAACATTTGTTTTGATTTTTTGGGCACCCCGAAGTTTATATCTTAATTTTACCC
GGATTTGGAATAATTTCCCACATCGTAGCTTACTATTCAGGTAAAAAGGAACCATTTGGT
TATATAGGAATAGTTTGAGCCATGATAGCCATTGGCCTCTTAGGCTTTATTGTATGAGCT
CACCACATATTTACAGTAGGAATAGATG
>tbrach_gf10-15_tri425_18FECAA003-18
ACCAATCACAAAGATATTGGCACCCTCTACCTGGTATTTGGTGCCTGAGCCGGAATAGTT
GGAACAGCCCTAAGCCTATTGATCCGAGCAGAGCTAAGCCAGCCCGGATCCCTGCTGGGG
GATGACCAAATTTATAATGTTATTGTTACTGCGCACGCATTCGTAATAATTTTCTTTATA
GTAATACCAGTAATAATTGGGGGCTTCGGAAATTGACTTGTACCCCTAATGATTGGGGCC
CCCGATATGGCCTTCCCTCGGATAAACAATATGAGTTTCTGACTCCTGCCCCCATCCTTC
CTCCTACTACTGGCATCCTCAGGAGTTGAAGCAGGAGCAGGGACTGGCTGAACCGTCTAC
CCACCACTTGCAGGAAACCTCGCCCACGCAGGAGCCTCCGTTGACCTAACTATCTTCTCA
CTACATCTCGCAGGAGTTTCCTCCATTTTAGGTGCAATTAATTTTATCACTACTATTATT
AATATAAAACCCCCAGCAATCTCACAATACCAAACACCCCTATTTGTTTGAGCCGTGTTA
ATTACAGCCGTCCTCCTATTACTCTCGCTGCCGGTGCTAGCGGCCGGAATTACAATACTC
CTTACAGACCGAAACCTGAATACTACTTTCTTTGACCCTGCAGGAGGGGGAGACCCAATC
CTGTATCAACACCTGTTTTGATTTTTTGGTCACCCAGAAGTATACATTTTAATTTTACCA
GGATTTGGAATAATTTCTCATATTGTAGCCTATTACTCTGGCAAAAAAGAACCATTCGGT
TACATAGGAATAGTCTGAGCTATAATAGCTATTGGCCTCTTAGGCTTTATTGTATGGGCC
CACCACATATTCACAGTAGGAATAGACG
>jac_gen7475_tri462__18FECAA003-19
ACCAATCACAAAGACATTGGCACCCTTTACTTAGTATTTGGTGCTTGAGCCGGAATAGTC
GGAACAGCCCTCAGCCTATTGATTCGAGCCGAGCTAAGCCAACCCGGGTCTCTGCTAGGA
GATGACCAAATTTATAATGTTATCGTCACCGCACATGCATTCGTAATAATTTTCTTTATA
GTAATACCAGTAATAATTGGAGGATTTGGAAACTGATTAGTACCTCTAATAATTGGAGCC
CCTGACATAGCCTTCCCCCGAATAAACAACATAAGTTTCTGACTGCTACCCCCCTCCTTC
CTTCTTCTTCTGGCATCCTCGGGAGTTGAGGCCGGAGCAGGGACCGGTTGAACCGTATAC
CCACCCCTTGCAGGTAATCTTGCCCACGCAGGGGCCTCCGTAGATTTAACCATTTTTTCA
CTTCACCTTGCAGGAGTTTCCTCAATTCTAGGTGCAATTAATTTTATTACAACTATTATT
AACATGAAACCACCAGCGATTTCACAATACCAAACACCATTATTTGTTTGAGCCGTGCTA
ATTACAGCTGTACTTCTACTGCTTTCACTACCAGTTTTAGCAGCCGGTATCACAATGCTA
TTAACAGACCGAAACCTAAACACCACCTTCTTCGACCCCGCAGGAGGAGGAGACCCAATT
TTGTACCAACATTTGTTTTGATTTTTTGGGCACCCCGAGGTTTACATCTTAATTTTACCC
GGATTTGGAATAATTTCCCACATCGTAGCTTACTATTCAGGTAAAAAGGAACCATTTGGT
TATATAGGAATAGTTTGAGCCATGATAGCCATTGGCCTCTTAGGCTTTATTGTATGAGCT
CACCACATATTTACAGTAGGAATAGATG
>jac_gen7542_tri463_18FECAA003-20
ACCAATCACAAAGACATTGGCACCCTTTACTTAGTATTTGGTGCTTGAGCCGGAATAGTC
GGAACAGCCCTCAGCCTATTGATTCGAGCCGAGCTAAGCCAACCCGGGTCTCTGCTAGGA
GATGACCAAATTTATAATGTTATCGTCACCGCACATGCATTCGTAATAATTTTCTTTATA
GTAATACCAGTAATAATTGGAGGATTTGGAAACTGATTAGTACCTCTAATAATTGGAGCC
CCTGACATAGCCTTCCCCCGAATAAACAACATAAGTTTCTGACTGCTACCCCCCTCCTTC
CTTCTTCTTCTGGCATCCTCGGGAGTTGAGGCCGGAGCAGGGACCGGTTGAACCGTATAC
CCACCCCTTGCAGGTAATCTTGCCCACGCAGGGGCCTCCGTAGATTTAACCATTTTTTCA
CTTCACCTTGCAGGAGTTTCCTCAATTCTAGGTGCAATTAATTTTATTACAACTATTATT
AACATGAAACCACCAGCGATTTCACAATACCAAACACCATTATTTGTTTGAGCCGTGCTA
ATTACAGCTGTACTTCTACTGCTTTCACTACCAGTTTTAGCAGCCGGTATCACAATGCTA
TTAACAGACCGAAACCTAAACACCACCTTCTTCGACCCCGCAGGAGGAGGAGACCCAATT
TTGTACCAACATTTGTTTTGATTTTTTGGGCACCCCGAGGTTTACATCTTAATTTTACCC
GGATTTGGAATAATTTCCCACATCGTAGCTTACTATTCAGGTAAAAAGGAACCATTTGGT
TATATAGGAATAGTTTGAGCCATGATAGCCATTGGCCTCTTAGGCTTTATTGTATGAGCT
CACCACATATTTACAGTAGGAATAGATG
>jac_gen9454_tri464_18FECAA003-21
ACCAATCACAAAGACATTGGCACCCTTTACTTAGTATTTGGTGCTTGAGCCGGAATAGTC
GGAACAGCCCTCAGCCTATTGATTCGAGCCGAGCTAAGCCAACCCGGGTCTCTGCTAGGA
GATGACCAAATTTATAATGTTATCGTCACCGCACATGCATTCGTAATAATTTTCTTTATA
GTAATACCAGTAATAATTGGAGGATTTGGAAACTGATTAGTACCTCTAATAATTGGAGCC
CCTGACATAGCCTTCCCCCGAATAAACAACATAAGTTTCTGACTGCTACCCCCCTCCTTC
CTTCTTCTTCTGGCATCCTCGGGAGTTGAGGCCGGAGCAGGGACCGGTTGAACCGTATAC
CCACCCCTTGCAGGTAATCTTGCCCACGCAGGGGCCTCCGTAGATTTAACCATTTTTTCA
CTTCACCTTGCAGGAGTTTCCTCAATTCTAGGTGCAATTAATTTTATTACAACTATTATT
AACATGAAACCACCAGCGATTTCACAATACCAAACACCATTATTTGTTTGAGCCGTGCTA
ATTACAGCTGTACTTCTACTGCTTTCACTACCAGTTTTAGCAGCCGGTATCACAATGCTA
TTAACAGACCGAAACCTAAACACCACCTTCTTCGACCCCGCAGGAGGAGGAGACCCAATT
TTGTACCAACATTTGTTTTGATTTTTTGGGCACCCCGAGGTTTACATCTTAATTTTACCC
GGATTTGGAATAATTTCCCACATCGTAGCTTACTATTCAGGTAAAAAGGAACCATTTGGT
TATATAGGAATAGTTTGAGCCATGATAGCCATTGGCCTCTTAGGCTTTATTGTATGAGCT
CACCACATATTTACAGTAGGAATAGATG
>sot_gen9521_tri465_18FECAA003-22
ACCAATCACAAAGACATTGGCACCCTTTACTTAGTATTTGGTGCTTGAGCCGGAATAGTC
GGAACAGCCCTCAGCCTATTGATTCGAGCCGAGCTAAGCCAACCCGGGTCTCTGCTAGGA
GATGACCAAATTTATAATGTTATCGTCACCGCACATGCATTCGTAATAATTTTCTTTATA
GTAATACCAGTAATAATTGGAGGATTTGGAAACTGATTAGTACCTCTAATAATTGGAGCC
CCTGACATAGCCTTCCCCCGAATAAACAACATAAGTTTCTGACTGCTACCCCCCTCCTTC
CTTCTTCTTCTGGCATCCTCGGGAGTTGAGGCCGGAGCAGGGACCGGTTGAACCGTATAC
CCACCCCTTGCAGGTAATCTTGCCCACGCAGGGGCCTCCGTAGATTTAACCATTTTTTCA
CTTCACCTTGCAGGAGTTTCCTCAATTCTAGGTGCAATTAATTTTATTACAACTATTATT
AACATGAAACCACCAGCGATTTCACAATACCAAACACCATTATTTGTTTGAGCCGTGCTA
ATTACAGCTGTACTTCTACTGCTTTCACTACCAGTTTTAGCAGCCGGTATCACAATGCTA
TTAACAGACCGAAACCTAAACACCACCTTCTTCGACCCCGCAGGAGGAGGAGACCCAATT
TTGTACCAACATTTGTTTTGATTTTTTGGGCACCCCGAGGTTTACATCTTAATTTTACCC
GGATTTGGAATAATTTCCCACATCGTAGCTTACTATTCAGGTAAAAAGGAACCATTTGGT
TATATAGGAATAGTTTGAGCCATGATAGCCATTGGCCTCTTAGGCTTTATTGTATGAGCT
CACCACATATTTACAGTAGGAATAGATG
>Tangu_GU060427.1 voucher I28 cytochrome oxidase subunit I (COI) gene, partial cds; mitochondrial
-------------------------TTTACTTAGTATTTGGTGCCTGGGCCGGAATAGTT
GGAACAGCCCTAAGCCTATTAATCCGAGCAGAGCTAAGTCAACCCGGGTCTCTGCTGGGA
GACGACCAAATTTATAATGTTATCGTTACCGCACATGCATTCGTAATAATTTTCTTTATA
GTAATACCAGTAATGATTGGGGGATTTGGAAATTGATTAGTGCCTCTAATAATTGGCGCC
CCAGACATAGCCTTTCCCCGAATAAATAATATAAGTTTTTGGCTTCTACCCCCTTCCTTC
CTCCTTCTTCTGGCATCCTCAGGAGTTGAAGCAGGAGCAGGCACCGGTTGAACTGTTTAT
CCTCCCCTTGCAGGCAATCTTGCCCACGCAGGGGCCTCCGTAGACTTAACCATTTTTTCG
CTCCATCTCGCAGGAGTCTCTTCAATTTTAGGTGCAATTAATTTTATTACAACTATTATT
AACATAAAACCACCAGCAATTTCACAATACCAAACACCTTTATTTGTTTGAGCCGTACTA
ATTACAGCTGTCCTCCTGCTACTCTCACTGCCAGTCCTAGCAGCCGGGATCACAATGCTC
TTAACAGACCGAAACCTAAATACCACTTTCTTTGACCCTGCAGGAGGGGGAGACCCAATT
TTATATCAACAC------------------------------------------------
------------------------------------------------------------
------------------------------------------------------------
----------------------------
>Tguent_HM404957.1voucher DCC38331 cytochrome oxidase subunit 1 (COI) gene, partial cds; mitochondrial
-------------------------TTTACTTAGTATTTGGTGCTTGGGCCGGAATGGTC
GGAACAGCCCTAAGCCTATTAATCCGAGCCGAGCTGAGCCAACCCGGGTCTCTGCTGGGA
GACGACCAAATTTATAATGTTATCGTTACCGCACATGCATTCGTAATAATTTTCTTTATA
GTAATACCAGTAATAATCGGGGGATTTGGAAATTGACTAGTGCCTCTAATAATTGGAGCC
CCTGACATAGCTTTCCCCCGAATAAATAATATAAGTTTTTGACTCCTACCTCCCTCCTTC
CTTCTTCTTCTAGCATCCTCAGGAGTTGAAGCAGGGGCAGGAACCGGTTGAACCGTGTAC
CCACCCCTTGCAGGCAATCTTGCCCACGCAGGGGCCTCCGTAGATTTAACCATTTTTTCG
CTTCATCTAGCAGGAGTTTCCTCAATTTTAGGTGCAATTAATTTTATTACAACTATTATC
AACATGAAACCACCAGCAATTTCACAATACCAAACACCCCTGTTTGTTTGAGCCGTGCTA
ATTACAGCTGTTCTTCTACTGCTCTCACTGCCAGTTTTAGCAGCCGGTATCACAATGCTA
TTAACAGACCGAAACCTAAACACCACTTTCTTCGACCCCGCAGGAGGAGGAGACCCAATT
TTATACCAACAC------------------------------------------------
------------------------------------------------------------
------------------------------------------------------------
----------------------------
>Tnemat_KM897633.1 voucher PDcon25 cytochrome oxidase subunit 1 (COI) gene, partial cds; mitochondrial
-------------------------TTTACTTAGTATTTGGTGCCTGGGCCGGAATAGTT
GGAACAGCCCTAAGCCTATTAATCCGAGCAGAGCTAAGTCAACCTGGGTCTCTGCTGGGA
GATGACCAAATTTATAATGTTATCGTCACCGCACATGCATTCGTAATAATCTTCTTTATA
GTGATACCAGTAATAATTGGGGGATTTGGAAACTGATTAGTACCTCTAATGATTGGGGCT
CCAGACATAGCCTTTCCCCGAATAAATAATATAAGTTTTTGGCTCTTACCCCCTTCCTTC
CTCCTTCTTCTGGCATCCTCAGGAGTTGAAGCAGGAGCAGGCACCGGTTGGACCGTATAC
CCACCCCTTGCAGGCAATCTTGCCCACGCAGGGGCCTCCGTAGATTTGACCATTTTTTCA
CTCCATCTAGCAGGAGTCTCCTCAATTTTAGGTGCAATTAATTTTATCACAACTATTATC
AACATAAAACCACCAGCAATTTCACAATACCAAACACCTTTATTTGTTTGAGCCGTACTA
ATTACAGCTGTCCTCCTACTACTCTCATTGCCAGTCCTAGCAGCCGGGATTACAATGCTC
TTAACAGACCGAAACCTAAACACCACTTTCTTTGACCCTGCAGGAGGGGGAGATCCAATT
TTATATCAACAC------------------------------------------------
------------------------------------------------------------
------------------------------------------------------------
----------------------------
>TnematKM897647.1 voucher PDfcn034 cytochrome oxidase subunit 1 (COI) gene, partial cds; mitochondrial
-------------------------TTTACTTAGTATTTGGTGCCTGGGCCGGAATAGTT
GGAACAGCCCTAAGCCTATTAATCCGAGCAGAGCTAAGTCAACCTGGGTCTCTGCTGGGA
GATGACCAAATTTATAATGTTATCGTCACCGCACATGCATTCGTAATAATCTTCTTTATA
GTGATACCAGTAATAATTGGGGGATTTGGAAACTGATTAGTACCTCTAATGATTGGGGCT
CCAGACATAGCCTTTCCCCGAATAAATAATATAAGTTTTTGGCTCTTACCCCCTTCCTTC
CTCCTTCTTCTGGCATCCTCAGGAGTTGAAGCAGGAGCAGGCACCGGTTGGACCGTATAC
CCACCCCTTGCAGGCAATCTTGCCCACGCAGGGGCCTCCGTAGATTTGACCATTTTTTCA
CTCCATCTAGCAGGAGTCTCCTCAATTTTAGGTGCAATTAATTTTATCACAACTATTATC
AACATAAAACCACCAGCAATTTCACAATACCAAACACCTTTATTTGTTTGAGCCGTACTA
ATTACAGCTGTCCTCCTACTACTCTCATTGCCAGTCCTAGCAGCCGGGATTACAATGCTC
TTAACAGACCGAAACCTAAACACCACTTTCTTTGACCCTGCAGGAGGGGGAGATCCAATT
TTATATCAACAC------------------------------------------------
------------------------------------------------------------
------------------------------------------------------------
----------------------------
>TnematKM897659.1voucher PDcon22 cytochrome oxidase subunit 1 (COI) gene, partial cds; mitochondrial
-------------------------TTTACTTAGTATTTGGTGCCTGGGCCGGAATAGTT
GGAACAGCCCTAAGCTTATTAATCCGAGCAGAGCTAAGTCAACCTGGGTCTCTGCTGGGA
GATGACCAAATTTATAATGTTATCGTCACCGCACATGCATTCGTAATAATCTTCTTTATA
GTGATACCAGTAATAATTGGGGGATTTGGAAACTGATTAGTACCTCTAATGATTGGGGCT
CCAGACATAGCCTTTCCCCGAATAAATAATATAAGTTTTTGGCTCTTACCCCCTTCCTTC
CTCCTTCTTCTGGCATCCTCAGGAGTTGAAGCAGGAGCAGGCACCGGTTGGACCGTATAC
CCACCCCTTGCAGGCAATCTTGCCCACGCAGGGGCCTCCGTAGATTTGACCATTTTTTCA
CTCCATCTAGCAGGAGTCTCCTCAATTTTAGGTGCAATTAATTTTATCACAACTATTATC
AACATAAAACCACCAGCAATTTCACAATACCAAACACCTTTATTTGTTTGAGCCGTACTA
ATTACAGCTGTCCTCCTACTACTCTCATTGCCAGTCCTAGCAGCCGGGATTACAATGCTC
TTAACAGACCGAAACCTAAACACCACTTTCTTTGACCCTGCAGGAGGGGGAGATCCAATT
TTATATCAACAC------------------------------------------------
------------------------------------------------------------
------------------------------------------------------------
----------------------------
