# Supplementary material for: Multifactorial genetic divergence processes drive the onset of speciation in an Amazonian fish
Source: PLoS One. 2017 Dec 20;12(12):e0189349. doi: 10.1371/journal.pone.0189349 (PMC5738069; doi:10.1371/journal.pone.0189349)
Supplement: S4 Data — This XML file was used to obtain the phylogenetic reconstruction and age estimates of the lineages of Triportheus albus, presented in Fig 2 of the main text. (XML) [file pone.0189349.s017.xml]

<?xml version="1.0" encoding="UTF-8" standalone="no"?><beast beautitemplate='Standard' beautistatus='noAutoSetClockRate' namespace="beast.core:beast.evolution.alignment:beast.evolution.tree.coalescent:beast.core.util:beast.evolution.nuc:beast.evolution.operators:beast.evolution.sitemodel:beast.evolution.substitutionmodel:beast.evolution.likelihood" required="bModelTest v1.0.4:BEASTLabs v1.7.1" version="2.4">


    <data
id="Talbus_ATPase6and8_noOutgroup">
                        <sequence id="seq_a1_86" taxon="a1_86" totalcount="4" value="ATGCCCCAATTAAATCCCGCCCCTTGATTTGCTATCCTAGTTTTTTCCTGATTAATTTTCCTAACGATTATTCCATCTAAAGTATTAAAACACATTTTTAATAACGAACCTAAAACACTTAACGTTACAAAACCTAAAACTGAACCCTGAAATTGACCATGGCACTAAACTTCTTTGATCAATTCATAAGCCCCACATTCCTAGGAATTCCTTTAATTGCTATTGCCCTTACTCTCCCATGGGTTCTTTATCCTTCTCCATCCAGCCGATGACTAAACAACCGAATTATTACATTACAATCCTGATTCATTAACCGTTTTACTCAACAGCTTCTAATTCCTCTAAATCCTGGCGGCCACAAATGAGCCCTACTATTAACCTCCCTAATAATCTTTCTTTTATCTATTAACTTATTAGGGCTTCTCCCCTATACCTTCACCCCCACCACACAGCTATCACTAAACATAGGCCTTGCCGCCCCACTTTGACTAGCTACAGTTATTATTGGTCTACGTAACCAACCCACCGCAGCCCTTGGCCACCTCCTTCCAGAAGGAACCCCAACACCACTAATCCCCATCCTCATTATTATCGAAACTATTAGTCTATTTATTCGACCTCTAGCCCTAGGAGTACGGTTAACAGCCAACCTCACAGCAGGACACCTTCTTATTCAACTTATCGCTACTGCAGCCTTCGTCCTCCTGCCTACAATAACAACTGTAGCACTCCTAACTGCTACAATCCTATTCTTACTAACCCTTCTTGAAATTGCAGTAGCCATAATTCAAG"/>
                        <sequence id="seq_a1_87" taxon="a1_87" totalcount="4" value="ATGCCCCAATTAAATCCCGCCCCTTGATTGCGTATCCTAGTTTTTTCCTGATTAATTTTCCTAACGATTATTCCATCTAAAGTATTAAAACACATTTTTAATAACGAACCTAAAACACTTAACGTTACAAAACCTAAAACTGAACCCTGAAATTGACCATGGCACTAAACTTCTTTGATCAATTCATAAGCCCCACATTCCTAGGAATTCCTTTAATTGCTATTGCCCTTACTCTCCCATGGGTTCTTTATCCTTCTCCATCCAGCCGATGACTAAACAACCGAATTATTACATTACAATCCTGATTCATTAACCGTTTTACTCAACAGCTTCTAATTCCTCTAAATCCTGGCGGCCACAAATGAGCCCTACTATTAACCTCCCTAATAATCTTTCTTTTATCTATTAACTTATTAGGGCTTCTCCCCTATACCTTCACCCCCACCACACAGCTATCACTAAACATAGGCCTTGCCGCCCCACTTTGACTAGCTACAGTTATTATTGGTCTACGTAACCAACCCACCGCAGCCCTTGGCCACCTCCTTCCAGAAGGAACCCCAACACCACTAATCCCCATCCTCATTATTATCGAAACTATTAGTCTATTTATTCGACCTCTAGCCCTAGGAGTACGGTTAACAGCCAACCTCACAGCAGGACACCTTCTTATTCAACTTATCGCTACTGCAGCCTTCGTCCTCCTGCCTACAATAACAACTGTAGCACTCCTAACTGCTACAATCCTATTCTTACTAACCCTTCTTGAAATTGCAGTAGCCATAATTCAAG"/>
                        <sequence id="seq_a1_88" taxon="a1_88" totalcount="4" value="ATGCCCCAATTAAATCCCGCCCCTTGATTTGCTATCCTAGTTTTTTCCTGATTAATTTTCCTAACGATTATTCCATCTAAAGTATTAAAACACATTTTTAATAACGAACCTAAAACACTTAACGTTACAAAACCTAAAACTGAACCCTGAAATTGACCATGGCACTAAACTTCTTTGATCAATTCATAAGCCCCACATTCCTAGGAATTCCTTTAATTGCTATTGCCCTTACTCTCCCATGGGTTCTTTATCCTTCTCCATCCAGCCGATGACTAAACAACCGAATTATTACATTACAATCCTGATTCATTAACCGTTTTACTCAACAGCTTCTAATTCCTCTAAATCCTGGCGGCCACAAATGAGCCCTACTATTAACCTCCCTAATAATCTTTCTTTTATCTATTAACTTATTAGGGCTTCTCCCCTATACCTTCACCCCCACCACACAGCTATCACTAAACATAGGCCTTGCCGCCCCACTTTGACTAGCTACAGTTATTATTGGTCTACGTAACCAACCCACCGCAGCCCTTGGCCACCTCCTTCCAGAAGGAACCCCAACACCACTAATCCCCATCCTCATTATTATCGAAACTATTAGTCTATTTATTCGACCTCTAGCCCTAGGAGTACGGTTAACAGCCAACCTCACAGCAGGACACCTTCTTATTCAACTTATCGCTACTGCAGCCTTCGTCCTCCTGCCTACAATAACAACTGTAGCACTCCTAACTGCTACAATCCTATTCTTACTAACCCTTCTGGAAATTGCAGTAGCCATAATTCAAG"/>
                        <sequence id="seq_a1_89" taxon="a1_89" totalcount="4" value="ATGCCCCAATTAAATCCCGCCCCTTGATTTGCTATCCTAGTTTTTTCCTGATTAATTTTCCTAACGATTATTCCATCTAAAGTATTAAAACACATTTTTAATAACGAACCTAAAACACTTAACGTTACAAAACCTAAAACTGAACCCTGAAATTGACCATGGCACTAAACTTCTTTGATCAATTCATAAGCCCCACATTCCTAGGAATTCCTTTAATTGCTATTGCCCTTACTCTCCCATGGGTTCTTTATCCTTCTCCATCCAGCCGATGACTAAACAACCGAATTATTACATTACAATCCTGATTCATTAACCGTTTTACTCAACAGCTTCTAATTCCTCTAAATCCTGGCGGCCACAAATGAGCCCTACTATTAACCTCCCTAATAATCTTTCTTTTATCTATTAACTTATTAGGGCTTCTCCCCTATACCTTCACCCCCACCACACAGCTATCACTAAACATAGGCCTTGCCGCCCCACTCTGACTAGCTACAGTTATTATTGGTCTACGTAACCAACCCACCGCAGCCCTTGGCCACCTCCTTCCAGAAGGAACCCCAACACCACTAATCCCCATCCTCATTATTATCGAAACTATTAGTCTATTTATTCGACCTCTAGCCCTAGGAGTACGGTTAACAGCCAACCTCACAGCAGGACACCTTCTTATTCAACTTATCGCTACTGCAGCCTTCGTCCTCCTGCCTACAATAACAACTGTGGCACTCCTAACTGCTACAATCCTATTCTTACTAACCCTTCTTGGAATTGCAGTAGCCATAATTCAAG"/>
                        <sequence id="seq_a1_90" taxon="a1_90" totalcount="4" value="ATGCCCCAATTAAATCCCGCCCCTTGATTTGCTATCCTAGTTTTTTCCTGATTAATTTTCCTAACGATTATTCCATCTAAAGTATTAAAACACATTTTTAATAACGAACCTAAAACACTTAACGTTACAAAACCTAAAACTGAACCCTGAAATTGACCATGGCACTAAACTTCTTTGATCAATTCATAAGCCCCACATTCCTAGGAATTCCTTTAATTGCTATTGCCCTTACTCTCCCATGGGTTCTTTATCCTTCTCCATCCAGCCGATGACTAAACAACCGAATTATTACATTACAATCCTGATTCATTAACCGTTTTACTCAACAGCTTCTAATTCCTCTAAATCCTGGCGGCCACAAATGAGCCCTACTATTAACCTCCCTAATAATCTTTCTTTTATCTATTAACTTATTAGGGCTTCTCCCCTATACCTTCACCCCCACCACACAGCTATCACTAAACATAGGCCTTGCCGCCCCACTTTGACTAGCTACAGTTATTATTGGTCTACGTAACCAACCCACCGCAGCCCTTGGCCACCTCCTTCCAGAAGGAACCCCAACACCACTAATCCCCATCCTCATTATTATCGAAACTATTAGTCTATTTATTCGACCTCTAGCCCTAGGAGTACGGTTAACAGCCAACCTCACAGCAGGACACCTTCTTATTCAACTTATCGCTACTGCAGCCTTCGTCCTCCTGCCTACAATAACAACTGTAGCACTCCTAACTGCTACAATCCTATTCTTACTAACCCTTCTGGAAATTGCAGTAGCCATAATTCAAG"/>
                        <sequence id="seq_a1_91" taxon="a1_91" totalcount="4" value="ATGCCCCAATTAAATCCCGCCCCTTGATTTGCTATCCTAGTTTTTTCCTGATTAATTTTCCTAACGATTATTCCATCTAAAGTATTAAAACACATTTTTAATAACGAACCTAAAACACTTAACGTTACAAAACCTAAAACTGAACCCTGAAATTGACCATGGCACTAAACTTCTTTGATCAATTCATAAGCCCCACATTCCTAGGAATTCCTTTAATTGCTATTGCCCTTACTCTCCCATGGGTTCTTTATCCTTCTCCATCCAGCCGATGACTAAACAACCGAATTATTACATTACAATCCTGATTCATTAACCGTTTTACTCAACAGCTTCTAATTCCTCTAAATCCTGGCGGCCACAAATGAGCCCTACTATTAACCTCCCTAATAATCTTTCTTTTATCTATTAACTTATTAGGGCTTCTCCCCTATACCTTCACCCCCACCACACAGCTATCACTAAACATAGGCCTTGCCGCCCCACTTTGACTAGCTACAGTTATTATTGGTCTACGTAACCAACCCACCGCAGCCCTTGGCCACCTCCTTCCAGAAGGAACCCCAACACCACTAATCCCCATCCTCATTATTATCGAAACTATTAGTCTATTTATTCGACCTCTAGCCCTAGGAGTACGGTTAACAGCCAACCTCACAGCAGGACACCTTCTTATTCAACTTATCGCTACTGCAGCCTTCGTCCTCCTGCCTACAATAACAACTGTAGCACTCCTAACTGCTACAATCCTATTCTTACTAACCCTTCTTGAAATTGCAGTAGCCATAATTCAAG"/>
                        <sequence id="seq_a1_92" taxon="a1_92" totalcount="4" value="ATGCCCCAATTAAATCCCGCCCCTTGATTTGCTATCCTAGTTTTTTCCTGATTAATTTTCCTAACGATTATTCCATCTAAAGTATTAAAACACATTTTTAATAACGAACCTAAAACACTTAACGTTACAAAACCTAAAACTGAACCCTGAAATTGACCATGGCACTAAACTTCTTTGATCAATTCATAAGCCCCACATTCCTAGGAATTCCTTTAATTGCTATTGCCCTTACTCTCCCATGGGTTCTTTATCCTTCTCCATCCAGCCGATGACTAAACAACCGAATTATTACATTACAATCCTGATTTATTAACCGTTTTACTCAACAGCTTCTAATTCCTCTAAATCCTGGCGGCCACAAATGAGCCCTACTATTAACCTCCCTAATAATCTTTCTTTTATCTATTAACTTATTAGGGCTTCTCCCCTATACCTTCACCCCCACCACACAGCTATCACTAAACATAGGCCTTGCCGCCCCACTTTGACTAGCTACAGTTATTATTGGTCTACGTAACCAACCCACCGCAGCCCTTGGCCACCTCCTTCCAGAAGGAACCCCAACACCACTAATCCCCATCCTCATTATTATCGAAACTATTAGTCTATTTATTCGACCTCTAGCCCTAGGAGTACGGTTAACAGCCAACCTCACAGCAGGACACCTTCTTATTCAACTTATCGCTACTGCAGCCTTCGTCCTCCTGCCTACAATAACAACTGTAGCACTCCTAACTGCTACAATCCTATTCTTACTAACCCTTCTTGAAATTGCAGTAGCCATAATTCAAG"/>
                        <sequence id="seq_a1_93" taxon="a1_93" totalcount="4" value="ATGCCCCAATTAAATCCCGCCCCTTGATTTGCTATCCTAGTTTTTTCCTGATTAATTTTCCTAACGATTATTCCATCTAAAGTATTAAAACACATTTTTAATAACGAACCTAAAACACTTAACGTTACAAAACCTAAAACTGAACCCTGAAATTGACCATGGCACTAAACTTCTTTGATCAATTCATAAGCCCCACATTCCTAGGAATTCCTTTAATTGCTATTGCCCTTACTCTCCCATGGGTTCTTTATCCTTCTCCATCCAGCCGATGACTAAACAACCGAATTATTACATTACAATCCTGATTCATTAACCGTTTTACTCAACAGCTTCTAATTCCTCTAAATCCTGGCGGCCACAAATGAGCCCTACTATTAACCTCCCTAATAATCTTTCTTTTATCTATTAACTTATTAGGGCTTCTCCCCTATACCTTCACCCCCACCACACAGCTATCACTAAACATAGGCCTTGCCGCCCCACTTTGACTAGCTACAGTTATTATTGGTCTACGTAACCAACCCACCGCAGCCCTTGGCCACCTCCTTCCAGAAGGAACCCCAACACCACTAATCCCCATCCTCATTATTATCGAAACTATTAGTCTATTTATTCGACCTCTAGCCCTAGGAGTACGGTTAACAGCCAACCTCACAGCAGGACACCTTCTTATTCAACTTATCGCTACTGCAGCCTTCGTCCTCCTGCCTACAATAACAACTGTAGCACTCCTAACTGCTACAATCCTATTCTTACTAACCCTTCTTGGAATTGCAGTAGCCATAATTCAAG"/>
                        <sequence id="seq_a2_10" taxon="a2_10" totalcount="4" value="ATGCCCCAATTAAATCCCGCCCCTTGATTTGCTATCCTAGTTTTTTCCTGATTAATTTTCCTAACGATTATTCCATCTAAAGTATTAAAACACATTTTTAATAACGAACCTAAAACACTTAACGTTACAAAACCTAAAACTGAACCCTGAAATTGACCATGGCACTAAACTTCTTTGATCAATTCATAAGCCCCACATTCCTAGGAATTCCTTTAATTGCTATTGCCCTTACTCTCCCATGGGTTCTTTATCCTTCTCCATCCAGCCGATGACTAAACAACCGAATTATTACATTACAATCCTGATTCATTAACCGTTTTACTCAACAGCTTCTAATTCCTCTAAATCCTGGCGGCCACAAATGAGCCCTACTATTAACCTCCCTAATAATCTTTCTTTTATCTATTAACTTATTAGGGCTTCTCCCCTATACCTTCACCCCCACCACACAGCTATCACTAAACATAGGCCTTGCCGCCCCACTTTGACTAGCTACAGTTATTATTGGTCTACGTAACCAACCCACCGCAGCCCTTGGCCACCTCCTTCCAGAAGGAACCCCAACACCACTAATCCCCATCCTCATTATTATCGAAACTATTAGTCTATTTATTCGACCTCTAGCCCTAGGAGTACGGTTAACAGCCAACCTCACAGCAGGACACCTTCTTATTCAACTTATCGCTACTGCAGCCTTCGTCCTCCTGCCTACAATAACAACTGTAGCACTCCTAACTGCTACAATCCTATTCTTACTAACCCTTCTTGAAATTGCAGTAGCCATAATTCAAG"/>
                        <sequence id="seq_a2_11" taxon="a2_11" totalcount="4" value="ATGCCCCAATTAAATCCCGCCCCTTGATTTGCTATCCTAGTTTTTTCCTGATTAATTTTCCTAACGATTATTCCATCTAAAGTATTAAAACACATTTTTAATAACGAACCTAAAACACTTAACGTTACAAAACCTAAAACTGAACCCTGAAATTGACCATGGCACTAAACTTCTTTGATCAATTCATAAGCCCCACATTCCTAGGAATTCCTTTAATTGCTATTGCCCTTACTCTCCCATGGGTTCTTTATCCTTCTCCATCCAGCCGATGACTAAACAACCGAATTATTACATTACAATCCTGATTCATTAACCGTTTTACTCAACAGCTTCTAATTCCTCTAAATCCTGGCGGCCACAAATGAGCCCTACTATTAACCTCCCTAATAATCTTTCTTTTATCTATTAACTTATTAGGGCTTCTCCCCTATACCTTCACCCCCACCACACAGCTATCACTAAACATAGGCCTTGCCGCCCCACTTTGACTAGCTACAGTTATTATTGGTCTACGTAACCAACCCACCGCAGCCCTTGGCCACCTCCTTCCAGAAGGAACCCCAACACCACTAATCCCCATCCTCATTATTATCGAAACTATTAGTCTATTTATTCGACCTCTAGCCCTAGGAGTACGGTTAACAGCCAACCTCACAGCAGGACACCTTCTTATTCAACTTATCGCTACTGCAGCCTTCGTCCTCCTGCCTACAATAACAACTGTAGCACTCCTAACTGCTACAATCCTATTCTTACTAACCCTTCTTGAAATTGCAGTAGCCATAATTCAAG"/>
                        <sequence id="seq_a2_12" taxon="a2_12" totalcount="4" value="ATGCCCCAATTAAATCCCGCCCCTTGATTTGCTATCCTAGTTTTTTCCTGATTAATTTTCCTAACGATTATTCCATCTAAAGTATTAAAACACATTTTTAATAACGAACCTAAAACACTTAACGTTACAAAACCTAAAACTGAACCCTGAAATTGACCATGGCACTAAACTTCTTTGATCAATTCATAAGCCCCACATTCCTAGGAATTCCTTTAATTGCTATTGCCCTTACTCTCCCATGGGTTCTTTATCCTTCTCCATCCAGCCGATGACTAAACAACCGAATTATTACATTACAATCCTGATTCATTAACCGTTTTACTCAACAGCTTCTAATTCCTCTAAATCCTGGCGGCCACAAATGAGCCCTACTATTAACCTCCCTAATAATCTTTCTTTTATCTATTAACTTATTAGGGCTTCTCCCCTATACCTTCACCCCCACCACACAGCTATCACTAAACATAGGCCTTGCCGCCCCACTTTGACTAGCTACAGTTATTATTGGTCTACGTAACCAACCCACCGCAGCCCTTGGCCACCTCCTTCCAGAAGGAACCCCAACACCACTAATCCCCATCCTCATTATTATCGAAACTATTAGTCTATTTATTCGACCTCTAGCCCTAGGAGTACGGTTAACAGCCAACCTCACAGCAGGACACCTTCTTATTCAACTTATCGCTACTGCAGCCTTCGTCCTCCTGCCTACAATAACAACTGTAGCACTCCTAACTGCTACAATCCTATTCTTACTAACCCTTCTTGAAATTGCAGTAGCCATAATTCAAG"/>
                        <sequence id="seq_a2_13" taxon="a2_13" totalcount="4" value="ATGCCCCAATTAAATCCCGCCCCTTGATTTGCTATCCTAGTTTTTTCCTGATTAATTTTCCTAACGATTATTCCATCTAAAGTATTAAAACACATTTTTAATAACGAACCTAAAACACTTAACGTTACAAAACCTAAAACTGAACCCTGAAATTGACCATGGCACTAAACTTCTTTGATCAATTCATAAGCCCCACATTCCTAGGAATTCCTTTAATTGCTATTGCCCTTACTCTCCCATGGGTTCTTTATCCTTCTCCATCCAGCCGATGACTAAACAACCGAATTATTACATTACAATCCTGATTCATTAACCGTTTTACTCAACAGCTTCTAATTCCTCTAAATCCTGGCGGCCACAAATGAGCCCTACTATTAACCTCCCTAATAATCTTTCTTTTATCTATTAACTTATTAGGGCTTCTCCCCTATACCTTCACCCCCACCACACAGCTATCACTAAACATAGGCCTTGCCGCCCCACTTTGACTAGCTACAGTTATTATTGGTCTACGTAACCAACCCACCGCAGCCCTTGGCCACCTCCTTCCAGAAGGAACCCCAACACCACTAATCCCCATCCTCATTATTATCGAAACTATTAGTCTATTTATTCGACCTCTAGCCCTAGGAGTACGGTTAACAGCCAACCTCACAGCAGGACACCTTCTTATCCAACTTATCGCTACTGCAGCCTTCGTCCTCCTGCCTACAATAACAACTGTAGCACTCCTAACTGCTACAATCCTATTCTTACTAACCCTTCTTGAAATTGCAGTAGCCATAATTCAAG"/>
                        <sequence id="seq_a2_14" taxon="a2_14" totalcount="4" value="ATGCCCCAATTAAATCCCGCCCCTTGATTTGCTATCCTAGTTTTTTCCTGATTAATTTTCCTAACGATTATTCCATCTAAAGTATTAAAACACATTTTTAATAACGAACCTAAAACACTTAACGTTACAAAACCTAAAACTGAACCCTGAAATTGACCATGGCACTAAACTTCTTTGATCAATTCATAAGCCCCACATTCCTAGGAATTCCTTTAATTGCTATTGCCCTTACTCTCCCATGGGTTCTTTATCCTTCTCCATCCAGCCGATGACTAAACAACCGAATTATTACATTACAATCCTGATTCATTAACCGTTTTACTCAACAGCTTCTAATTCCTCTAAATCCTGGCGGCCACAAATGAGCCCTACTATTAACCTCCCTAATAATCTTTCTTTTATCTATTAACTTATTAGGGCTTCTCCCCTATACCTTCACCCCCACCACACAGCTATCACTAAACATAGGCCTTGCCGCCCCACTTTGACTAGCTACAGTTATTATTGGTCTACGTAACCAACCCACCGCAGCCCTTGGCCACCTCCTTCCAGAAGGAACCCCAACACCACTAATCCCCATCCTCATTATTATCGAAACTATTAGTCTATTTATTCGACCTCTAGCCCTAGGAGTACGGTTAACAGCCAACCTCACAGCAGGACACCTTCTTATTCAACTTATCGCTACTGCAGCCTTCGTCCTCCTGCCTACAATAACAACTGTAGCACTCCTAACTGCTACAATCCTATTCTTACTAACCCTTCTTGAAATTGCAGTAGCCATAATTCAAG"/>
                        <sequence id="seq_a2_15" taxon="a2_15" totalcount="4" value="ATGCCCCAATTAAATCCCGCCCCTTGATTTGCTATCCTAGTTTTTTCCTGATTAATTTTCCTAACGATTATTCCATCTAAAGTATTAAAACACATTTTTAATAACGAACCTAAAACACTTAACGTTACAAAACCTAAAACTGAACCCTGAAATTGACCATGGCACTAAACTTCTTTGATCAATTCATAAGCCCCACATTCCTAGGAATTCCTTTAATTGCTATTGCCCTTACTCTCCCATGGGTTCTTTATCCTTCTCCATCCAGCCGATGACTAAACAACCGAATTATTACATTACAATCCTGATTCATTAACCGTTTTACTCAACAGCTTCTAATTCCTCTAAATCCTGGCGGCCACAAATGAGCCCTACTATTAACCTCCCTAATAATCTTTCTTTTATCTATTAACTTATTAGGGCTTCTCCCCTATACCTTCACCCCCACCACACAGCTATCACTAAACATAGGCCTTGCCGCCCCACTTTGACTAGCTACAGTTATTATTGGTCTACGTAACCAACCCACCGCAGCCCTTGGCCACCTCCTTCCAGAAGGAACCCCAACACCACTAATCCCCATCCTCATTATTATCGAAACTATTAGTCTATTTATTCGACCTCTAGCCCTAGGAGTACGGTTAACAGCCAACCTCACAGCAGGACACCTTCTTATTCAACTTATCGCTACTGCAGCCTTCGTCCTCCTGCCTACAATAACAACTGTAGCACTCCTAACTGCTACAATCCTATTCTTACTAACCCTTCTTGAAATTGCAGTAGCCATAATTCAAG"/>
                        <sequence id="seq_a2_16" taxon="a2_16" totalcount="4" value="ATGCCCCAATTAAATCCCGCCCCTTGATTTGCTATCCTAGTTTTTTCCTGATTAATTTTCCTAACGATTATTCCATCTAAAGTATTAAAACACATTTTTAATAACGAACCTAAAACACTTAACGTTACAAAACCTAAAACTGAACCCTGAAATTGACCATGGCACTAAACTTCTTTGATCAATTCATAAGCCCCACATTCCTAGGAATTCCTTTAATTGCTATTGCCCTTACTCTCCCATGGGTTCTTTATCCTTCTCCATCCAGCCGATGACTAAACAACCGAATTATTACATTACAATCCTGATTCATTAACCGTTTTACTCAACAGCTTCTAATTCCTCTAAATCCTGGCGGCCACAAATGAGCCCTACTATTAACCTCCCTAATAATCTTTCTTTTATCTATTAACTTATTAGGGCTTCTCCCCTATACCTTCACCCCCACCACACAGCTATCACTAAACATAGGCCTTGCCGCCCCACTTTGACTAGCTACAGTTATTATTGGTCTACGTAACCAACCCACCGCAGCCCTTGGCCACCTCCTTCCAGAAGGAACCCCAACACCACTAATCCCCATCCTCATTATTATCGAAACTATTAGTCTATTTATTCGACCTCTAGCCCTAGGAGTACGGTTAACAGCCAACCTCACAGCAGGACACCTTCTTATTCAACTTATCGCTACTGCAGCCTTCGTCCTCCTGCCTACAATAACAACTGTAGCACTCCTAACTGCTACAATCCTATTCTTACTAACCCTTCTTGAAATTGCAGTAGCCATAATTCAAG"/>
                        <sequence id="seq_a2_17" taxon="a2_17" totalcount="4" value="ATGCCCCAATTAAATCCCGCCCCTTGATTTGCTATCCTAGTTTTTTCCTGATTAATTTTCCTAACGATTATTCCATCTAAAGTATTAAAACACATTTTTAATAACGAACCTAAAACACTTAACGTTACAAAACCTAAAACTGAACCCTGAAATTGACCATGGCACTAAACTTCTTTGATCAATTCATAAGCCCCACATTCCTAGGAATTCCTTTAATTGCTATTGCCCTTACTCTCCCATGGGTTCTTTATCCTTCTCCATCCAGCCGATGACTAAACAACCGAATTATTACATTACAATCCTGATTCATTAACCGTTTTACTCAACAGCTTCTAATTCCTCTAAATCCTGGCGGCCACAAATGAGCCCTACTATTAACCTCCCTAATAATCTTTCTTTTATCTATTAACTTATTAGGGCTTCTCCCCTATACCTTCACCCCCACCACACAGCTATCACTAAACATAGGCCTTGCCGCCCCACTTTGACTAGCTACAGTTATTATTGGTCTACGTAACCAACCCACCGCAGCCCTTGGCCACCTCCTTCCAGAAGGAACCCCAACACCACTAATCCCCATCCTCATTATTATCGAAACTATTAGTCTATTTATTCGACCTCTAGCCCTAGGAGTACGGTTAACAGCCAACCTCACAGCAGGACACCTTCTTATTCAACTTATCGCTACTGCAGCCTTCGTCCTCCTGCCTACAATAACAACTGTAGCACTCCTAACTGCTACAATCCTATTCTTACTAACCCTTCTTGAAATTGCAGTAGCCATAATTCAAG"/>
                        <sequence id="seq_a2_18" taxon="a2_18" totalcount="4" value="ATGCCCCAATTAAATCCCGCCCCTTGATTTGCTATCCTAGTTTTTTCCTGATTAATTTTCCTAACGATTATTCCATCTAAAGTATTAAAACACATTTTTAATAACGAACCTAAAACACTTAACGTTACAAAACCTAAAACTGAACCCTGAAATTGACCATGGCACTAAACTTCTTTGATCAATTCATAAGCCCCACATTCCTAGGAATTCCTTTAATTGCTATTGCCCTTACTCTCCCATGGGTTCTTTATCCTTCTCCATCCAGCCGATGACTAAACAACCGAATTATTACATTACAATCCTGATTCATTAACCGTTTTACTCAACAGCTTCTAATTCCTCTAAATCCTGGCGGCCACAAATGAGCCCTACTATTAACCTCCCTAATAATCTTTCTTTTATCTATTAACTTATTAGGGCTTCTCCCCTATACCTTCACCCCCACCACACAGCTATCACTAAACATAGGCCTTGCCGCCCCACTTTGACTAGCTACAGTTATTATTGGTCTACGTAACCAACCCACCGCAGCCCTTGGCCACCTCCTTCCAGAAGGAACCCCAACACCACTAATCCCCATCCTCATTATTATCGAAACTATTAGTCTATTTATTCGACCTCTAGCCCTAGGAGTACGGTTAACAGCCAACCTCACAGCAGGACACCTTCTTATTCAACTTATCGCTACTGCAGCCTTCGTCCTCCTGCCTACAATAACAACTGTAGCACTCCTAACTGCTACAATCCTATTCTTACTAACCCTTCTTGAAATTGCAGTAGCCATAATTCAAG"/>
                        <sequence id="seq_a2_19" taxon="a2_19" totalcount="4" value="ATGCCCCAATTAAATCCCGCCCCTTGATTTGCTATCCTAGTTTTTTCCTGATTAATTTTCCTAACGATTATTCCATCTAAAGTATTAAAACACATTTTTAATAACGAACCTAAAACACTTAACGTTACAAAACCTAAAACTGAACCCTGAAATTGACCATGGCACTAAACTTCTTTGATCAATTCATAAGCCCCACATTCCTAGGAATTCCTTTAATTGCTATTGCCCTTACTCTCCCATGGGTTCTTTATCCTTCTCCATCCAGCCGATGACTAAACAACCGAATTATTACATTACAATCCTGATTCATTAACCGTTTTACTCAACAGCTTCTAATTCCTCTAAATCCTGGCGGCCACAAATGAGCCCTACTATTAACCTCCCTAATAATCTTTCTTTTATCTATTAACTTATTAGGGCTTCTCCCCTATACCTTCACCCCCACCACACAGCTATCACTAAACATAGGCCTTGCCGCCCCACTTTGACTAGCTACAGTTATTATTGGTCTACGTAACCAACCCACCGCAGCCCTTGGCCACCTCCTTCCAGAAGGAACCCCAACACCACTAATCCCCATCCTCATTATTATCGAAACTATTAGTCTATTTATTCGACCTCTAGCCCTAGGAGTACGGTTAACAGCCAACCTCACAGCAGGACACCTTCTTATTCAACTTATCGCTACTGCAGCCTTCGTCCTCCTGCCTACAATAACAACTGTAGCACTCCTAACTGCTACAATCCTATTCTTACTAACCCTTCTTGAAATTGCAGTAGCCATAATTCAAG"/>
                        <sequence id="seq_a2_2" taxon="a2_2" totalcount="4" value="ATGCCCCAATTAAATCCCGCCCCTTGATTTGCTATCCTAGTTTTTTCCTGATTAATTTTCCTAACGATTATTCCATCTAAAGTATTAAAACACATTTTTAATAACGAACCTAAAACACTTAACGTTACAAAACCTAAAACTGAACCCTGAAATTGACCATGGCACTAAACTTCTTTGATCAATTCATAAGCCCCACATTCCTAGGAATTCCTTTAATTGCTATTGCCCTTACTCTCCCATGGGTTCTTTATCCTTCTCCATCCAGCCGATGACTAAACAACCGAATTATTACATTACAATCCTGATTCATTAACCGTTTTACTCAACAGCTTCTAATTCCTCTAAATCCTGGCGGCCACAAATGAGCCCTACTATTAACCTCCCTAATAATCTTTCTTTTATCTATTAACTTATTAGGGCTTCTCCCCTATACCTTCACCCCCACCACACAGCTATCACTAAACATAGGCCTTGCCGCCCCACTTTGACTAGCTACAGTTATTATTGGTCTACGTAACCAACCCACCGCAGCCCTTGGCCACCTCCTTCCAGAAGGAACCCCAACACCACTAATCCCCATCCTCATTATTATCGAAACTATTAGTCTATTTATTCGACCTCTAGCCCTAGGAGTACGGTTAACAGCCAACCTCACAGCAGGACACCTTCTTATTCAACTTATCGCTACTGCAGCCTTCGTCCTCCTGCCTACAATAACAACTGTAGCACTCCTAACTGCTACAATCCTATTCTTACTAACCCTTCTTGAAATTGCAGTAGCCATAATTCAAG"/>
                        <sequence id="seq_a2_20" taxon="a2_20" totalcount="4" value="ATGCCCCAATTAAATCCCGCCCCTTGATTTGCTATCCTAGTTTTTTCCTGATTAATTTTCCTAACGATTATTCCATCTAAAGTATTAAAACACATTTTTAATAACGAACCTAAAACACTTAACGTTACAAAACCTAAAACTGAACCCTGAAATTGACCATGGCACTAAACTTCTTTGATCAATTCATAAGCCCCACATTCCTAGGAATTCCTTTAATTGCTATTGCCCTTACTCTCCCATGGGTTCTTTATCCTTCTCCATCCAGCCGATGACTAAACAACCGAATTATTACATTACAATCCTGATTCATTAACCGTTTTACTCAACAGCTTCTAATTCCTCTAAATCCTGGCGGCCACAAATGAGCCCTACTATTAACCTCCCTAATAATCTTTCTTTTATCTATTAACTTATTAGGGCTTCTCCCCTATACCTTCACCCCCACCACACAGCTATCACTAAACATAGGCCTTGCCGCCCCACTTTGACTAGCTACAGTTATTATTGGTCTACGTAACCAACCCACCGCAGCCCTTGGCCACCTCCTTCCAGAAGGAACCCCAACACCACTAATCCCCATCCTCATTATTATCGAAACTATTAGTCTATTTATTCGACCTCTAGCCCTAGGAGTACGGTTAACAGCCAACCTCACAGCAGGACACCTTCTTATTCAACTTATCGCTACTGCAGCCTTCGTCCTCCTGCCTACAATAACAACTGTAGCACTCCTAACTGCTACAATCCTATTCTTACTAACCCTTCTTGAAATTGCAGTAGCCATAATTCAAG"/>
                        <sequence id="seq_a2_3" taxon="a2_3" totalcount="4" value="ATGCCCCAATTAAATCCCGCCCCTTGATTTGCTATCCTAGTTTTTTCCTGATTAATTTTCCTAACGATTATTCCATCTAAAGTATTAAAACACATTTTTAATAACGAACCTAAAACACTTAACGTTACAAAACCTAAAACTGAACCCTGAAATTGACCATGGCACTAAACTTCTTTGATCAATTCATAAGCCCCACATTCCTAGGAATTCCTTTAATTGCTATTGCCCTTACTCTCCCATGGGTTCTTTATCCTTCTCCATCCAGCCGATGACTAAACAACCGAATTATTACATTACAATCCTGATTCATTAACCGTTTTACTCAACAGCTTCTAATTCCTCTAAATCCTGGCGGCCACAAATGAGCCCTACTATTAACCTCCCTAATAATCTTTCTTTTATCTATTAACTTATTAGGGCTTCTCCCCTATACCTTCACCCCCACCACACAGCTATCACTAAACATAGGCCTTGCCGCCCCACTTTGACTAGCTACAGTTATTATTGGTCTACGTAACCAACCCACCGCAGCCCTTGGCCACCTCCTTCCAGAAGGAACCCCAACACCACTAATCCCCATCCTCATTATTATCGAAACTATTAGTCTATTTATTCGACCTCTAGCCCTAGGAGTACGGTTAACAGCCAACCTCACAGCAGGACACCTTCTTATTCAACTTATCGCTACTGCAGCCTTCGTCCTCCTGCCTACAATAACAACTGTAGCACTCCTAACTGCTACAATCCTATTCTTACTAACCCTTCTTGAAATTGCAGTAGCCATAATTCAAG"/>
                        <sequence id="seq_a2_4" taxon="a2_4" totalcount="4" value="ATGCCCCAATTAAATCCCGCCCCTTGATTTGCTATCCTAGTTTTTTCCTGATTAATTTTCCTAACGATTATTCCATCTAAAGTATTAAAACACATTTTTAATAACGAACCTAAAACACTTAACGTTACAAAACCTAAAACTGAACCCTGAAATTGACCATGGCACTAAACTTCTTTGATCAATTCATAAGCCCCACATTCCTAGGAATTCCTTTAATTGCTATTGCCCTTACTCTCCCATGGGTTCTTTATCCTTCTCCATCCAGCCGATGACTAAACAACCGAATTATTACATTACAATCCTGATTCATTAACCGTTTTACTCAACAGCTTCTAATTCCTCTAAATCCTGGCGGCCACAAATGAGCCCTACTATTAACCTCCCTAATAATCTTTCTTTTATCTATTAACTTATTAGGGCTTCTCCCCTATACCTTCACCCCCACCACACAGCTATCACTAAACATAGGCCTTGCCGCCCCACTTTGACTAGCTACAGTTATTATTGGTCTACGTAACCAACCCACCGCAGCCCTTGGCCACCTCCTTCCAGAAGGAACCCCAACACCACTAATCCCCATCCTCATTATTATCGAAACTATTAGTCTATTTATTCGACCTCTAGCCCTAGGAGTACGGTTAACAGCCAACCTCACAGCAGGACACCTTCTTATTCAACTTATCGCTACTGCAGCCTTCGTCCTCCTGCCTACAATAACAACTGTAGCACTCCTAACTGCTACAATCCTATTCTTACTAACCCTTCTTGAAATTGCAGTAGCCATAATTCAAG"/>
                        <sequence id="seq_a2_5" taxon="a2_5" totalcount="4" value="ATGCCCCAATTAAATCCCGCCCCTTGATTTGCTATCCTAGTTTTTTCCTGATTAATTTTCCTAACGATTATTCCATCTAAAGTATTAAAACACATTTTTAATAACGAACCTAAAACACTTAACGTTACAAAACCTAAAACTGAACCCTGAAATTGACCATGGCACTAAACTTCTTTGATCAATTCATAAGCCCCACATTCCTAGGAATTCCTTTAATTGCTATTGCCCTTACTCTCCCATGGGTTCTTTATCCTTCTCCATCCAGCCGATGACTAAACAACCGAATTATTACATTACAATCCTGATTCATTAACCGTTTTACTCAACAGCTTCTAATTCCTCTAAATCCTGGCGGCCACAAATGAGCCCTACTATTAACCTCCCTAATAATCTTTCTTTTATCTATTAACTTATTAGGGCTTCTCCCCTATACCTTCACCCCCACCACACAGCTATCACTAAACATAGGCCTTGCCGCCCCACTTTGACTAGCTACAGTTATTATTGGTCTACGTAACCAACCCACCGCAGCCCTTGGCCACCTCCTTCCAGAAGGAACCCCAACACCACTAATCCCCATCCTCATTATTATCGAAACTATTAGTCTATTTATTCGACCTCTAGCCCTAGGAGTACGGTTAACAGCCAACCTCACAGCAGGACACCTTCTTATTCAACTTATCGCTACTGCAGCCTTCGTCCTCCTGCCTACAATAACAACTGTAGCACTCCTAACTGCTACAATCCTATTCTTACTAACCCTTCTTGAAATTGCAGTAGCCATAATTCAAG"/>
                        <sequence id="seq_a2_6" taxon="a2_6" totalcount="4" value="ATGCCCCAATTAAATCCCGCCCCTTGATTTGCTATCCTAGTTTTTTCCTGATTAATTTTCCTAACGATTATTCCATCTAAAGTATTAAAACACATTTTTAATAACGAACCTAAAACACTTAACGTTACAAAACCTAAAACTGAACCCTGAAATTGACCATGGCACTAAACTTCTTTGATCAATTCATAAGCCCCACATTCCTAGGAATTCCTTTAATTGCTATTGCCCTTACTCTCCCATGGGTTCTTTATCCTTCTCCATCCAGCCGATGACTAAACAACCGAATTATTACATTACAATCCTGATTCATTAACCGTTTTACTCAACAGCTTCTAATTCCTCTAAATCCTGGCGGCCACAAATGAGCCCTACTATTAACCTCCCTAATAATCTTTCTTTTATCTATTAACTTATTAGGGCTTCTCCCCTATACCTTCACCCCTACCACACAGCTATCACTAAACATAGGCCTTGCCGCCCCACTTTGACTAGCTACAGTTATTATTGGTCTACGTAACCAACCCACCGCAGCCCTTGGCCACCTCCTTCCAGAAGGAACCCCAACACCACTAATCCCCATCCTCATTATTATCGAAACTATTAGTCTATTTATTCGACCTCTAGCCCTAGGAGTACGGTTAACAGCCAACCTCACAGCAGGACACCTTCTTATTCAACTTATCGCTACTGCAGCCTTCGTCCTCCTGCCTACAATAACAACTGTAGCACTCCTAACTGCTACAATCCTATTCTTACTAACCCTTCTTGAAATTGCAGTAGCCATAATTCAAG"/>
                        <sequence id="seq_a2_7" taxon="a2_7" totalcount="4" value="ATGCCCCAATTAAATCCCGCCCCTTGATTTGCTATCCTAGTTTTTTCCTGATTAATTTTCCTAACGATTATTCCATCTAAAGTATTAAAACACATTTTTAATAACGAACCTAAAACACTTAACGTTACAAAACCTAAAACTGAACCCTGAAATTGACCATGGCACTAAACTTCTTTGATCAATTCATAAGCCCCACATTCCTAGGAATTCCTTTAATTGCTATTGCCCTTACTCTCCCATGGGTTCTTTATCCTTCTCCATCCAGCCGATGACTAAACAACCGAATTATTACATTACAATCCTGATTCATTAACCGTTTTACTCAACAGCTTCTAATTCCTCTAAATCCTGGCGGCCACAAATGAGCCCTACTATTAACCTCCCTAATAATCTTTCTTTTATCTATTAACTTATTAGGGCTTCTCCCCTATACCTTCACCCCCACCACACAGCTATCACTAAACATAGGCCTTGCCGCCCCACTTTGACTAGCTACAGTTATTATTGGTCTACGTAACCAACCCACCGCAGCCCTTGGCCACCTCCTTCCAGAAGGAACCCCAACACCACTAATCCCCATCCTCATTATTATCGAAACTATTAGTCTATTTATTCGACCTCTAGCCCTAGGAGTACGGTTAACAGCCAACCTCACAGCAGGACACCTTCTTATTCAACTTATCGCTACTGCAGCCTTCGTCCTCCTGCCTACAATAACAACTGTAGCACTCCTAACTGCTACAATCCTATTCTTACTAACCCTTCTTGAAATTGCAGTAGCCATAATTCAAG"/>
                        <sequence id="seq_a2_8" taxon="a2_8" totalcount="4" value="ATGCCCCAATTAAATCCCGCCCCTTGATTTGCTATCCTAGTTTTTTCCTGATTAATTTTCCTAACGATTATTCCATCTAAAGTATTAAAACACATTTTTAATAACGAACCTAAAACACTTAACGTTACAAAACCTAAAACTGAACCCTGAAATTGACCATGGCACTAAACTTCTTTGATCAATTCATAAGCCCCACATTCCTAGGAATTCCTTTAATTGCTATTGCCCTTACTCTCCCATGGGTTCTTTATCCTTCTCCATCCAGCCGATGACTAAACAACCGAATTATTACATTACAATCCTGATTCATTAACCGTTTTACTCAACAGCTTCTAATTCCTCTAAATCCTGGCGGCCACAAATGAGCCCTACTATTAACCTCCCTAATAATCTTTCTTTTATCTATTAACTTATTAGGGCTTCTCCCCTATACCTTCACCCCCACCACACAGCTATCACTAAACATAGGCCTTGCCGCCCCACTTTGACTAGCTACAGTTATTATTGGTCTACGTAACCAACCCACCGCAGCCCTTGGCCACCTCCTTCCAGAAGGAACCCCAACACCACTAATCCCCATCCTCATTATTATCGAAACTATTAGTCTATTTATTCGACCTCTAGCCCTAGGAGTACGGTTAACAGCCAACCTCACAGCAGGACACCTTCTTATTCAACTTATCGCTACTGCAGCCTTCGTCCTCCTGCCTACAATAACAACTGTAGCACTCCTAACTGCTACAATCCTATTCTTACTAACCCTTCTTGAAATTGCAGTAGCCATAATTCAAG"/>
                        <sequence id="seq_a2_9" taxon="a2_9" totalcount="4" value="ATGCCCCAATTAAATCCCGCCCCTTGATTTGCTATCCTAGTTTTTTCCTGATTAATTTTCCTAACGATTATTCCATCTAAAGTATTAAAACACATTTTTAATAACGAACCTAAAACACTTAACGTTACAAAACCTAAAACTGAACCCTGAAATTGACCATGGCACTAAACTTCTTTGATCAATTCATAAGCCCCACATTCCTAGGAATTCCTTTAATTGCTATTGCCCTTACTCTCCCATGGGTTCTTTATCCTTCTCCATCCAGCCGATGACTAAACAACCGAATTATTACATTACAATCCTGATTCATTAACCGTTTTACTCAACAGCTTCTAATTCCTCTAAATCCTGGCGGCCACAAATGAGCCCTACTATTAACCTCCCTAATAATCTTTCTTTTATCTATTAACTTATTAGGGCTTCTCCCCTATACCTTCACCCCCACCACACAGCTATCACTAAACATAGGCCTTGCCGCCCCACTTTGACTAGCTACAGTTATTATTGGTCTACGTAACCAACCCACCGCAGCCCTTGGCCACCTCCTTCCAGAAGGAACCCCAACACCACTAATCCCCATCCTCATTATTATCGAAACTATTAGTCTATTTATTCGACCTCTAGCCCTAGGAGTACGGTTAACAGCCAACCTCACAGCAGGACACCTTCTTATTCAACTTATCGCTACTGCAGCCTTCGTCCTCCTGCCTACAATAACAACTGTAGCACTCCTAACTGCTACAATCCTATTCTTACTAACCCTTCTTGAAATTGCAGTAGCCATAATTCAAG"/>
                        <sequence id="seq_a2_A48" taxon="a2_A48" totalcount="4" value="ATGCCCCAATTAAATCCCGCCCCTTGATTTGCTATCCTAGTTTTTTCCTGATTAATTTTCCTAACGATTATTCCATCTAAAGTATTAAAACACATTTTTAATAACGAACCTAAAACACTTAACGTTACAAAACCTAAAACTGAACCCTGAAATTGACCATGGCACTAAACTTCTTTGATCAATTCATAAGCCCCACATTCCTAGGAATTCCTTTAATTGCTATTGCCCTTACTCTCCCATGGGTTCTTTATCCTTCTCCATCCAGCCGATGACTAAACAACCGAATTATTACATTACAATCCTGATTCATTAACCGTTTTACTCAACAGCTTCTAATTCCTCTAAATCCTGGCGGCCACAAATGAGCCCTACTATTAACCTCCCTAATAATCTTTCTTTTATCTATTAACTTATTAGGGCTTCTCCCCTATACCTTCACCCCCACCACACAGCTATCACTAAACATAGGCCTTGCCGCCCCACTTTGACTAGCTACAGTTATTATTGGTCTACGTAACCAACCCACCGCAGCCCTTGGCCACCTCCTTCCAGAAGGAACCCCAACACCACTAATCCCCATCCTCATTATTATCGAAACTATTAGTCTATTTATTCGACCTCTAGCCCTAGGAGTACGGTTAACAGCCAACCTCACAGCAGGACACCTTCTTATTCAACTTATCGCTACTGCAGCCTTCGTCCTCCTGCCTACAATAACAACTGTAGCACTCCTAACTGCTACAATCCTATTCTTACTAACCCTTCTTGAAATGGCAGTAGCCATAATTCAAG"/>
                        <sequence id="seq_a3_21" taxon="a3_21" totalcount="4" value="ATGCCCCAATTAAATCCCGCCCCTTGATTTGCTATCCTAGTTTTTTCCTGATTAATTTTCCTAACAATTATTCCATCTAAAGTATTAAAACACATTTTTAATAACGAACCTAAAACACTTAACGTTACAAAACCTAAAACTGAACCCTGAAATTGACCATGGCACTAAACTTCTTTGATCAATTCATAAGCCCCACATTCCTAGGAATTCCTTTAATTGCTATTGCCCTTACTCTCCCATGGGTTCTTTATCCTTCTCCATCCAGCCGATGACTAAACAACCGAATTATTACATTACAATCCTGATTCATTAACCGTTTTACTCAACAGCTTCTAATTCCTCTAAATCCTGGCGGCCACAAATGAGCCCTACTATTAACCTCCCTAATAATCTTTCTTTTATCTATTAACTTATTAGGGCTTCTCCCCTATACCTTCACCCCCACCACACAGCTATCACTAAACATAGGCCTTGCCGCCCCACTTTGACTAGCTACAGTTATTATTGGTCTACGTAACCAACCCACCGCAGCCCTTGGCCACCTCCTTCCAGAAGGAACCCCAACACCACTAATCCCCATCCTCATTATTATCGAAACTATTAGTCTATTTATTCGACCTCTAGCCCTAGGAGTACGGTTAACAGCCAACCTCACAGCAGGACACCTTCTTATTCAACTTATCGCTACTGCAGCCTTCGTCCTCCTGCCTACAATAACAACTGTAGCACTCCTAACTGCTACAATCCTATTCTTACTAACCCTTCTTGAAATTGCAGTAGCCATAATTCAAG"/>
                        <sequence id="seq_a3_22" taxon="a3_22" totalcount="4" value="ATGCCCCAATTAAATCCCGCCCCTTGATTTGCTATCCTAGTTTTTTCCTGATTAATTTTCCTAACGATTATTCCATCTAAAGTATTAAAACACATTTTTAATAACGAACCTAAAACACTTAACGTTACAAAACCTAAAACTGAACCCTGAAATTGACCATGGCACTAAACTTCTTTGATCAATTCATAAGCCCCACATTCCTAGGAATTCCTTTAATTGCTATTGCCCTTACTCTCCCATGGGTTCTTTATCCTTCTCCATCCAGCCGATGACTAAACAACCGAATTATTACATTACAATCCTGATTCATTAACCGTTTTACTCAACAGCTTCTAATTCCTCTAAATCCTGGCGGCCACAAATGAGCCCTACTATTAACCTCCCTAATAATCTTTCTTTTATCTATTAACTTATTAGGGCTTCTCCCCTATACCTTCACCCCCACCACACAGCTATCACTAAACATAGGCCTTGCCGCCCCACTTTGACTAGCTACAGTTATTATTGGTCTACGTAACCAACCCACCGCAGCCCTTGGCCACCTCCTTCCAGAAGGAACCCCAACACCACTAATCCCCATCCTCATTATTATCGAAACTATTAGTCTATTTATTCGACCTCTAGCCCTAGGAGTACGGTTAACAGCCAACCTCACAGCAGGACACCTTCTTATTCAACTTATCGCTACTGCAGCCTTCGTCCTCCTGCCTACAATAACAACTGTAGCACTCCTAACTGCTACAATCCTATTCTTACTAACCCTTCTTGAAATTGCAGTAGCCATAATTCAAG"/>
                        <sequence id="seq_a3_23" taxon="a3_23" totalcount="4" value="ATGCCCCAATTAAATCCCGCCCCTTGATTTGCTATCCTAGTTTTTTCCTGATTAATTTTCCTAACGATTATTCCATCTAAAGTATTAAAACACATTTTTAATAACGAACCTAAAACACTTAACGTTACAAAACCTAAAACTGAACCCTGAAATTGACCATGGCACTAAACTTCTTTGATCAATTCATAAGCCCCACATTCCTAGGAATTCCTTTAATTGCTATTGCCCTTACTCTCCCATGGGTTCTTTATCCTTCTCCATCCAGCCGATGACTAAACAACCGAATTATTACATTACAATCCTGATTCATTAACCGTTTTACTCAACAGCTTCTAATTCCTCTAAATCCTGGCGGCCACAAATGAGCCCTACTATTAACCTCCCTAATAATCTTTCTTTTATCTATTAACTTATTAGGGCTTCTCCCCTATACCTTCACCCCCACCACACAGCTATCACTAAACATAGGCCTTGCCGCCCCACTTTGACTAGCTACAGTTATTATTGGTCTACGTAACCAACCCACCGCAGCCCTTGGCCACCTCCTTCCAGAAGGAACCCCAACACCACTAATCCCCATCCTCATTATTATCGAAACTATTAGTCTATTTATTCGACCTCTAGCCCTAGGAGTACGGTTAACAGCCAACCTCACAGCAGGACACCTTCTTATTCAACTTATCGCTACTGCAGCCTTCGTCCTCCTGCCTACAATAACAACTGTAGCACTCCTAACTGCTACAATCCTATTCTTACTAACCCTTCTTGAAATTGCAGTAGCCATAATTCAAG"/>
                        <sequence id="seq_a3_24" taxon="a3_24" totalcount="4" value="ATGCCCCAATTAAATCCCGCCCCTTGATTTGCTATCCTAGTTTTTTCCTGATTAATTTTCCTAACGATTATTCCATCTAAAGTATTAAAACACATTTTTAATAACGAACCTAAAACACTTAACGTTACAAAACCTAAAACTGAACCCTGAAATTGACCATGGCACTAAACTTCTTTGATCAATTCATAAGCCCCACATTCCTAGGAATTCCTTTAATTGCTATTGCCCTTACTCTCCCATGGGTTCTTTATCCTTCTCCATCCAGCCGATGACTAAACAACCGAATTATTACATTACAATCCTGATTCATTAACCGTTTTACTCAACAGCTTCTAATTCCTCTAAATCCTGGCGGCCACAAATGAGCCCTACTATTAACCTCCCTAATAATCTTTCTTTTATCTATTAACTTATTAGGGCTTCTCCCCTATACCTTCACCCCCACCACACAGCTATCACTAAACATAGGCCTTGCCGCCCCACTTTGACTAGCTACAGTTATTATTGGTCTACGTAACCAACCCACCGCAGCCCTTGGCCACCTCCTTCCAGAAGGAACCCCAACACCACTAATCCCCATCCTCATTATTATCGAAACTATTAGTCTATTTATTCGACCTCTAGCCCTAGGAGTACGGTTAACAGCCAACCTCACAGCAGGACACCTTCTTATTCAACTTATCGCTACTGCAGCCTTCGTCCTCCTGCCTACAATAACAACTGTAGCACTCCTAACTGCTACAATCCTATTCTTACTAACCCTTCTTGAAATTGCAGTAGCCATAATTCAAG"/>
                        <sequence id="seq_a3_25" taxon="a3_25" totalcount="4" value="ATGCCCCAATTAAATCCCGCCCCTTGATTTGCTATCCTAGTTTTTTCCTGATTAATTTTCCTAACGATTATTCCATCTAAAGTATTAAAACACATTTTTAATAACGAACCTAAAACACTTAACGTTACAAAACCTAAAACTGAACCCTGAAATTGACCATGGCACTAAACTTCTTTGATCAATTCATAAGCCCCACATTCCTAGGAATTCCTTTAATTGCTATTGCCCTTACTCTCCCATGGGTTCTTTATCCTTCTCCATCCAGCCGATGACTAAACAACCGAATTATTACATTACAATCCTGATTCATTAACCGTTTTACTCAACAGCTTCTAATTCCTCTAAATCCTGGCGGCCACAAATGAGCCCTACTATTAACCTCCCTAATAATCTTTCTTTTATCTATTAACTTATTAGGGCTTCTCCCCTATACCTTCACCCCTACCACACAGCTATCACTAAACATAGGCCTTGCCGCCCCACTTTGACTAGCTACAGTTATTATTGGTCTACGTAACCAACCCACCGCAGCCCTTGGCCACCTCCTTCCAGAAGGAACCCCAACACCACTAATCCCCATCCTCATTATTATCGAAACTATTAGTCTATTTATTCGACCTCTAGCCCTAGGAGTACGGTTAACAGCCAACCTCACAGCAGGACACCTTCTTATTCAACTTATCGCTACTGCAGCCTTCGTCCTCCTGCCTACAATAACAACTGTAGCACTCCTAACTGCTACAATCCTATTCTTACTAACCCTTCTTGAAATTGCAGTAGCCATAATTCAAG"/>
                        <sequence id="seq_a3_26" taxon="a3_26" totalcount="4" value="ATGCCCCAATTAAATCCCGCCCCTTGATTTGCTATCCTAGTTTTTTCCTGATTAATTTTCCTAACGATTATTCCATCTAAAGTATTAAAACACATTTTTAATAACGAACCTAAAACACTTAACGTTACAAAACCTAAAACTGAACCCTGAAATTGACCATGGCACTAAACTTCTTTGATCAATTCATAAGCCCCACATTCCTAGGAATTCCTTTAATTGCTATTGCCCTTACTCTCCCATGGGTTCTTTATCCTTCTCCATCCAGCCGATGACTAAACAACCGAATTATTACATTACAATCCTGATTCATTAACCGTTTTACTCAACAGCTTCTAATTCCTCTAAATCCTGGCGGCCACAAATGAGCCCTACTATTAACCTCCCTAATAATCTTTCTTTTATCTATTAACTTATTAGGGCTTCTCCCCTATACCTTCACCCCCACCACACAGCTATCACTAAACATAGGCCTTGCCGCCCCACTTTGACTAGCTACAGTTATTATTGGTCTACGTAACCAACCCACCGCAGCCCTTGGCCACCTCCTTCCAGAAGGAACCCCAACACCACTAATCCCCATCCTCATTATTATCGAAACTATTAGTCTATTTATTCGACCTCTAGCCCTAGGAGTACGGTTAACAGCCAACCTCACAGCAGGACACCTTCTTATTCAACTTATCGCTACTGCAGCCTTCGTCCTCCTGCCTACAATAACAACTGTAGCACTCCTAACTGCTACAATCCTATTCTTACTAACCCTTCTTGAAATTGCAGTAGCCATAATTCAAG"/>
                        <sequence id="seq_a3_27" taxon="a3_27" totalcount="4" value="ATGCCCCAATTAAATCCCGCCCCTTGATTTGCTATCCTAGTTTTTTCCTGATTAATTTTCCTAACGATTATTCCATCTAAAGTATTAAAACACATTTTTAATAACGAACCTAAAACACTTAACGTTACAAAACCTAAAACTGAACCCTGAAATTGACCATGGCACTAAACTTCTTTGATCAATTCATAAGCCCCACATTCCTAGGAATTCCTTTAATTGCTATTGCCCTTACTCTCCCATGGGTTCTTTATCCTTCTCCATCCAGCCGATGACTAAACAACCGAATTATTACATTACAATCCTGATTCATTAACCGTTTTACTCAACAGCTTCTAATTCCTCTAAATCCTGGCGGCCACAAATGAGCCCTACTATTAACCTCCCTAATAATCTTTCTTTTATCTATTAACTTATTAGGGCTTCTCCCCTATACCTTCACCCCCACCACACAGCTATCACTAAACATAGGCCTTGCCGCCCCACTTTGACTAGCTACAGTTATTATTGGTCTACGTAACCAACCCACCGCAGCCCTTGGCCACCTCCTTCCAGAAGGAACCCCAACACCACTAATCCCCATCCTCATTATTATCGAAACTATTAGTCTATTTATTCGACCTCTAGCCCTAGGAGTACGGTTAACAGCCAACCTCACAGCAGGACACCTTCTTATTCAACTTATCGCTACTGCAGCCTTCGTCCTCCTGCCTACAATAACAACTGTAGCACTCCTAACTGCTACAATCCTATTCTTACTAACCCTTCTTGAAATTGCAGTAGCCATAATTCAAG"/>
                        <sequence id="seq_a3_28" taxon="a3_28" totalcount="4" value="ATGCCCCAATTAAATCCCGCCCCTTGATTTGCTATCCTAGTTTTTTCCTGATTAATTTTCCTAACGATTATTCCATCTAAAGTACTAAAACACATTTTTAATAACGAACCTAAAACACTTAACGTTACAAAACCTAAAACTGAACCCTGAAATTGACCATGGCACTAAACTTCTTTGATCAATTCATAAGCCCCACATTCCTAGGAATTCCTTTAATTGCTATTGCCCTTACTCTCCCATGGGTTCTTTATCCTTCTCCATCCAGCCGATGACTAAACAACCGAATTATTACATTACAATCCTGATTCATTAACCGTTTTACTCAACAGCTTCTAATTCCTCTAAATCCCGGCGGCCACAAATGAGCCCTACTATTAACCTCCCTAATAATCTTTCTTTTATCTATTAACTTATTAGGGCTTCTCCCCTATACCTTCACCCCTACCACACAGCTATCACTAAACATAGGCCTTGCCGCCCCACTTTGACTAGCTACAGTTATTATTGGTCTACGTAACCAACCCACCGCAGCCCTTGGCCACCTCCTTCCAGAAGGAACCCCAACACCACTAATCCCCATCCTCATTATTATCGAAACTATTAGTCTATTTATTCGACCTCTAGCCCTAGGAGTACGGTTAACAGCCAACCTCACAGCAGGACACCTTCTTATTCAACTTATCGCTACTGCAGCCTTCGTCCTCCTGCCTACAATAACAACTGTAGCACTCCTAACTGCTACGATCCTATTCTTACTAACCCTTCTTGAAATTGCAGTAGCCATAATTCAAG"/>
                        <sequence id="seq_a3_29" taxon="a3_29" totalcount="4" value="ATGCCCCAATTAAATCCCGCCCCTTGATTTGCTATCCTAGTTTTTTCCTGATTAATTTTCCTAACGATTATTCCATCTAAAGTATTAAAACACATTTTTAATAACGAACCTAAAACACTTAACGTTACAAAACCTAAAACTGAACCCTGAAATTGACCATGGCACTAAACTTCTTTGATCAATTCATAAGCCCCACATTCCTAGGAATTCCTTTAATTGCTATTGCCCTTACTCTCCCATGGGTTCTTTATCCTTCTCCATCCAGCCGATGACTAAACAACCGAATTATTACATTACAATCCTGATTCATTAACCGTTTTACTCAACAGCTTCTAATTCCTCTAAATCCTGGCGGCCACAAATGAGCCCTACTATTAACCTCCCTAATAATCTTTCTTTTATCTATTAACTTATTAGGGCTTCTCCCCTATACCTTCACCCCCACCACACAGCTATCACTAAACATAGGCCTTGCCGCCCCACTTTGACTAGCTACAGTTATTATTGGTCTACGTAACCAACCCACCGCAGCCCTTGGCCACCTCCTTCCAGAAGGAACCCCAACACCACTAATCCCCATCCTCATTATTATCGAAACTATTAGTCTATTTATTCGACCTCTAGCCCTAGGAGTACGGTTAACAGCCAACCTCACAGCAGGACACCTTCTTATTCAACTTATCGCTACTGCAGCCTTCGTCCTCCTGCCTACAATAACAACTGTAGCACTCCTAACTGCTACAATCCTATTCTTACTAACCCTTCTTGAAATTGCAGTAGCCATAATTCAAG"/>
                        <sequence id="seq_a3_30" taxon="a3_30" totalcount="4" value="ATGCCCCAATTAAATCCCGCCCCTTGATTTGCTATCCTAGTTTTTTCCTGATTAATTTTCCTAACGATTATTCCATCTAAAGTATTAAAACACATTTTTAATAACGAACCTAAAACACTTAACGTTACAAAACCTAAAACTGAACCCTGAAATTGACCATGGCACTAAACTTCTTTGATCAATTCATAAGCCCCACATTCCTAGGAATTCCTTTAATTGCTATTGCCCTTACTCTCCCATGGGTTCTTTATCCTTCTCCATCCAGCCGATGACTAAACAACCGAATTATTACATTACAATCCTGATTCATTAACCGTTTTACTCAACAGCTTCTAATTCCTCTAAATCCTGGCGGCCACAAATGAGCCCTACTATTAACCTCCCTAATAATCTTTCTTTTATCTATTAACTTATTAGGGCTTCTCCCCTATACCTTCACCCCCACCACACAGCTATCACTAAACATAGGCCTTGCCGCCCCACTTTGACTAGCTACAGTTATTATTGGTCTACGTAACCAACCCACCGCAGCCCTTGGCCACCTCCTTCCAGAAGGAACCCCAACACCACTGATCCCCATCCTCATTATTATCGAAACTATTAGTCTATTTATTCGACCTCTAGCCCTAGGAGTACGGTTAACAGCCAACCTCACAGCAGGACACCTTCTTATTCAACTTATCGCTACTGCAGCCTTCGTCCTCCTGCCTACAATAACAACTGTAGCACTCCTAACTGCTACAATCCTATTCTTACTAACCCTTCTTGAAATTGCAGTAGCCATAATTCAAG"/>
                        <sequence id="seq_a3_31" taxon="a3_31" totalcount="4" value="ATGCCCCAATTAAATCCCGCCCCTTGATTTGCTATCCTAGTTTTTTCCTGAGTAATTTTCCTAACGATTATTCCATCTAAAGTATTAAAACACATTTTTAATAACGAACCTAAAACACTTAACGTTACAAAACCTAAAACTGAACCCTGAAATTGACCATGGCACTAAACTTCTTTGATCAATTCATAAGCCCCACATTCCTAGGAATTCCTTTAATTGCTATTGCCCTTACTCTCCCATGGGTTCTTTATCCTTCTCCATCCAGCCGATGACTAAACAACCGAATTATTACATTACAATCCTGATTCATTAACCGTTTTACTCAACAGCTTCTAATTCCTCTAAATCCTGGCGGCCACAAATGAGCCCTACTATTAACCTCCCTAATAATCTTTCTTTTATCTATTAACTTATTAGGGCTTCTCCCCTATACCTTCACCCCCACCACACAGCTATCACTAAACATAGGCCTTGCCGCCCCACTTTGACTAGCTACAGTTATTATTGGTCTACGTAACCAACCCACCGCAGCCCTTGGCCACCTCCTTCCAGAAGGAACCCCAACACCACTAATCCCCATCCTCATTATTATCGAAACTATTAGTCTATTTATTCGACCTCTAGCCCTAGGAGTACGGTTAACAGCCAACCTCACAGCAGGACACCTTCTTATTCAACTTATCGCTACTGCAGCCTTCGTCCTCCTGCCTACAATAACAACTGTAGCACTCCTAACTGCTACAATCCTATTCTTACTAACCCTTCTTGAAATTGCAGTAGCCATAATTCAAG"/>
                        <sequence id="seq_a3_32" taxon="a3_32" totalcount="4" value="ATGCCCCAATTAAATCCCGCCCCTTGATTTGCTATCCTAGTTTTTTCCTGATTAATTTTCCTAACGATTATTCCATCTAAAGTATTAAAACACATTTTTAATAACGAACCTAAAACACTTAACGTTACAAAACCTAAAACTGAACCCTGAAATTGACCATGGCACTAAACTTCTTTGATCAATTCATAAGCCCCACATTCCTAGGAATTCCTTTAATTGCTATTGCCCTTACTCTCCCATGGGTTCTTTATCCTTCTCCATCCAGCCGATGACTAAACAACCGAATTATTACATTACAATCCTGATTCATTAACCGTTTTACTCAACAGCTTCTAATTCCTCTAAATCCTGGCGGCCACAAATGAGCCCTACTATTAACCTCCCTAATAATCTTTCTTTTATCTATTAACTTATTAGGGCTTCTCCCCTATACCTTCACCCCCACCACACAGCTATCACTAAACATAGGCCTTGCCGCCCCACTTTGACTAGCTACAGTTATTATTGGTCTACGTAACCAACCCACCGCAGCCCTTGGCCACCTCCTTCCAGAAGGAACCCCAACACCACTAATCCCCATCCTCATTATTATCGAAACTATTAGTCTATTTATTCGACCTCTAGCCCTAGGAGTACGGTTAACAGCCAACCTCACAGCAGGACACCTTCTTATTCAACTTATCGCTACTGCAGCCTTCGTCCTCCTGCCTACAATAACAACTGTAGCACTCCTAACTGCTACAATCCTATTCTTACTAACCCTTCTTGAAATTGCAGTAGCCATAATTCAAG"/>
                        <sequence id="seq_a3_33" taxon="a3_33" totalcount="4" value="ATGCCCCAATTAAATCCCGCCCCTTGATTTGCTATCCTAGTTTTTTCCTGATTAATTTTCCTAACGATTATTCCATCTAAAGTATTAAAACACATTTTTAATAACGAACCTAAAACACTTAACGTTACAAAACCTAAAACTGAACCCTGAAATTGACCATGGCACTAAACTTCTTTGATCAATTCATAAGCCCCACATTCCTAGGAATTCCTTTAATTGCTATTGCCCTTACTCTCCCATGGGTTCTTTATCCTTCTCCATCCAGCCGATGACTAAACAACCGAATTATTACATTACAATCCTGATTCATTAACCGTTTTACTCAACAGCTTCTAATTCCTCTAAATCCTGGCGGCCACAAATGAGCCCTACTATTAACCTCCCTAATAATCTTTCTTTTATCTATTAACTTATTAGGGCTTCTCCCCTATACCTTCACCCCCACCACACAGCTATCACTAAACATAGGCCTTGCCGCCCCACTTTGACTAGCTACAGTTATTATTGGTCTACGTAACCAACCCACCGCAGCCCTTGGCCACCTCCTTCCAGAAGGAACCCCAACACCACTAATCCCCATCCTCATTATTATCGAAACTATTAGTCTATTTATTCGACCTCTAGCCCTAGGAGTACGGTTAACAGCCAACCTCACAGCAGGACACCTTCTTATTCAACTTATCGCTACTGCAGCCTTCGTCCTCCTGCCTACAATAACAACTGTAGCACTCCTAACTGCTACAATCCTATTCTTACTAACCCTTCTTGAAATTGCAGTAGCCATAATTCAAG"/>
                        <sequence id="seq_a3_34" taxon="a3_34" totalcount="4" value="ATGCCCCAATTAAATCCCGCCCCTTGATTTGCTATCCTAGTTTTTTCCTGATTAATTTTCCTAACGATTATTCCATCTAAAGTATTAAAACACATTTTTAATAACGAACCTAAAACACTTAACGTTACAAAACCTAAAACTGAACCCTGAAATTGACCATGGCACTAAACTTCTTTGATCAATTCATAAGCCCCACATTCCTAGGAATTCCTTTAATTGCTATTGCCCTTACTCTCCCATGGGTTCTTTATCCTTCTCCATCCAGCCGATGACTAAACAACCGAATTATTACATTACAATCCTGATTCATTAACCGTTTTACTCAACAGCTTCTAATTCCTCTAAATCCTGGCGGCCACAAATGAGCCCTACTATTAACCTCCCTAATAATCTTTCTTTTATCTATTAACTTATTAGGGCTTCTCCCCTATACCTTCACCCCCACCACACAGCTATCACTAAACATAGGCCTTGCCGCCCCACTTTGACTAGCTACAGTTATTATTGGTCTACGTAACCAACCCACCGCAGCCCTTGGCCACCTCCTTCCAGAAGGAACCCCAACACCACTAATCCCCATCCTCATTATTATCGAAACTATTAGTCTATTTATTCGACCTCTAGCCCTAGGAGTACGGTTAACAGCCAACCTCACAGCAGGACACCTTCTTATTCAACTTATCGCTACTGCAGCCTTCGTCCTCCTGCCTACAATAACAACTGTAGCACTCCTAACTGCTACAATCCTATTCTTACTAACCCTTCTTGAAATTGCAGTAGCCATAATTCAAG"/>
                        <sequence id="seq_a3_35" taxon="a3_35" totalcount="4" value="ATGCCCCAATTAAATCCCGCCCCTTGATTTGCTATCCTAGTTTTTTCCTGATTAATTTTCCTAACGATTATTCCATCTAAAGTATTAAAACACATTTTTAATAACGAACCTAAAACACTTAACGTTACAAAACCTAAAACTGAACCCTGAAATTGACCATGGCACTAAACTTCTTTGATCAATTCATGAGCCCCACATTCCTAGGAATTCCTTTAATTGCTATTGCCCTTACTCTCCCATGGGTTCTTTATCCTTCTCCATCCAGCCGATGACTAAACAACCGAATTATTACATTACAATCCTGATTCATTAACCGTTTTACTCAACAGCTTCTAATTCCTCTAAATCCTGGCGGCCACAAATGAGCCCTACTATTAACCTCCCTAATAATCTTTCTTTTATCTATTAACTTATTAGGGCTTCTCCCCTATACCTTCACCCCCACCACACAGCTATCACTAAACATAGGCCTTGCCGCCCCACTTTGACTAGCTACAGTTATTATTGGTCTACGTAACCAACCCACCGCAGCCCTTGGCCACCTCCTTCCAGAAGGAACCCCAACACCACTAATCCCCATCCTCATTATTATCGAAACTATTAGTCTATTTATTCGACCTCTAGCCCTAGGAGTACGGTTAACAGCCAACCTCACAGCAGGACACCTTCTTATTCAACTTATCGCTACTGCAGCCTTCGTCCTCCTGCCTACAATAACAACTGTAGCACTCCTAACTGCTACAATCCTATTCTTATTAACCCTTCTTGAAATTGCAGTAGCCATAATTCAAG"/>
                        <sequence id="seq_a3_36" taxon="a3_36" totalcount="4" value="ATGCCCCAATTAAATCCCGCCCCTTGATTTGCTATCCTAGTTTTTTCCTGATTAATTTTCCTAACGATTATTCCATCTAAAGTATTAAAACACATTTTTAATAACGAACCTAAAACACTTAACGTTACAAAACCTAAAACTGAACCCTGAAATTGACCATGGCACTAAACTTCTTTGATCAATTCATAAGCCCCACATTCCTAGGAATTCCTTTAATTGCTATTGCCCTTACTCTCCCATGGGTTCTTTATCCTTCTCCATCCAGCCGATGACTAAACAACCGAATTATTACATTACAATCCTGATTCATTAACCGTTTTACTCAACAGCTTCTAATTCCTCTAAATCCTGGCGGCCACAAATGAGCCCTACTATTAACCTCCCTAATAATCTTTCTTTTATCTATTAACTTATTAGGGCTTCTCCCCTATACCTTCACCCCCACCACACAGCTATCACTAAACATAGGCCTTGCCGCCCCACTTTGACTAGCTACAGTTATTATTGGTCTACGTAACCAACCCACCGCAGCCCTTGGCCACCTCCTTCCAGAAGGAACCCCAACACCACTAATCCCCATCCTCATTATTATCGAAACTATTAGTCTATTTATTCGACCTCTAGCCCTAGGAGTACGGTTAACAGCCAACCTCACAGCAGGACACCTTCTTATTCAACTTATCGCTACTGCAGCCTTCGTCCTCCTGCCTACAATAACAACTGTAGCACTCCTAACTGCTACAATCCTATTCTTACTAACCCTTCTTGAAATTGCAGTAGCCATAATTCAAG"/>
                        <sequence id="seq_a3_37" taxon="a3_37" totalcount="4" value="ATGCCCCAATTAAATCCCGCCCCTTGATTTGCTATCCTAGTTTTTTCCTGATTAATTTTCCTAACGATTATTCCATCTAAAGTATTAAAACACATTTTTAATAACGAACCTAAAACACTTAACGTTACAAAACCTAAAACTGAACCCTGAAATTGACCATGGCACTAAACTTCTTTGATCAATTCATAAGCCCCACATTCCTAGGAATTCCTTTAATTGCTATTGCCCTTACTCTCCCATGGGTTCTTTATCCTTCTCCATCCAGCCGATGACTAAACAACCGAATTATTACATTACAATCCTGATTCATTAACCGTTTTACTCAACAGCTTCTAATTCCTCTAAATCCTGGCGGCCACAAATGAGCCCTACTATTAACCTCCCTAATAATCTTTCTTTTATCTATTAACTTATTAGGGCTTCTCCCCTATACCTTCACCCCCACCACACAGCTATCACTAAACATAGGCCTTGCCGCCCCACTTTGACTAGCTACAGTTATTATTGGTCTACGTAACCAACCCACCGCAGCCCTTGGCCACCTCCTTCCAGAAGGAACCCCAACACCACTAATCCCCATCCTCATTATTATCGAAACTATTAGTCTATTTATTCGACCTCTAGCCCTAGGAGTACGGTTAACAGCCAACCTCACAGCAGGACACCTTCTTATTCAACTTATCGCTACTGCAGCCTTCGTCCTCCTGCCTACAATAACAACTGTAGCACTCCTAACTGCTACAATCCTATTCTTACTAACCCTTCTTGAAATTGCAGTAGCCATAATTCAAG"/>
                        <sequence id="seq_a4_38" taxon="a4_38" totalcount="4" value="ATGCCCCAATTAAATCCCGCCCCTTGATTTGCTATCCTAGTTTTTTCCTGATTAATTTTCCTAACGATTATTCCATCTAAAGTATTAAAACACATTTTTAATAACGAACCTAAAACACTTAACGTTACAAAACCTAAAACTGAACCCTGAAATTGACCATGGCACTAAACTTCTTTGATCAATTCATAAGCCCCACATTCCTAGGAATTCCTTTAATTGCTATTGCCCTTACTCTCCCATGGGTTCTTTATCCTTCTCCATCCAGCCGATGACTAAACAACCGAATTATTACATTACAATCCTGATTCATTAACCGTTTTACTCAACAGCTTCTAATTCCTCTAAATCCTGGCGGCCACAAATGAGCCCTACTATTAACCTCCCTAATAATCTTTCTTTTATCTATTAACTTATTAGGGCTTCTCCCCTATACCTTCACCCCCACCACACAGCTATCACTAAACATAGGCCTTGCCGCCCCACTTTGACTAGCTACAGTTATTATTGGTCTACGTAACCAACCCACCGCAGCCCTTGGCCACCTCCTTCCAGAAGGAACCCCAACACCACTAATCCCCATCCTCATTATTATCGAAACTATTAGTCTATTTATTCGACCTCTAGCCCTAGGAGTACGGTTAACAGCCAACCTCACAGCAGGACACCTTCTTATTCAACTTATCGCTACTGCAGCCTTCGTCCTCCTGCCTACAATAACAACTGTAGCACTCCTAACTGCTACAATCCTATTCTTACTAACCCTTCTTGAAATTGCAGTAGCCATAATTCAAG"/>
                        <sequence id="seq_a4_39" taxon="a4_39" totalcount="4" value="ATGCCCCAATTAAATCCCGCCCCTTGATTTGCTATCCTAGTTTTTTCCTGATTAATTTTCCTAACGATTATTCCATCTAAAGTATTAAAACACATTTTTAATAACGAACCTAAAACACTTAACGTTACAAAACCTAAAACTGAACCCTGAAATTGACCATGGCACTAAACTTCTTTGATCAATTCATAAGCCCCACATTCCTAGGAATTCCTTTAATTGCTATTGCCCTTACTCTCCCATGGGTTCTTTATCCTTCTCCATCCAGCCGATGACTAAACAACCGAATTATTACATTACAATCCTGATTCATTAACCGTTTTACTCAACAGCTTCTAATTCCTCTAAATCCTGGCGGCCACAAATGAGCCCTACTATTAACCTCCCTAATAATCTTTCTTTTATCTATTAACTTATTAGGGCTTCTCCCCTATACCTTCACCCCCACCACACAGCTATCACTAAACATAGGCCTTGCCGCCCCACTTTGACTAGCTACAGTTATTATTGGTCTACGTAACCAACCCACCGCAGCCCTTGGCCACCTCCTTCCAGAAGGAACCCCAACACCACTAATCCCCATCCTCATTATTATCGAAACTATTAGTCTATTTATTCGACCTCTAGCCCTAGGAGTACGGTTAACAGCCAACCTCACAGCAGGACACCTTCTTATTCAACTTATCGCTACTGCAGCCTTCGTCCTCCTGCCTACAATAACAACTGTAGCACTCCTAACTGCTACAATCCTATTCTTACTAACCCTTCTTGAAATTGCAGTAGCCATAATTCAAG"/>
                        <sequence id="seq_a4_40" taxon="a4_40" totalcount="4" value="ATGCCCCAATTAAATCCCGCCCCTTGATTTGCTATCCTAGTTTTTTCCTGATTAATTTTCCTAACGATTATTCCATCTAAAGTATTAAAACACATTTTTAATAACGAACCTAAAACACTTAACGTTACAAAACCTAAAACTGAACCCTGAAATTGACCATGGCACTAAACTTCTTTGATCAATTCATAAGCCCCACATTCCTAGGAATTCCTTTAATTGCTATTGCCCTTACTCTCCCATGGGTTCTTTATCCTTCTCCATCCAGCCGATGACTAAACAACCGAATTATTACATTACAATCCTGATTCATTAACCGTTTTACTCAACAGCTTCTAATTCCTCTAAATCCTGGCGGCCACAAATGAGCCCTACTATTAACCTCCCTAATAATCTTTCTTTTATCTATTAACTTATTAGGGCTTCTCCCCTATACCTTCACCCCCACCACACAGCTATCACTAAACATAGGCCTTGCCGCCCCACTTTGACTAGCTACAGTTATTATTGGTCTACGTAACCAACCCACCGCAGCCCTTGGCCACCTCCTTCCAGAAGGAACCCCAACACCACTAATCCCCATCCTCATTATTATCGAAACTATTAGTCTATTTATTCGACCTCTAGCCCTAGGAGTACGGTTAACAGCCAACCTCACAGCAGGACACCTTCTTATTCAACTTATCGCTACTGCAGCCTTCGTCCTCCTGCCTACAATAACAACTGTAGCACTCCTAACTGCTACAATCCTATTCTTACTAACCCTTCTTGAAATTGCAGTAGCCATAATTCAAG"/>
                        <sequence id="seq_a5_1_A4T2" taxon="a5_1_A4T2" totalcount="4" value="ATGCCCCAATTAAATCCCGCCCCTTGATTTGCTATCCTAGTTTTTTCCTGATTAATTTTCCTAACGATTATTCCATCTAAAGTATTAAAACACATTTTTAATAACGAACCTAAAACACTTAACGTTACAAAACCTAAAACTGAACCCTGAAATTGACCATGGCACTAAACTTCTTTGATCAATTCATAAGCCCCACATTCCTAGGAATTCCTTTAATTGCTATTGCCCTTACTCTCCCATGGGTTCTTTATCCTTCTCCATCCAGCCGATGACTAAACAACCGAATTATTACATTACAATCCTGATTCATTAACCGTTTTACTCAACAGCTTCTAATTCCTCTAAATCCTGGCGGCCACAAATGAGCCCTACTATTAACCTCCCTAATAATCTTTCTTTTATCTATTAACTTATTAGGGCTTCTCCCCTATACCTTCACCCCCACCACACAGCTATCACTAAACATAGGCCTTGCCGCCCCACTTTGACTAGCTACAGTTATTATTGGTCTACGTAACCAACCCACCGCAGCCCTTGGCCACCTCCTTCCAGAAGGAACCCCAACACCACTAATCCCCATCCTCATTATTATCGAAACTATTAGTCTATTTATTCGACCTCTAGCCCTAGGAGTACGGTTAACAGCCAACCTCACAGCAGGACACCTTCTTATTCAACTTATCGCTACTGCAGCCTTCGTCCTCCTGCCTACAATAACAACTGTAGCACTCCTAACTGCTACAATCCTATTCTTACTAACCCTTCTTGAAATTGCAGTAGCCATAATTCAAG"/>
                        <sequence id="seq_a5_41" taxon="a5_41" totalcount="4" value="ATGCCCCAATTAAATCCCGCCCCTTGATTTGCTATCCTAGTTTTTTCCTGATTAATTTTCCTAACGATTATTCCATCTAAAGTACTAAAACACATTTTTAATAACGAACCTAAAACACTTAACGTTACAAAACCTAAAACTGAACCCTGAAATTGACCATGGCACTAAACTTCTTTGATCAATTCATAAGCCCCACATTCCTAGGAATTCCTTTAATTGCTATTGCCCTTACTCTCCCATGGGTTCTTTATCCTTCTCCATCCAGCCGATGACTAAACAACCGAATTATTACATTACAATCCTGATTCATTAACCGTTTTACTCAACAGCTTCTAATTCCTCTAAATCCCGGCGGCCACAAATGAGCCCTACTATTAACCTCCCTAATAATCTTTCTTTTATCTATTAACTTATTAGGGCTTCTCCCCTATACCTTCACCCCTACCACACAGCTATCACTAAACATAGGCCTTGCCGCCCCACTTTGACTAGCTACAGTTATTATTGGTCTACGTAACCAACCCACCGCAGCCCTTGGCCACCTCCTTCCAGAAGGAACCCCAACACCACTAATCCCCATCCTCATTATTATCGAAACTATTAGTCTATTTATTCGACCTCTAGCCCTAGGAGTACGGTTAACAGCCAACCTCACAGCAGGACACCTTCTTATTCAACTTATCGCTACTGCAGCCTTCGTCCTCCTGCCTACAATAACAACTGTAGCACTCCTAACTGCTACGATCCTATTCTTACTAACCCTTCTTGAAATTGCAGTAGCCATAATTCAAG"/>
                        <sequence id="seq_a5_42" taxon="a5_42" totalcount="4" value="ATGCCCCAATTAAATCCCGCCCCTTGATTTGCTATCCTAGTTTTTTCCTGATTAATTTTCCTAACGATTATTCCATCTAAAGTACTAAAACACATTTTTAATAACGAACCTAAAACACTTAACGTTACAAAACCTAAAACTGAACCCTGAAATTGACCATGGCACTAAACTTCTTTGATCAATTCATAAGCCCCACATTCCTAGGAATTCCTTTAATTGCTATTGCCCTTACTCTCCCATGGGTTCTTTATCCTTCTCCATCCAGCCGATGACTAAACAACCGAATTATTACATTACAATCCTGATTCATTAACCGTTTTACTCAACAGCTTCTAATTCCTCTAAATCCCGGCGGCCACAAATGAGCCCTACTATTAACCTCCCTAATAATCTTTCTTTTATCTATTAACTTATTAGGGCTTCTCCCCTATACCTTCACCCCTACCACACAGCTATCACTAAACATAGGCCTTGCCGCCCCACTTTGACTAGCTACAGTTATTATTGGTCTACGTAACCAACCCACCGCAGCCCTTGGCCACCTCCTTCCAGAAGGAACCCCAACACCACTAATCCCCATCCTCATTATTATCGAAACTATTAGTCTATTTATTCGACCTCTAGCCCTAGGAGTACGGTTAACAGCCAACCTCACAGCAGGACACCTTCTTATTCAACTTATCGCTACTGCAGCCTTCGTCCTCCTGCCTACAATAACAACTGTAGCACTCCTAACTGCTACGATCCTATTCTTACTAACCCTTCTTGAAATTGCAGTAGCCATAATTCAAG"/>
                        <sequence id="seq_a6_43" taxon="a6_43" totalcount="4" value="ATGCCCCAATTAAATCCCGCCCCTTGATTTGCTATCCTAGTTTTTTCCTGATTAATTTTCCTAACGATTATTCCATCTAAAGTATTAAAACACATTTTTAATAACGAACCTAAAACACTTAACGTTACAAAACCTAAAACTGAACCCTGAAATTGACCATGGCACTAAACTTCTTTGATCAATTCATAAGCCCCACATTCCTAGGAATTCCTTTAATTGCTATTGCCCTTACTCTCCCATGGGTTCTTTATCCTTCTCCATCCAGCCGATGACTAAACAACCGAATTATTACATTACAATCCTGATTCATTAACCGTTTTACTCAACAACTTCTAATTCCTCTAAATCCTGGCGGCCACAAATGAGCCCTACTATTAACCTCCCTAATAATCTTTCTTTTATCTATTAACTTATTAGGGCTTCTCCCCTATACCTTCACCCCCACCACACAGCTATCACTAAACATAGGCCTTGCCGCCCCACTTTGACTAGCTACAGTTATTATTGGTCTACGTAACCAACCCACCGCAGCCCTTGGCCACCTCCTTCCAGAAGGAACCCCAACACCACTAATCCCCATCCTCATTATTATTGAAACTATTAGTCTATTTATTCGACCTCTAGCCCTCGGAGTACGGTTAACAGCCAACCTCACAGCAGGACACCTTCTTATTCAACTTATCGCTACTGCAGCCTTCGTCCTCCTGCCTACAATAACAACTGTAGCACTCCTAACTGCTACAATCCTATTCTTACTAACCCTTCTTGAAATTGCAGTAGCCATAATTCAAG"/>
                        <sequence id="seq_a6_44" taxon="a6_44" totalcount="4" value="ATGCCCCAATTAAATCCCGCCCCTTGATTTGCTATCCTAGTTTTTTCCTGATTAATTTTCCTAACGATTATTCCATCTAAAGTATTAAAACACATTTTTAATAACGAACCTAAAACACTTAACGTTACAAAACCTAAAACTGAACCCTGAAATTGACCATGGCACTAAACTTCTTTGATCAATTCATAAGCCCCACATTCCTAGGAATTCCTTTAATTGCTATTGCCCTTACTCTCCCATGGGTTCTTTATCCTTCTCCATCCAGCCGATGACTAAACAACCGAATTATTACATTACAATCCTGATTCATTAACCGTTTTACTCAACAGCTTCTAATTCCTCTAAATCCTGGCGGCCACAAATGAGCCCTACTATTAACCTCCCTAATAATCTTTCTTTTATCTATTAACTTATTAGGGCTTCTCCCCTATACCTTCACCCCCACCACACAGCTATCACTAAACATAGGCCTTGCCGCCCCACTTTGACTAGCTACAGTTATTATTGGTCTACGTAACCAACCCACCGCAGCCCTTGGCCACCTCCTTCCAGAAGGAACCCCAACACCACTAATCCCCATCCTCATTATTATCGAAACTATTAGTCTATTTATTCGACCTCTAGCCCTAGGAGTACGGTTAACAGCCAACCTCACAGCAGGACACCTTCTTATTCAACTTATCGCTACTGCAGCCTTCGTCCTCCTGCCTACAATAACAACTGTAGCACTCCTAACTGCTACAATCCTATTCTTACTAACCCTTCTGGAAATTGCAGTAGCCATAATTCAAG"/>
                        <sequence id="seq_a6_45" taxon="a6_45" totalcount="4" value="ATGCCCCAATTAAATCCCGCCCCTTGATTTGCTATCCTAGTTTTTTCCTGATTAATTTTCCTAACGATTATTCCATCTAAAGTATTAAAACACATTTTTAATAACGAACCTAAAACACTTAACGTTACAAAACCTAAAACTGAACCCTGAAATTGACCATGGCACTAAACTTCTTTGATCAATTCATAAGCCCCACATTCCTAGGAATTCCTTTAATTGCTATTGCCCTTACTCTCCCATGGGTTCTTTATCCTTCTCCATCCAGCCGATGACTAAACAACCGAATTATTACATTACAATCCTGATTCATTAACCGTTTTACTCAACAACTTCTAATTCCTCTAAATCCTGGCGGCCACAAATGAGCCCTACTATTAACCTCCCTAATAATCTTTCTTTTATCTATTAACTTATTAGGGCTTCTCCCCTATACCTTCACCCCCACCACACAGCTATCACTAAACATAGGCCTTGCCGCCCCACTTTGACTAGCTACAGTTATTATTGGTCTACGTAACCAACCCACCGCAGCCCTTGGCCACCTCCTTCCAGAAGGAACCCCAACACCACTAATCCCCATCCTCATTATTATTGAAACTATTAGTCTATTTATTCGACCTCTAGCCCTCGGAGTACGGTTAACAGCCAACCTCACAGCAGGACACCTTCTTATTCAACTTATCGCTACTGCAGCCTTCGTCCTCCTGCCTACAATAACAACTGTAGCACTCCTAACTGCTACAATCCTATTCTTACTAACCCTTCTTGAAATTGCAGTAGCCATAATTCAAG"/>
                        <sequence id="seq_a6_46" taxon="a6_46" totalcount="4" value="ATGCCCCAATTAAATCCCGCCCCTTGATTTGCTATCCTAGTTTTTTCCTGATTAATTTTCCTAACGATTATTCCATCTAAAGTATTAAAACACATTTTTAATAACGAACCTAAAACACTTAACGTTACAAAACCTAAAACTGAACCCTGAAATTGACCATGGCACTAAACTTCTTTGATCAATTCATAAGCCCCACATTCCTAGGAATTCCTTTAATTGCTATTGCCCTTACTCTCCCATGGGTTCTTTATCCTTCTCCATCCAGCCGATGACTAAACAACCGAATTATTACATTACAATCCTGATTCATTAACCGTTTTACTCAACAACTTCTAATTCCTCTAAATCCTGGCGGCCACAAATGAGCCCTACTATTAACCTCCCTAATAATCTTTCTTTTATCTATTAACTTATTAGGGCTTCTCCCCTATACCTTCACCCCCACCACACAGCTATCACTAAACATAGGCCTTGCCGCCCCACTTTGACTAGCTACAGTTATTATTGGTCTACGTAACCAACCCACCGCAGCCCTTGGCCACCTCCTTCCAGAAGGAACCCCAACACCACTAATCCCCATCCTCATTATTATTGAAACTATTAGTCTATTTATTCGACCTCTAGCCCTCGGAGTACGGTTAACAGCCAACCTCACAGCAGGACACCTTCTTATTCAACTTATCGCTACTGCAGCCTTCGTCCTCCTGCCTACAATAACAACTGTAGCACTCCTAACTGCTACAATCCTATTCTTACTAACCCTTCTTGAAATTGCAGTAGCCATAATTCAAG"/>
                        <sequence id="seq_a6_47" taxon="a6_47" totalcount="4" value="ATGCCCCAATTAAATCCCGCCCCTTGATTTGCTATCCTAGTTTTTTCCTGATTAATTTTCCTAACGATTATTCCATCTAAAGTATTAAAACACATTTTTAATAACGAACCTAAAACACTTAACGTTACAAAACCTAAAACTGAACCCTGAAATTGACCATGGCACTAAACTTCTTTGATCAATTCATAAGCCCCACATTCCTAGGAATTCCTTTAATTGCTATTGCCCTTACTCTCCCATGGGTTCTTTATCCTTCTCCATCCAGCCGATGACTAAACAACCGAATTATTACATTACAATCCTGATTCATTAACCGTTTTACTCAACAGCTTCTAATTCCTCTAAATCCTGGCGGCCACAAATGAGCCCTACTATTAACCTCCCTAATAATCTTTCTTTTATCTATTAACTTATTAGGGCTTCTCCCCTATACCTTCACCCCCACCACACAGCTATCACTAAACATAGGCCTTGCCGCCCCACTTTGACTAGCTACAGTTATTATTGGTCTACGTAACCAACCCACCGCAGCCCTTGGCCACCTCCTTCCAGAAGGAACCCCAACACCACTAATCCCCATCCTCATTATTATCGAAACTATTAGTCTATTTATTCGACCTCTAGCCCTAGGAGTACGGTTAACAGCCAACCTCACAGCAGGACACCTTCTTATTCAACTTATCGCTACTGCAGCCTTCGTCCTCCTGCCTACAATAACAACTGTAGCACTCCTAACTGCTACAATCCTATTCTTACTAACCCTTCTTGAAATTGCAGTAGCCATAATTCAAG"/>
                        <sequence id="seq_ara_tr289" taxon="ara_tr289" totalcount="4" value="ATGCCCCAATTAAATCCCGCCCCTTGATTTGCTATCCTAGTTTTTTCCTGATTAATTTTCCTAACGATTATTCCATCTAAAGTATTAAAACACATTTTTAATAACGAACCTAAAACACTTAACGTTACAAAACCTAAAACTGAACCCTGAAATTGACCATGGCACTAAACTTCTTTGATCAATTCATAAGCCCCACATTCCTAGGAATTCCTTTAATTGCTATTGCCCTTACCCTCCCATGGGTTCTTTATCCTTCTCCATCCAGCCGATGACTAAACAACCGAATTATTACATTACAATCCTGATTCATTAACCGTTTTACTCAACAGCTTCTAATTCCTCTAAATCCTGGCGGCCACAAATGAGCCCTACTATTAACCTCCCTAATAATCTTTCTTTTATCTATTAACTTATTAGGGCTTCTCCCCTATACCTTCACCCCCACCACACAGCTATCACTAAACATAGGCCTTGCCGCCCCACTTTGACTAGCTACAGTTATTATTGGCCTACGTAACCAACCCACCGCAGCCCTTGGCCACCTCCTTCCAGAAGGAACCCCAACACCACTAATCCCCATCCTCATTATTATCGAAACTATTAGTCTATTTATTCGACCTCTAGCCCTAGGAGTACGGTTAACAGCCAACCTCACAGCAGGACACCTTCTTATTCAACTTATCGCTACTGCAGCCTTCGTCCTCCTGCCTACAATAACAACTGTAGCACTCCTAACTGCTACAATCCTATTCTTACTAACCCTTCTTGAAATTGCAGTAGCCATAATTCAAG"/>
                        <sequence id="seq_ara_T289" taxon="ara_T289" totalcount="4" value="ATGCCCCAATTAAATCCCGCCCCTTGATTTGCTATCCTAGTTTTTTCCTGATTAATTTTCCTAACGATTATTCCATCTAAAGTATTAAAACACATTTTTAATAACGAACCTAAAACACTTAACGTTACAAAACCTAAAACTGAACCCTGAAATTGACCATGGCACTAAACTTCTTTGATCAATTCATAAGCCCCACATTCCTAGGAATTCCTTTAATTGCTATTGCCCTTACCCTCCCATGGGTTCTTTATCCTTCTCCATCCAGCCGATGACTAAACAACCGAATTATTACATTACAATCCTGATTCATTAACCGTTTTACTCAACAGCTTCTAATTCCTCTAAATCCTGGCGGCCACAAATGAGCCCTACTATTAACCTCCCTAATAATCTTTCTTTTATCTATTAACTTATTAGGGCTTCTCCCCTATACCTTCACCCCCACCACACAGCTATCACTAAACATAGGCCTTGCCGCCCCACTTTGACTAGCTACAGTTATTATTGGCCTACGTAACCAACCCACCGCAGCCCTTGGCCACCTCCTTCCAGAAGGAACCCCAACACCACTAATCCCCATCCTCATTATTATCGAAACTATTAGTCTATTTATTCGACCTCTAGCCCTAGGAGTACGGTTAACAGCCAACCTCACAGCAGGACACCTTCTTATTCAACTTATCGCTACTGCAGCCTTCGTCCTCCTGCCTACAATAACAACTGTAGCACTCCTAACTGCTACAATCCTATTCTTACTAACCCTTCTTGAAATTGCAGTAGCCATAATTCAAG"/>
                        <sequence id="seq_ara_T293" taxon="ara_T293" totalcount="4" value="ATGCCCCAATTAAATCCCGCCCCTTGATTTGCTATCCTAGTTTTTTCCTGATTAATTTTCCTAACGATTATTCCATCTAAAGTATTAAAACACATTTTTAATAACGAACCTAAAACACTTAACGTTACAAAACCTAAAACTGAACCCTGAAATTGACCATGGCACTAAACTTCTTTGATCAATTCATAAGCCCCACATTCCTAGGAATTCCTTTAATTGCTATTGCCCTTACCCTCCCATGGGTTCTTTATCCTTCTCCATCCAGCCGATGACTAAACAACCGAATTATTACATTACAATCCTGATTCATTAACCGTTTTACTCAACAGCTTCTAATTCCTCTAAATCCTGGCGGCCACAAATGAGCCCTACTATTAACCTCCCTAATAATCTTTCTTTTATCTATTAACTTATTAGGGCTTCTCCCCTATACCTTCACCCCCACCACACAGCTATCACTAAACATAGGCCTTGCCGCCCCACTTTGACTAGCTACAGTTATTATTGGCCTACGTAACCAACCCACCGCAGCCCTTGGCCACCTCCTTCCAGAAGGAACCCCAACACCACTAATCCCCATCCTCATTATTATCGAAACTATTAGTCTATTTATTCGACCTCTAGCCCTAGGAGTACGGTTAACAGCCAACCTCACAGCAGGACACCTTCTTATTCAACTTATCGCTACTGCAGCCTTCGTCCTCCTGCCTACAATAACAACTGTAGCACTCCTAACTGCTACAATCCTATTCTTACTAACCCTTCTTGAAATTGCAGTAGCCATAATTCAAG"/>
                        <sequence id="seq_aru_T112" taxon="aru_T112" totalcount="4" value="ATGCCCCAATTAAATCCCGCCCCTTGATTTGCTATCCTAGTTTTTTCCTGATTAATTTTCCTAACGATTATTCCATCTAAAGTATTAAAACACATTTTTAATAACGAACCTAAAACACTTAACGTTACAAAACCTAAAACTGAACCCTGAAATTGACCATGGCACTAAACTTCTTTGATCAATTCATAAGCCCCACATTCCTAGGAATTCCTTTAATTGCTATTGCCCTTACTCTCCCATGGGTTCTTTATCCTTCTCCATCCAGCCGATGACTAAACAACCGAATTATTACATTACAATCCTGATTCATTAACCGTTTTACTCAACAGCTTCTAATTCCTCTAAATCCTGGCGGCCACAAATGAGCCCTACTATTAACCTCCCTAATAATCTTTCTTTTATCTATTAACTTATTAGGGCTTCTCCCCTATACCTTCACCCCCACCACACAGCTATCACTAAACATAGGCCTTGCCGCCCCACTTTGACTAGCTACAGTTATTATTGGTCTACGTAACCAACCCACCGCAGCCCTTGGCCACCTCCTTCCAGAAGGAACCCCAACACCACTAATCCCCATCCTCATTATTATCGAAACTATTAGTCTATTTATTCGACCTCTAGCCCTAGGAGTACGGTTAACAGCCAACCTCACAGCAGGACACCTTCTTATTCAACTTATCGCTACTGCAGCCTTCGTCCTCCTGCCTACAATAACAACTGTAGCACTCCTAACTGCTACAATCCTATTCTTACTAACCCTTCTTGAAATTGCAGTAGCCATAATTCAAG"/>
                        <sequence id="seq_aru_T123" taxon="aru_T123" totalcount="4" value="ATGCCCCAATTAAATCCCGCCCCTTGATTTGCTATCCTAGTTTTTTCCTGATTAATTTTCCTAACGATTATTCCATCTAAAGTATTAAAACACATTTTTAATAACGAACCTAAAACACTTAACGTTACAAAACCTAAAACTGAACCCTGAAATTGACCATGGCACTAAACTTCTTTGATCAATTCATAAGCCCCACATTCCTAGGAATTCCTTTAATTGCTATTGCCCTTACTCTCCCATGGGTTCTTTATCCTTCTCCATCCAGCCGATGACTAAACAACCGAATTATTACATTACAATCCTGATTCATTAACCGTTTTACTCAACAGCTTCTAATTCCTCTAAATCCTGGCGGCCACAAATGAGCCCTACTATTAACCTCCCTAATAATCTTTCTTTTATCTATTAACTTATTAGGGCTTCTCCCCTATACCTTCACCCCCACCACACAGCTATCACTAAACATAGGCCTTGCCGCCCCACTTTGACTAGCTACAGTTATTATTGGTCTACGTAACCAACCCACCGCAGCCCTTGGCCACCTCCTTCCAGAAGGAACCCCAACACCACTAATCCCCATCCTCATTATTATCGAAACTATTAGTCTATTTATTCGACCTCTAGCCCTAGGAGTACGGTTAACAGCCAACCTCACAGCAGGACACCTTCTTATTCAACTTATCGCTACTGCAGCCTTCGTCCTCCTGCCTACAATAACAACTGTAGCACTCCTAACTGCTACAATCCTATTCTTACTAACCCTTCTTGAAATTGCAGTAGCCATAATTCAAG"/>
                        <sequence id="seq_aru_T12_" taxon="aru_T12_" totalcount="4" value="ATGCCCCAATTAAATCCCGCCCCTTGATTTGCTATCCTAGTTTTTTCCTGATTAATTTTCCTAACGATTATTCCATCTAAAGTATTAAAACACATTTTTAATAACGAACCTAAAACACTTAACGTTACAAAACCTAAAACTGAACCCTGAAATTGACCATGGCACTAAACTTCTTTGATCAATTCATAAGCCCCACATTCCTAGGAATTCCTTTAATTGCTATTGCCCTTACTCTCCCATGGGTTCTTTATCCTTCTCCATCCAGCCGATGACTAAACAACCGAATTATTACATTACAATCCTGATTCATTAACCGTTTTACTCAACAGCTTCTAATTCCTCTAAATCCTGGCGGCCACAAATGAGCCCTACTATTAACCTCCCTAATAATCTTTCTTTTATCTATTAACTTATTAGGGCTTCTCCCCTATACCTTCACCCCCACCACACAGCTATCACTAAACATAGGCCTTGCCGCCCCACTTTGACTAGCTACAGTTATTATTGGTCTACGTAACCAACCCACCGCAGCCCTTGGCCACCTCCTTCCAGAAGGAACCCCAACACCACTAATCCCCATCCTCATTATTATCGAAACTATTAGTCTATTTATTCGACCTCTAGCCCTAGGAGTACGGTTAACAGCCAACCTCACAGCAGGACACCTTCTTATTCAACTTATCGCTACTGCAGCCTTCGTCCTCCTGCCTACAATAACAACTGTAGCACTCCTAACTGCTACAATCCTATTCTTACTAACCCTTCTTGAAATTGCAGTAGCCATAATTCAAG"/>
                        <sequence id="seq_aru_T13_" taxon="aru_T13_" totalcount="4" value="ATGCCCCAATTAAATCCCGCCCCTTGATTTGCTATCCTAGTTTTTTCCTGATTAATTTTCCTAACGATTATTCCATCTAAAGTATTAAAACACATTTTTAATAACGAACCTAAAACACTTAACGTTACAAAACCTAAAACTGAACCCTGAAATTGACCATGGCACTAAACTTCTTTGATCAATTCATAAGCCCCACATTCCTAGGAATTCCTTTAATTGCTATTGCCCTTACTCTCCCATGGGTTCTTTATCCTTCTCCATCCAGCCGATGACTAAACAACCGAATTATTACATTACAATCCTGATTCATTAACCGTTTTACTCAACAGCTTCTAATTCCTCTAAATCCTGGCGGCCACAAATGAGCCCTACTATTAACCTCCCTAATAATCTTTCTTTTATCTATTAACTTATTAGGGCTTCTCCCCTATACCTTCACCCCCACCACACAGCTATCACTAAACATAGGCCTTGCCGCCCCACTTTGACTAGCTACAGTTATTATTGGTCTACGTAACCAACCCACCGCAGCCCTTGGCCACCTCCTTCCAGAAGGAACCCCAACACCACTAATCCCCATCCTCATTATTATCGAAACTATTAGTCTATTTATTCGACCTCTAGCCCTAGGAGTACGGTTAACAGCCAACCTCACAGCAGGACACCTTCTTATTCAACTTATCGCTACTGCAGCCTTCGTCCTCCTGCCTACAATAACAACTATAGCACTCCTAACTGCTACAATCCTATTCTTACTAACCCTTCTTGAAATTGCAGTAGCCATAATTCAAG"/>
                        <sequence id="seq_aru_T27_" taxon="aru_T27_" totalcount="4" value="ATGCCCCAATTAAATCCCGCCCCTTGATTTGCTATCCTAGTTTTTTCCTGATTAATTTTCCTAACGATTATTCCATCTAAAGTATTAAAACACATTTTTAATAACGAACCTAAAACACTTAACGTTACAAAACCTAAAACTGAACCCTGAAATTGACCATGGCACTAAACTTCTTTGATCAATTCATAAGCCCCACATTCCTAGGAATTCCTTTAATTGCTATTGCCCTTACTCTCCCATGGGTTCTTTATCCTTCTCCATCCAGCCGATGACTAAACAACCGAATTATTACATTACAATCCTGATTCATTAACCGTTTTACTCAACAGCTTCTAATTCCTCTAAATCCTGGCGGCCACAAATGAGCCCTACTATTAACCTCCCTAATAATCTTTCTTTTATCTATTAACTTATTAGGGCTTCTCCCCTATACCTTCACCCCCACCACACAGCTATCACTAAACATAGGCCTTGCCGCCCCACTTTGACTAGCTACAGTTATTATTGGTCTACGTAACCAACCCACCGCAGCCCTTGGCCACCTCCTTCCAGAAGGAACCCCAACACCACTAATCCCCATCCTCATTATTATCGAAACTATTAGTCTATTTATTCGACCTCTAGCCCTAGGAGTACGGTTAACAGCCAACCTCACAGCAGGACACCTTCTTATTCAACTTATCGCTACTGCAGCCTTCGTCCTCCTGCCTACAATAACAACTGTAGCACTCCTAACTGCTACAATCCTATTCTTACTAACCCTTCTTGAAATTGCAGTAGCCATAATTCAAG"/>
                        <sequence id="seq_aru_T28_" taxon="aru_T28_" totalcount="4" value="ATGCCCCAATTAAATCCCGCCCCTTGATTTGCTATCCTAGTTTTTTCCTGATTAATTTTCCTAACGATTATTCCATCTAAAGTATTAAAACACATTTTTAATAACGAACCTAAAACACTTAACGTTACAAAACCTAAAACTGAACCCTGAAATTGACCATGGCACTAAACTTCTTTGATCAATTCATAAGCCCCACATTCCTAGGAATTCCTTTAATTGCTATTGCCCTTACTCTCCCATGGGTTCTTTATCCTTCTCCATCCAGCCGATGACTAAACAACCGAATTATTACATTACAATCCTGATTCATTAACCGTTTTACTCAACAGCTTCTAATTCCTCTAAATCCTGGCGGCCACAAATGAGCCCTACTATTAACCTCCCTAATAATCTTTCTTTTATCTATTAACTTATTAGGGCTTCTCCCCTATACCTTCACCCCCACCACACAGCTATCACTAAACATAGGCCTTGCCGCCCCACTTTGACTAGCTACAGTTATTATTGGTCTACGTAACCAACCCACCGCAGCCCTTGGCCACCTCCTTCCAGAAGGAACCCCAACACCACTAATCCCCATCCTCATTATTATCGAAACTATTAGTCTATTTATTCGACCTCTAGCCCTAGGAGTACGGTTAACAGCCAACCTCACAGCAGGACACCTTCTTATTCAACTTATCGCTACTGCAGCCTTCGTCCTCCTGCCTACAATAACAACTGTAGCACTCCTAACTGCTACAATCCTATTCTTACTAACCCTTCTTGAAATTGCAGTAGCCATAATTCAAG"/>
                        <sequence id="seq_aru_T66_" taxon="aru_T66_" totalcount="4" value="ATGCCCCAATTAAATCCCGCCCCTTGATTTGCTATCCTAGTTTTTTCCTGATTAATTTTCCTAACGATTATTCCATCTAAAGTATTAAAACACATTTTTAATAACGAACCTAAAACACTTAACGTTACAAAACCTAAAACTGAACCCTGAAATTGACCATGGCACTAAACTTCTTTGATCAATTCATAAGCCCCACATTCCTAGGAATTCCTTTAATTGCTATTGCCCTTACTCTCCCATGGGTTCTTTATCCTTCTCCATCCAGCCGATGACTAAACAACCGAATTATTACATTACAATCCTGATTCATTAACCGTTTTACTCAACAGCTTCTAATTCCTCTAAATCCTGGCGGCCACAAATGAGCCCTACTATTAACCTCCCTAATAATCTTTCTTTTATCTATTAACTTATTAGGGCTTCTCCCCTATACCTTCACCCCCACCACACAGCTATCACTAAACATAGGCCTTGCCGCCCCACTTTGACTAGCTACAGTTATTATTGGTCTACGTAACCAACCCACCGCAGCCCTTGGCCACCTCCTTCCAGAAGGAACCCCAACACCACTAATCCCCATCCTCATTATTATCGAAACTATTAGTCTATTTATTCGACCTCTAGCCCTAGGAGTACGGTTAACAGCCAACCTCACAGCAGGACACCTTCTTATTCAACTTATCGCTACTGCAGCCTTCGTCCTCCTGCCTACAATAACAACTGTAGCACTCCTAACTGCTACAATCCTATTCTTACTAACCCTTCTTGAAATTGCAGTAGCCATAATTCAAG"/>
                        <sequence id="seq_aru_T75_" taxon="aru_T75_" totalcount="4" value="ATGCCCCAATTAAATCCCGCCCCTTGATTTGCTATCCTAGTTTTTTCCTGATTAATTTTCCTAACGATTATTCCATCTAAAGTATTAAAACACATTTTTAATAACGAACCTAAAACACTTAACGTTACAAAACCTAAAACTGAACCCTGAAATTGACCATGGCACTAAACTTCTTTGATCAATTCATAAGCCCCACATTCCTAGGAATTCCTTTAATTGCTATTGCCCTTACTCTCCCATGGGTTCTTTATCCTTCTCCATCCAGCCGATGACTAAACAACCGAATTATTACATTACAATCCTGATTCATTAACCGTTTTACTCAACAGCTTCTAATTCCTCTAAATCCTGGCGGCCACAAATGAGCCCTACTATTAACCTCCCTAATAATCTTTCTTTTATCTATTAACTTATTAGGGCTTCTCCCCTATACCTTCACCCCCACCACACAGCTATCACTAAACATAGGCCTTGCCGCCCCACTTTGACTAGCTACAGTTATTATTGGTCTACGTAACCAACCCACCGCAGCCCTTGGCCACCTCCTTCCAGAAGGAACCCCAACACCACTAATCCCCATCCTCATTATTATCGAAACTATTAGTCTATTTATTCGACCTCTAGCCCTAGGAGTACGGTTAACAGCCAACCTCACAGCAGGACACCTTCTTATTCAACTTATCGCTACTGCAGCCTTCGTCCTCCTGCCTACAATAACAACTGTAGCACTCCTAACTGCTACAATCCTATTCTTACTAACCCTTCTTGAAATTGCAGTAGCCATAATTCAAG"/>
                        <sequence id="seq_aru_T92_" taxon="aru_T92_" totalcount="4" value="ATGCCCCAATTAAATCCCGCCCCTTGATTTGCTATCCTAGTTTTTTCCTGATTAATTTTCCTAACGATTATTCCATCTAAAGTATTAAAACACATTTTTAATAACGAACCTAAAACACTTAACGTTACAAAACCTAAAACTGAACCCTGAAATTGACCATGGCACTAAACTTCTTTGATCAATTCATAAGCCCCACATTCCTAGGAATTCCTTTAATTGCTATTGCCCTTACTCTCCCATGGGTTCTTTATCCTTCTCCATCCAGCCGATGACTAAACAACCGAATTATTACATTACAATCCTGATTCATTAACCGTTTTACTCAACAGCTTCTAATTCCTCTAAATCCTGGCGGCCACAAATGAGCCCTACTATTAACCTCCCTAATAATCTTTCTTTTATCTATTAACTTATTAGGGCTTCTCCCCTATACCTTCACCCCCACCACACAGCTATCACTAAACATAGGCCTTGCCGCCCCACTTTGACTAGCTACAGTTATTATTGGTCTACGTAACCAACCCACCGCAGCCCTTGGCCACCTCCTTCCAGAAGGAACCCCAACACCACTAATCCCCATCCTCATTATTATCGAAACTATTAGTCTATTTATTCGACCTCTAGCCCTAGGAGTACGGTTAACAGCCAACCTCACAGCAGGACACCTTCTTATTCAACTTATCGCTACTGCAGCCTTCGTCCTCCTGCCTACAATAACAACTGTAGCACTCCTAACTGCTACAATCCTATTCTTACTAACCCTTCTTGAAATTGCAGTAGCCATAATTCAAG"/>
                        <sequence id="seq_aru_T93_" taxon="aru_T93_" totalcount="4" value="ATGCCCCAATTAAATCCCGCCCCTTGATTTGCTATCCTAGTTTTTTCCTGATTAATTTTCCTAACGATTATTCCATCTAAAGTATTAAAACACATTTTTAATAACGAACCTAAAACACTTAACGTTACAAAACCTAAAACTGAACCCTGAAATTGACCATGGCACTAAACTTCTTTGATCAATTCATAAGCCCCACATTCCTAGGAATTCCTTTAATTGCTATTGCCCTTACTCTCCCATGGGTTCTTTATCCTTCTCCATCCAGCCGATGACTAAACAACCGAATTATTACATTACAATCCTGATTCATTAACCGTTTTACTCAACAGCTTCTAATTCCTCTAAATCCTGGCGGCCACAAATGAGCCCTACTATTAACCTCCCTAATAATCTTTCTTTTATCTATTAACTTATTAGGGCTTCTCCCCTATACCTTCACCCCCACCACACAGCTATCACTAAACATAGGCCTTGCCGCCCCACTTTGACTAGCTACAGTTATTATTGGTCTACGTAACCAACCCACCGCAGCCCTTGGCCACCTCCTTCCAGAAGGAACCCCAACACCACTAATCCCCATCCTCATTATTATCGAAACTATTAGTCTATTTATTCGACCTCTAGCCCTAGGAGTACGGTTAACAGCCAACCTCACAGCAGGACACCTTCTTATTCAACTTATCGCTACTGCAGCCTTCGTCCTCCTGCCTACAATAACAACTGTAGCACTCCTAACTGCTACAATCCTATTCTTACTAACCCTTCTTGAAATTGCAGTAGCCATAATTCAAG"/>
                        <sequence id="seq_b1__62" taxon="b1__62" totalcount="4" value="ATGCCCCAATTAAATCCCGCCCCTTGATTTGCTATCCTAGTTTTTTCCTGATTAATTTTCCTAACGATTATTCCATCTAAAGTATTAAAACACATTTTTAATAACGAACCTAAAACACTTAACGTTACAAAACCTAAAACTGAACCCTGAAATTGACCATGGCACTAAACTTCTTTGATCAATTCATAAGCCCCACATTCCTAGGAATTCCTTTAATTGCTATTGCCCTTACTCTCCCATGGGTTCTTTATCCTTCTCCATCCAGCCGATGACTAAACAACCGAATTATTACATTACAATCCTGATTCATTAACCGTTTTACTCAACAACTTCTAATTCCTCTAAATCCTGGCGGCCACAAATGAGCCCTACTATTAACCTCCCTAATAATCTTTCTTTTATCTATTAACTTATTAGGGCTTCTCCCCTATACCTTCACCCCCACCACACAGCTATCACTAAACATAGGCCTTGCCGCCCCACTTTGACTAGCTACAGTTATTATTGGTCTACGTAACCAACCCACCGCAGCCCTTGGCCACCTCCTTCCAGAAGGAACCCCAACACCACTAATCCCCATCCTCATTATTATCGAAACTATTAGTCTATTTATTCGACCTCTAGCCCTCGGAGTACGGTTAACAGCCAACCTCACAGCAGGACACCTTCTTATTCAACTTATCGCTACTGCAGCCTTCGTCCTCCTGCCTACAATAACAACTGTAGCACTCCTAACTGCTACAATCCTATTCTTACTAACCCTTCTTGAAATTGCAGTAGCCATAATTCAAG"/>
                        <sequence id="seq_b1_159" taxon="b1_159" totalcount="4" value="ATGCCCCAATTAAATCCCGCCCCTTGATTTGCTATCCTAGTTTTTTCCTGATTAATTTTCCTAACGATTATTCCATCTAAAGTATTAAAACACATTTTTAATAACGAACCTAAAACACTTAACGTTACAAAACCTAAAACTGAACCCTGAAATTGACCATGGCACTAAACTTCTTTGATCAATTCATAAGCCCCACATTCCTAGGAATTCCTTTAATTGCTATTGCCCTTACTCTCCCATGGGTTCTTTATCCTTCTCCATCCAGCCGATGACTAAACAACCGAATTATTACATTACAATCCTGATTCATTAACCGTTTTACTCAACAACTTCTAATTCCTCTAAATCCTGGCGGCCACAAATGAGCCCTACTATTAACCTCCCTAATAATCTTTCTTTTATCTATTAACTTATTAGGGCTTCTCCCCTATACCTTCACCCCCACCACACAGCTATCACTAAACATAGGCCTTGCCGCCCCACTTTGACTAGCTACAGTTATTATTGGTCTACGTAACCAACCCACCGCAGCCCTTGGCCACCTCCTTCCAGAAGGAACCCCAACACCACTAATCCCCATCCTCATTATTATCGAAACTATTAGTCTATTTATTCGACCTCTAGCCCTCGGAGTACGGTTAACAGCCAACCTCACAGCAGGACACCTTCTTATTCAACTTATCGCTACTGCAGCCTTCGTCCTCCTGCCTACAATAACAACTGTAGCACTCCTAACTGCTACAATCCTATTCTTACTAACCCTTCTTGAAATTGCAGTAGCCATAATTCAAG"/>
                        <sequence id="seq_b1_49" taxon="b1_49" totalcount="4" value="ATGCCCCAATTAAATCCCGCCCCTTGATTTGCTATCCTAGTTTTTTCCTGATTAATTTTCCTAACGATTATTCCATCTAAAGTATTAAAACACATTTTTAATAACGAACCTAAAACACTTAACGTTACAAAACCTAAAACTGAACCCTGAAATTGACCATGGCACTAAACTTCTTTGATCAATTCATAAGCCCCACATTCCTAGGAATTCCTTTAATTGCTATTGCCCTTACTCTCCCATGGGTTCTTTATCCTTCTCCATCCAGCCGATGACTAAACAACCGAATTATTACATTACAATCCTGATTCATTAACCGTTTTACTCAACAACTTCTAATTCCTCTAAATCCTGGCGGCCACAAATGAGCCCTACTATTAACCTCCCTAATAATCTTTCTTTTATCTATTAACTTATTAGGGCTTCTCCCCTATACCTTCACCCCCACCACACAGCTATCACTAAACATAGGCCTTGCCGCCCCACTTTGACTAGCTACAGTTATTATTGGTCTACGTAACCAACCCACCGCAGCCCTTGGCCACCTCCTTCCAGAAGGAACCCCAACACCACTAATCCCCATCCTCATTATTATTGAAACTATTAGTCTATTTATTCGACCTCTAGCCCTCGGAGTACGGTTAACAGCCAACCTCACAGCAGGACACCTTCTTATTCAACTTATCGCTACTGCAGCCTTCGTCCTCCTGCCTACAATAACAACTGTAGCACTCCTAACTGCTACAATCCTATTCTTACTAACCCTTCTTGAAATTGCAGTAGCCATAATTCAAG"/>
                        <sequence id="seq_b1_50" taxon="b1_50" totalcount="4" value="ATGCCCCAATTAAATCCCGCCCCTTGATTTGCTATCCTAGTTTTTTCCTGATTAATTTTCCTAACGATTATTCCATCTAAAGTATTAAAACACATTTTTAATAACGAACCTAAAACACTTAACGTTACAAAACCTAAAACTGAACCCTGAAATTGACCATGGCACTAAACTTCTTTGATCAATTCATAAGCCCCACATTCCTAGGAATTCCTTTAATTGCTATTGCCCTTACTCTCCCATGGGTTCTTTATCCTTCTCCATCCAGCCGATGACTAAACAACCGAATTATTACATTACAATCCTGATTCATTAACCGTTTTACTCAACAACTTCTAATTCCTCTAAATCCTGGCGGCCACAAATGAGCCCTACTATTAACCTCCCTAATAATCTTTCTTTTATCTATTAACTTATTAGGGCTTCTCCCCTATACCTTCACCCCCACCACACAGCTATCACTAAACATAGGCCTTGCCGCCCCACTTTGACTAGCTACAGTTATTATTGGTCTACGTAACCAACCCACCGCAGCCCTTGGCCACCTCCTTCCAGAAGGAACCCCAACACCACTAATCCCCATCCTCATTATTATTGAAACTATTAGTCTATTTATTCGACCTCTAGCCCTCGGAGTACGGTTAACAGCCAACCTCACAGCAGGACACCTTCTTATTCAACTTATCGCTACTGCAGCCTTCGTCCTCCTGCCTACAATAACAACTGTAGCACTCCTAACTGCTACAATCCTATTCTTACTAACCCTTCTTGAAATTGCAGTAGCCATAATTCAAG"/>
                        <sequence id="seq_b1_51" taxon="b1_51" totalcount="4" value="ATGCCCCAATTAAATCCCGCCCCTTGATTTGCTATCCTAGTTTTTTCCTGATTAATTTTCCTAACGATTATTCCATCTAAAGTATTAAAACACATTTTTAATAACGAACCTAAAACACTTAACGTTACAAAACCTAAAACTGAACCCTGAAATTGACCATGGCACTAAACTTCTTTGATCAATTCATAAGCCCCACATTCCTAGGAATTCCTTTAATTGCTATTGCCCTTACTCTCCCATGGGTTCTTTATCCTTCTCCATCCAGCCGATGACTAAACAACCGAATTATTACATTACAATCCTGATTCATTAACCGTTTTACTCAACAACTTCTAATTCCTCTAAATCCTGGCGGCCACAAATGAGCCCTACTATTAACCTCCCTAATAATCTTTCTTTTATCTATTAACTTATTAGGGCTTCTCCCCTATACCTTCACCCCCACCACACAGCTATCACTAAACATAGGCCTTGCCGCCCCACTTTGACTAGCTACAGTTATTATTGGTCTACGTAACCAACCCACCGCAGCCCTTGGCCACCTCCTTCCAGAAGGAACCCCAACACCACTAATCCCCATCCTCATTATTATCGAAACTATTAGTCTATTTATTCGACCTCTAGCCCTCGGAGTACGGTTAACAGCCAACCTCACAGCAGGACACCTTCTTATTCAACTTATCGCTACTGCAGCCTTCGTCCTCCTGCCTACAATAACAACTGTAGCACTCCTAACTGCTACAATCCTATTCTTACTAACCCTTCTTGAAATTGCAGTAGCCATAATTCAAG"/>
                        <sequence id="seq_b1_52" taxon="b1_52" totalcount="4" value="ATGCCCCAATTAAATCCCGCCCCTTGATTTGCTATCCTAGTTTTTTCCTGATTAATTTTCCTAACGATTATTCCATCTAAAGTATTAAAACACATTTTTAATAACGAACCTAAAACACTTAACGTTACAAAACCTAAAACTGAACCCTGAAATTGACCATGGCACTAAACTTCTTTGATCAATTCATAAGCCCCACATTCCTAGGAATTCCTTTAATTGCTATTGCCCTTACTCTCCCATGGGTTCTTTATCCTTCTCCATCCAGCCGATGACTAAACAACCGAATTATTACATTACAATCCTGATTCATTAACCGTTTTACTCAACAACTTCTAATTCCTCTAAACCCTGGCGGCCACAAATGAGCCCTACTATTAACCTCCCTAATAATCTTTCTTTTATCTATTAACTTATTAGGGCTTCTCCCCTATACCTTCACCCCCACCACACAGCTATCACTAAACATAGGCCTTGCCGCCCCACTTTGACTAGCTACAGTTATTATTGGTCTACGTAACCAACCCACCGCAGCCCTTGGCCACCTCCTTCCAGAAGGAACCCCAACACCACTAATCCCCATCCTCATTATTATCGAAACTATTAGTCTATTTATTCGACCTCTAGCCCTCGGAGTACGGTTAACAGCCAACCTCACAGCAGGACACCTTCTTATTCAACTTATCGCTACTGCAGCCTTCGTCCTCCTGCCTACAATAACAACTGTAGCACTCCTAACTGCTACAATCCTATTCTTACTAACCCTTCTTGAAATTGCAGTAGCCATAATTCAAG"/>
                        <sequence id="seq_b1_53" taxon="b1_53" totalcount="4" value="ATGCCCCAATTAAATCCCGCCCCTTGATTTGCTATCCTAGTTTTTTCCTGATTAATTTTCCTAACGATTATTCCATCTAAAGTATTAAAACACATTTTTAATAACGAACCTAAAACACTTAACGTTACAAAACCTAAAACTGAACCCTGAAATTGACCATGGCACTAAACTTCTTTGATCAATTCATAAGCCCCACATTCCTAGGAATTCCTTTAATTGCTATTGCCCTTACTCTCCCATGGGTTCTTTATCCTTCTCCATCCAGCCGATGACTAAACAACCGAATTATTACATTACAATCCTGATTCATTAACCGTTTTACTCAACAACTTCTAATTCCTCTAAACCCTGGCGGCCACAAATGAGCCCTACTATTAACCTCCCTAATAATCTTTCTTTTATCTATTAACTTATTAGGGCTTCTCCCCTATACCTTCACCCCCACCACACAGCTATCACTAAACATAGGCCTTGCCGCCCCACTTTGACTAGCTACAGTTATTATTGGTCTACGTAACCAACCCACCGCAGCCCTTGGCCACCTCCTTCCAGAAGGAACCCCAACACCACTAATCCCCATCCTCATTATTATCGAAACTATTAGTCTATTTATTCGACCTCTAGCCCTCGGAGTACGGTTAACAGCCAACCTCACAGCAGGACACCTTCTTATTCAACTTATCGCTACTGCAGCCTTCGTCCTCCTGCCTACAATAACAACTGTAGCACTCCTAACTGCTACAATCCTATTCTTACTAACCCTTCTTGAAATTGCAGTAGCCATAATTCAAG"/>
                        <sequence id="seq_b1_54" taxon="b1_54" totalcount="4" value="ATGCCCCAATTAAATCCCGCCCCTTGATTTGCTATCCTAGTTTTTTCCTGATTAATTTTCCTAACGATTATTCCATCTAAAGTATTAAAACACATTTTTAATAACGAACCTAAAACACTTAACGTTACAAAACCTAAAACTGAACCCTGAAATTGACCATGGCACTAAACTTCTTTGATCAATTCATAAGCCCCACATTCCTAGGAATTCCTTTAATTGCTATTGCCCTTACTCTCCCATGGGTTCTTTATCCTTCTCCATCCAGCCGATGACTAAACAACCGAATTATTACATTACAATCCTGATTCATTAACCGTTTTACTCAACAACTTCTAATTCCTCTAAACCCTGGCGGCCACAAATGAGCCCTACTATTAACCTCCCTAATAATCTTTCTTTTATCTATTAACTTATTAGGGCTTCTCCCCTATACCTTCACCCCCACCACACAGCTATCACTAAACATAGGCCTTGCCGCCCCACTTTGACTAGCTACAGTTATTATTGGTCTACGTAACCAACCCACCGCAGCCCTTGGCCACCTCCTTCCAGAAGGAACCCCAACACCACTAATCCCCATCCTCATTATTATCGAAACTATTAGTCTATTTATTCGACCTCTAGCCCTCGGAGTACGGTTAACAGCCAACCTCACAGCAGGACACCTTCTTATTCAACTTATCGCTACTGCAGCCTTCGTCCTCCTGCCTACAATAACAACTGTAGCACTCCTAACTGCTACAATCCTATTCTTACTAACCCTTCTTGAAATTGCAGTAGCCATAATTCAAG"/>
                        <sequence id="seq_b1_55" taxon="b1_55" totalcount="4" value="ATGCCCCAATTAAATCCCGCCCCTTGATTTGCTATCCTAGTTTTTTCCTGATTAATTTTCCTAACGATTATTCCATCTAAAGTATTAAAACACATTTTTAATAACGAACCTAAAACACTTAACGTTACAAAACCTAAAACTGAACCCTGAAATTGACCATGGCACTAAACTTCTTTGATCAATTCATAAGCCCCACATTCCTAGGAATTCCTTTAATTGCTATTGCCCTTACTCTCCCATGGGTTCTTTATCCTTCTCCATCCAGCCGATGACTAAACAACCGAATTATTACATTACAATCCTGATTCATTAACCGTTTTACTCAACAACTTCTAATTCCTCTAAACCCTGGCGGCCACAAATGAGCCCTACTATTAACCTCCCTAATAATCTTTCTTTTATCTATTAACTTATTAGGGCTTCTCCCCTATACCTTCACCCCCACCACACAGCTATCACTAAACATAGGCCTTGCCGCCCCACTTTGACTAGCTACAGTTATTATTGGTCTACGTAACCAACCCACCGCAGCCCTTGGCCACCTCCTTCCAGAAGGAACCCCAACACCACTAATCCCCATCCTCATTATTATCGAAACTATTAGTCTATTTATTCGACCTCTAGCCCTCGGAGTACGGTTAACAGCCAACCTCACAGCAGGACACCTTCTTATTCAACTTATCGCTACTGCAGCCTTCGTCCTCCTGCCTACAATAACAACTGTAGCACTCCTAACTGCTACAATCCTATTCTTACTAACCCTTCTTGAAATTGCAGTAGCCATAATTCAAG"/>
                        <sequence id="seq_b1_56" taxon="b1_56" totalcount="4" value="ATGCCCCAATTAAATCCCGCCCCTTGATTTGCTATCCTAGTTTTTTCCTGATTAATTTTCCTAACGATTATTCCATCTAAAGTATTAAAACACATTTTTAATAACGAACCTAAAACACTTAACGTTACAAAACCTAAAACTGAACCCTGAAATTGACCATGGCACTAAACTTCTTTGATCAATTCATAAGCCCCACATTCCTAGGAATTCCTTTAATTGCTATCGCCCTTACTCTCCCATGGGTTCTTTATCCTTCTCCATCCAGCCGATGACTAAACAACCGAATTATTACATTACAATCCTGATTCATTAACCGTTTTACTCAACAACTTCTAATTCCTCTAAATCCTGGCGGCCACAAATGAGCCCTACTATTAACCTCCCTAATAATCTTTCTTTTATCTATTAACTTATTAGGGCTTCTCCCCTATACCTTCACCCCCACCACACAGCTATCACTAAACATAGGCCTTGCCGCCCCACTTTGACTAGCTACAGTTATTATTGGTCTACGTAACCAACCCACCGCAGCCCTTGGCCACCTCCTTCCAGAAGGAACCCCAACACCACTAATCCCCATCCTCATTATTATCGAAACTATTAGTCTATTTATTCGACCTCTAGCCCTCGGAGTACGGTTAACAGCCAACCTCACAGCAGGACACCTTCTTATTCAACTTATCGCTACTGCAGCCTTCGTCCTCCTGCCTACAATAACAACTGTGGCACTCCTAACTGCTACAATCCTATTCTTACTAACCCTTCTTGAAATTGCAGTAGCCATAATTCAAG"/>
                        <sequence id="seq_b1_57" taxon="b1_57" totalcount="4" value="ATGCCCCAATTAAATCCCGCCCCTTGATTTGCTATCCTAGTTTTTTCCTGATTAATTTTCCTAACGATTATTCCATCTAAAGTATTAAAACACATTTTTAATAACGAACCTAAAACACTTAACGTTACAAAACCTAAAACTGAACCCTGAAATTGACCATGGCACTAAACTTCTTTGATCAATTCATAAGCCCCACATTCCTAGGAATTCCTTTAATTGCTATTGCCCTTACTCTCCCATGGGTTCTTTATCCTTCTCCATCCAGCCGATGACTAAACAACCGAATTATTACATTACAATCCTGATTCATTAACCGTTTTACTCAACAACTTCTAATTCCTCTAAACCCTGGCGGCCACAAATGAGCCCTACTATTAACCTCCCTAATAATCTTTCTTTTATCTATTAACTTATTAGGGCTTCTCCCCTATACCTTCACCCCCACCACACAGCTATCACTAAACATAGGCCTTGCCGCCCCACTTTGACTAGCTACAGTTATTATTGGTCTACGTAACCAACCCACCGCAGCCCTTGGCCACCTCCTTCCAGAAGGAACCCCAACACCACTAATCCCCATCCTCATTATTATCGAAACTATTAGTCTATTTATTCGACCTCTAGCCCTCGGAGTACGGTTAACAGCCAACCTCACAGCAGGACACCTTCTTATTCAACTTATCGCTACTGCAGCCTTCGTCCTCCTGCCTACAATAACAACTGTAGCACTCCTAACTGCTACAATCCTATTCTTACTAACCCTTCTTGAAATTGCAGTAGCCATAATTCAAG"/>
                        <sequence id="seq_b1_58" taxon="b1_58" totalcount="4" value="ATGCCCCAATTAAATCCCGCCCCTTGATTTGCTATCCTAGTTTTTTCCTGATTAATTTTCCTAACGATTATTCCATCTAAAGTATTAAAACACATTTTTAATAACGAACCTAAAACACTTAACGTTACAAAACCTAAAACTGAACCCTGAAATTGACCATGGCACTAAACTTCTTTGATCAATTCATAAGCCCCACATTCCTAGGAATTCCTTTAATTGCTATTGCCCTTACTCTCCCATGGGTTCTTTATCCTTCTCCATCCAGCCGATGACTAAACAACCGAATTATTACATTACAATCCTGATTCATTAACCGTTTTACTCAACAACTTCTAATTCCTCTAAATCCTGGCGGCCACAAATGAGCCCTACTATTAACCTCCCTAATAATCTTTCTTTTATCTATTAACTTATTAGGGCTTCTCCCCTATACCTTCACCCCCACCACACAGCTATCACTAAACATAGGCCTTGCCGCCCCACTTTGACTAGCTACAGTTATTATTGGTCTACGTAACCAACCCACCGCAGCCCTTGGCCACCTCCTTCCAGAAGGAACCCCAACACCACTAATCCCCATCCTCATTATTATTGAAACTATTAGTCTATTTATTCGACCTCTAGCCCTCGGAGTACGGTTAACAGCCAACCTCACAGCAGGACACCTTCTTATTCAACTTATCGCTACTGCAGCCTTCGTCCTCCTGCCTACAATAACAACTGTAGCACTCCTAACTGCTACAATCCTATTCTTACTAACCCTTCTTGAAATTGCAGTAGCCATAATTCAAG"/>
                        <sequence id="seq_b1_60" taxon="b1_60" totalcount="4" value="ATGCCCCAATTAAATCCCGCCCCTTGATTTGCTATCCTAGTTTTTTCCTGATTAATTTTCCTAACGATTATTCCATCTAAAGTATTAAAACACATTTTTAATAACGAACCTAAAACACTTAACGTTACAAAACCTAAAACTGAACCCTGAAATTGACCATGGCACTAAACTTCTTTGATCAATTCATAAGCCCCACATTCCTAGGAATTCCTTTAATTGCTATTGCCCTTACTCTCCCATGGGTTCTTTATCCTTCTCCATCCAGCCGATGACTAAACAACCGAATTATTACATTACAATCCTGATTCATTAACCGTTTTACTCAACAACTTCTAATTCCTCTAAATCCTGGCGGCCACAAATGAGCCCTACTATTAACCTCCCTAATAATCTTTCTTTTATCTATTAACTTATTAGGGCTTCTCCCCTATACCTTCACCCCCACCACACAGCTATCACTAAACATAGGCCTTGCCGCCCCACTTTGACTAGCTACAGTTATTATTGGTCTACGTAACCAACCCACCGCAGCCCTTGGCCACCTCCTTCCAGAAGGAACCCCAACACCACTAATCCCCATCCTCATTATTATCGAAACTATTAGTCTATTTATTCGACCTCTAGCCCTCGGAGTACGGTTAACAGCCAACCTCACAGCAGGACACCTTCTTATTCAACTTATCGCTACTGCAGCCTTCGTCCTCCTGCCTACAATAACAACTGTAGCACTCCTAACTGCTACAATCCTATTCTTACTAACCCTTCTTGAAATTGCAGTAGCCATAATTCAAG"/>
                        <sequence id="seq_b1_61" taxon="b1_61" totalcount="4" value="ATGCCCCAATTAAATCCCGCCCCTTGATTTGCTATCCTAGTTTTTTCCTGATTAATTTTCCTAACGATTATTCCATCTAAAGTATTAAAACACATTTTTAATAACGAACCTAAAACACTTAACGTTACAAAACCTAAAACTGAACCCTGAAATTGACCATGGCACTAAACTTCTTTGATCAATTCATAAGCCCCACATTCCTAGGAATTCCTTTAATTGCTATTGCCCTTACTCTCCCATGGGTTCTTTATCCTTCTCCATCCAGCCGATGACTAAACAACCGAATTATTACATTACAATCCTGATTCATTAACCGTTTTACTCAACAACTTCTAATTCCTCTAAATCCTGGCGGCCACAAATGAGCCCTACTATTAACCTCCCTAATAATCTTTCTTTTATCTATTAACTTATTAGGGCTTCTCCCCTATACCTTCACCCCCACCACACAGCTATCACTAAACATAGGCCTTGCCGCCCCACTTTGACTAGCTACAGTTATTATTGGTCTACGTAACCAACCCACCGCAGCCCTTGGCCACCTCCTTCCAGAAGGAACCCCAACACCACTAATCCCCATCCTCATTATTATCGAAACTATTAGTCTATTTATTCGACCTCTAGCCCTCGGAGTACGGTTAACAGCCAACCTCACAGCAGGACACCTTCTTATTCAACTTATCGCTACTGCAGCCTTCGTCCTCCTGCCTACAATAACAACTGTAGCACTCCTAACTGCTACAATCCTATTCTTACTAACCCTTCTTGAAATTGCAGTAGCCATAATTCAAG"/>
                        <sequence id="seq_b1_63" taxon="b1_63" totalcount="4" value="ATGCCCCAATTAAATCCCGCCCCTTGATTTGCTATCCTAGTTTTTTCCTGATTAATTTTCCTAACGATTATTCCATCTAAAGTATTAAAACACATTTTTAATAACGAACCTAAAACACTTAACGTTACAAAACCTAAAACTGAACCCTGAAATTGACCATGGCACTAAACTTCTTTGATCAATTCATAAGCCCCACATTCCTAGGAATTCCTTTAATTGCTATTGCCCTTACTCTCCCATGGGTTCTTTATCCTTCTCCATCCAGCCGATGACTAAACAACCGAATTATTACATTACAATCCTGATTCATTAACCGTTTTACTCAACAGCTTCTAATTCCTCTAAATCCTGGCGGCCACAAATGAGCCCTACTATTAACCTCCCTAATAATCTTTCTTTTATCTATTAACTTATTAGGGCTTCTCCCCTATACCTTCACCCCCACCACACAGCTATCACTAAACATAGGCCTTGCCGCCCCACTTTGACTAGCTACAGTTATTATTGGTCTACGTAACCAACCCACCGCAGCCCTTGGCCACCTCCTTCCAGAAGGAACCCCAACACCACTAATCCCCATCCTCATTATTATCGAAACTATTAGTCTATTTATTCGACCTCTAGCCCTAGGAGTACGGTTAACAGCCAACCTCACAGCAGGACACCTTCTTATTCAACTTATCGCTACTGCAGCCTTCGTCCTCCTGCCTACAATAACAACTGTAGCACTCCTAACTGCTACAATCCTATTCTTACTAACCCTTCTTGAAATTGCAGTAGCCATAATTCAAG"/>
                        <sequence id="seq_b1_64" taxon="b1_64" totalcount="4" value="ATGCCCCAATTAAATCCCGCCCCTTGATTTGCTATCCTAGTTTTTTCCTGATTAATTTTCCTAACGATTATTCCATCTAAAGTATTAAAACACATTTTTAATAACGAACCTAAAACACTTAACGTTACAAAACCTAAAACTGAACCCTGAAATTGACCATGGCACTAAACTTCTTTGATCAATTCATAAGCCCCACATTCCTAGGAATTCCTTTAATTGCTATCGCCCTTACTCTCCCATGGGTTCTTTATCCTTCTCCATCCAGCCGATGACTAAACAACCGAATTATTACATTACAATCCTGATTCATTAACCGTTTTACTCAACAACTTCTAATTCCTCTAAATCCTGGCGGCCACAAATGAGCCCTACTATTAACCTCCCTAATAATCTTTCTTTTATCTATTAACTTATTAGGGCTTCTCCCCTATACCTTCACCCCCACCACACAGCTATCACTAAACATAGGCCTTGCCGCCCCACTTTGACTAGCTACAGTTATTATTGGTCTACGTAACCAACCCACCGCAGCCCTTGGCCACCTCCTTCCAGAAGGAACCCCAACACCACTAATCCCCATCCTCATTATTATCGAAACTATTAGTCTATTTATTCGACCTCTAGCCCTCGGAGTACGGTTAACAGCCAACCTCACAGCAGGACACCTTCTTATTCAACTTATCGCTACTGCAGCCTTCGTCCTCCTGCCTACAATAACAACTGTAGCACTCCTAACTGCTACAATCCTATTCTTACTAACCCTTCTTGAAATTGCAGTAGCCATAATTCAAG"/>
                        <sequence id="seq_b1_65" taxon="b1_65" totalcount="4" value="ATGCCCCAATTGAATCCCGCCCCTTGATTTGCTATCCTAGTTTTTTCCTGATTAATTTTCCTAACGATTATTCCATCTAAAGTATTAAAACACATTTTTAATAACGAACCTAAAACACTTAACGTTACAAAACCTAAAACTGAACCCTGAAATTGACCATGGCACTAAACTTCTTTGATCAATTCATAAGCCCCACATTCCTAGGAATTCCTTTAATTGCTATCGCCCTTACTCTCCCATGGGTTCTTTATCCTTCTCCATCCAGCCGATGACTAAACAACCGAATTATTACATTACAATCCTGATTCATTAACCGTTTTACTCAACAACTTCTAATTCCTCTAAATCCTGGCGGCCACAAATGAGCCCTACTATTAACCTCCCTAATAATCTTTCTTTTATCTATTAACTTATTAGGGCTTCTCCCCTATACCTTCACCCCCACCACACAGCTATCACTAAACATAGGCCTTGCCGCCCCACTTTGACTAGCTACAGTTATTATTGGTCTACGTAACCAACCCACCGCAGCCCTTGGCCACCTCCTTCCAGAAGGAACCCCAACACCACTAATCCCCATCCTCATTATTATCGAAACTATTAGTCTATTTATTCGACCTCTAGCCCTCGGAGTACGGTTAACAGCCAACCTCACAGCAGGACACCTTCTTATTCAACTTATCGCTACTGCAGCCTTCGTCCTCCTGCCTACAATAACAACTGTAGCACTCCTAACTGCTACAATCCTATTCTTACTAACCTTTCTTGAAATTGCAGTAGCCATAATTCAAG"/>
                        <sequence id="seq_b1_66" taxon="b1_66" totalcount="4" value="ATGCCCCAATTAAATCCCGCCCCTTGATTTGCTATCCTAGTTTTTTCCTGATTAATTTTCCTAACGATTATTCCATCTAAAGTATTAAAACACATTTTTAATAACGAACCTAAAACACTTAACGTTACAAAACCTAAAACTGAACCCTGAAATTGACCATGGCACTAAACTTCTTTGATCAATTCATAAGCCCCACATTCCTAGGAATTCCTTTAATTGCTATCGCCCTTACTCTCCCATGGGTTCTTTATCCTTCTCCATCCAGCCGATGACTAAACAACCGAATTATTACATTACAATCCTGATTCATTAACCGTTTTACTCAACAACTTCTAATTCCTCTAAATCCTGGCGGCCACAAATGAGCCCTACTATTAACCTCCCTAATAATCTTTCTTTTATCTATTAACTTATTAGGGCTTCTCCCCTATACCTTCACCCCCACCACACAGCTATCACTAAACATAGGCCTTGCCGCCCCACTTTGACTAGCTACAGTTATTATTGGTCTACGTAACCAACCCACCGCAGCCCTTGGCCACCTCCTTCCAGAAGGAACCCCAACACCACTAATCCCCATCCTCATTATTATCGAAACTATTAGTCTATTTATTCGACCTCTAGCCCTCGGAGTACGGTTAACAGCCAACCTCACAGCAGGACACCTTCTTATTCAACTTATCGCTACTGCAGCCTTCGTCCTCCTGCCTACAATAACAACTGTAGCACTCCTAACTGCTACAATCCTATTCTTACTAACCCTTCTTGAAATTGCAGTAGCCATAATTCAAG"/>
                        <sequence id="seq_b1_67" taxon="b1_67" totalcount="4" value="ATGCCCCAATTAAATCCCGCCCCTTGATTTGCTATCCTAGTTTTTTCCTGATTAATTTTCCTAACGATTATTCCATCTAAAGTATTAAAACACATTTTTAATAACGAACCTAAAACACTTAACGTTACAAAACCTAAAACTGAACCCTGAAATTGACCATGGCACTAAACTTCTTTGATCAATTCATAAGCCCCACATTCCTAGGAATTCCTTTAATTGCTATTGCCCTTACTCTCCCATGGGTTCTTTATCCTTCTCCATCCAGCCGATGACTAAACAACCGAATTATTACATTACAATCCTGATTCATTAACCGTTTTACTCAACAACTTCTAATTCCTCTAAACCCTGGCGGCCACAAATGAGCCCTACTATTAACCTCCCTAATAATCTTTCTTTTATCTATTAACTTATTAGGGCTTCTCCCCTATACCTTCACCCCCACCACACAGCTATCACTAAACATAGGCCTTGCCGCCCCACTTTGACTAGCTACAGTTATTATTGGTCTACGTAACCAACCCACCGCAGCCCTTGGCCACCTCCTTCCAGAAGGAACCCCAACACCACTAATCCCCATCCTCATTATTATCGAAACTATTAGTCTATTTATTCGACCTCTAGCCCTCGGAGTACGGTTAACAGCCAACCTCACAGCAGGACACCTTCTTATTCAACTTATCGCTACTGCAGCCTTCGTCCTCCTGCCTACAATAACAACTGTAGCACTCCTAACTGCTACAATCCTATTCTTACTAACCCTTCTTGAAATTGCAGTAGCCATAATTCAAG"/>
                        <sequence id="seq_b1_68" taxon="b1_68" totalcount="4" value="ATGCCCCAATTAAATCCCGCCCCTTGATTTGCTATCCTAGTTTTTTCCTGATTAATTTTCCTAACGATTATTCCATCTAAAGTATTAAAACACATTTTTAATAACGAACCTAAAACACTTAACGTTACAAAACCTAAAACTGAACCCTGAAATTGACCATGGCACTAAACTTCTTTGATCAATTCATAAGCCCCACATTCCTAGGAATTCCTTTAATTGCTATTGCCCTTACTCTCCCATGGGTTCTTTATCCTTCTCCATCCAGCCGATGACTAAACAACCGAATTATTACATTACAATCCTGATTCATTAACCGTTTTACTCAACAACTTCTAATTCCTCTAAACCCTGGCGGCCACAAATGAGCCCTACTATTAACCTCCCTAATAATCTTTCTTTTATCTATTAACTTATTAGGGCTTCTCCCCTATACCTTCACCCCCACCACACAGCTATCACTAAACATAGGCCTTGCCGCCCCACTTTGACTAGCTACAGTTATTATTGGTCTACGTAACCAACCCACCGCAGCCCTTGGCCACCTCCTTCCAGAAGGAACCCCAACACCACTAATCCCCATCCTCATTATTATCGAAACTATTAGTCTATTTATTCGACCTCTAGCCCTCGGAGTACGGTTAACAGCCAACCTCACAGCAGGACACCTTCTTATTCAACTTATCGCTACTGCAGCCTTCGTCCTCCTGCCTACAATAACAACTGTAGCACTCCTAACTGCTACAATCCTATTCTTACTAACCCTTCTTGAAATTGCAGTAGCCATAATTCAAG"/>
                        <sequence id="seq_cau_Tr10_" taxon="cau_Tr10_" totalcount="4" value="ATGCCCCAATTAAATCCCGCCCCTTGATTTGCTATCCTAGTTTTTTCCTGATTAATTTTCCTAACGATTATTCCATCTAAAGTATTAAAACACATTTTTAATAACGAACCTAAAACACTTAACGTTACAAAACCTAAAACTGAACCCTGAAATTGACCATGGCACTAAACTTCTTTGATCAATTCATAAGCCCCACATTCCTAGGAATTCCTTTAATTGCTATTGCCCTTACCCTCCCATGGGTTCTTTATCCTTCTCCATCCAGCCGATGACTAAACAACCGAATTATTACATTACAATCCTGATTCATTAACCGTTTTACTCAACAGCTTCTAATTCCTCTAAATCCTGGCGGCCACAAATGAGCCCTACTATTAACCTCCCTAATAATCTTTCTTTTATCTATTAACTTATTAGGGCTTCTCCCCTATACCTTCACCCCCACCACACAGCTATCACTAAACATAGGCCTTGCCGCCCCACTTTGACTAGCTACAGTTATTATTGGCCTACGTAACCAACCCACCGCAGCCCTTGGCCACCTCCTTCCAGAAGGAACCCCAACACCACTAATCCCCATCCTCATTATTATCGAAACTATTAGTCTATTTATTCGACCTCTAGCCCTAGGAGTACGGTTAACAGCCAACCTCACAGCAGGACACCTTCTTATTCAACTTATCGCTACTGCAGCCTTCGTCCTCCTGCCTACAATAACAACTGTAGCACTCCTAACTGCTACAATCCTATTCTTACTAACCCTTCTTGAAATTGCAGTAGCCATAATTCAAG"/>
                        <sequence id="seq_cau_Tr122" taxon="cau_Tr122" totalcount="4" value="ATGCCCCAATTAAATCCCGCCCCTTGATTTGCTATCCTAGTTTTTTCCTGATTAATTTTCCTAACGATTATTCCATCTAAAGTATTAAAACACATTTTTAATAACGAACCTAAAACACTTAACGTTACAAAACCTAAAACTGAACCCTGAAATTGACCATGGCACTAAACTTCTTTGATCAATTCATAAGCCCCACATTCCTAGGAATTCCTTTAATTGCTATTGCCCTTACCCTCCCATGGGTTCTTTATCCTTCTCCATCCAGCCGATGACTAAACAACCGAATTATTACATTACAATCCTGATTCATTAACCGTTTTACTCAACAGCTTCTAATTCCTCTAAATCCTGGCGGCCACAAATGAGCCCTACTATTAACCTCCCTAATAATCTTTCTTTTATCTATTAACTTATTAGGGCTTCTCCCCTATACCTTCACCCCCACCACACAGCTATCACTAAACATAGGCCTTGCCGCCCCACTTTGACTAGCTACAGTTATTATTGGCCTACGTAACCAACCCACCGCAGCCCTTGGCCACCTCCTTCCAGAAGGAACCCCAACACCACTAATCCCCATCCTCATTATTATCGAAACTATTAGTCTATTTATTCGACCTCTAGCCCTAGGAGTACGGTTAACAGCCAACCTCACAGCAGGACACCTTCTTATTCAACTTATCGCTACTGCAGCCTTCGTCCTCCTGCCTACAATAACAACTGTAGCACTCCTAACTGCTACAATCCTATTCTTACTAACCCTTCTTGAAATTGCAGTAGCCATAATTCAAG"/>
                        <sequence id="seq_cau_Tr131" taxon="cau_Tr131" totalcount="4" value="ATGCCCCAATTAAATCCCGCCCCTTGATTTGCTATCCTAGTTTTTTCCTGATTAATTTTCCTAACGATTATTCCATCTAAAGTATTAAAACACATTTTTAATAACGAACCTAAAACACTTAACGTTACAAAACCTAAAACTGAACCCTGAAATTGACCATGGCACTAAACTTCTTTGATCAATTCATAAGCCCCACATTCCTAGGAATTCCTTTAATTGCTATTGCCCTTACCCTCCCATGGGTTCTTTATCCTTCTCCATCCAGCCGATGACTAAACAACCGAATTATTACATTACAATCCTGATTCATTAACCGTTTTACTCAACAGCTTCTAATTCCTCTAAATCCTGGCGGCCACAAATGAGCCCTACTATTAACCTCCCTAATAATCTTTCTTTTATCTATTAACTTATTAGGGCTTCTCCCCTATACCTTCACCCCCACCACACAGCTATCACTAAACATAGGCCTTGCCGCCCCACTTTGACTAGCTACAGTTATTATTGGCCTACGTAACCAACCCACCGCAGCCCTTGGCCACCTCCTTCCAGAAGGAACCCCAACACCACTAATCCCCATCCTCATTATTATCGAAACTATTAGTCTATTTATTCGACCTCTAGCCCTAGGAGTACGGTTAACAGCCAACCTCACAGCAGGACACCTTCTTATTCAACTTATCGCTACTGCAGCCTTCGTCCTCCTGCCTACAATAACAACTGTAGCACTCCTAACTGCTACAATCCTATTCTTACTAACCCTTCTTGAAATTGCAGTAGCCATAATTCAAG"/>
                        <sequence id="seq_cau_Tr196" taxon="cau_Tr196" totalcount="4" value="ATGCCCCAATTAAATCCCGCCCCTTGATTTGCTATCCTAGTTTTTTCCTGATTAATTTTCCTAACGATTATTCCATCTAAAGTATTAAAACCCATTTTTACTAACAAACCTAAAACACTTAACGTTACAAAACCTAAAACTGAGCCCTGAAATTGACCATGGGACTAAACTTCTTTGATCAATTCATAAGCCCCACATTCCTAGGAATTCCTTTAATTGCTATTGCCCTTACCCTCCCATGGGTTCTTTATCCTTCTCCATCCAGCCGATGACTAAACAACCGAATTATTACATTACAATCCTGATTCATTAACCGTTTTACTCAACAGCTTCTAATTCCTCTAAATCCTGGCGGCCACAAATGAGCCCTACTATTAACCTCCCTAATAATCTTTCTTTTATCTATTAACTTATTAGGGCTTCTCCCCTATACCTTCACCCCCACCACACAGCTATCACTAAACATAGGCCTTGCCGCCCCACTTTGACTAGCTACAGTTATTATTGGCCTACGTAACCAACCCACCGCAGCCCTTGGCCACCTCCTTCCAGAAGGAACCCCAACACCACTAATCCCCATCCTCATTATTATCGAAACTATTAGTCTATTTATTCGACCTCTAGCCCTAGGAGTACGGTTAACAGCCAACCTCACAGCAGGACACCTTCTTATTCAACTTATCGCTACTGCAGCCTTCGTCCTCCTGCCTACAATAACAACTGTAGCACTCCTAACTGCTACAATCCTATTCTTACTAACCCTTCTTGAAATTGCAGTAGCCATAATTCAAG"/>
                        <sequence id="seq_cau_Tr22_" taxon="cau_Tr22_" totalcount="4" value="ATGCCCCAATTAAATCCCGCCCCTTGATTTGCTATCCTAGTTTTTTCCTGATTAATTTTCCTAACGATTATTCCATCTAAAGTATTAAAACACATTTTTAATAACGAACCTAAAACACTTAACGTTACAAAACCTAAAACTGAACCCTGAAATTGACCATGGCACTAAACTTCTTTGATCAATTCATAAGCCCCACATTCCTAGGAATTCCTTTAATTGCTATTGCCCTTACCCTCCCATGGGTTCTTTATCCTTCTCCATCCAGCCGATGACTAAACAACCGAATTATTACATTACAATCCTGATTCATTAACCGTTTTACTCAACAGCTTCTAATTCCTCTAAATCCTGGCGGCCACAAATGAGCCCTACTATTAACCTCCCTAATAATCTTTCTTTTATCTATTAACTTATTAGGGCTTCTCCCCTATACCTTCACCCCCACCACACAGCTATCACTAAACATAGGCCTTGCCGCCCCACTTTGACTAGCTACAGTTATTATTGGCCTACGTAACCAACCCACCGCAGCCCTTGGCCACCTCCTTCCAGAAGGAACCCCAACACCACTAATCCCCATCCTCATTATTATCGAAACTATTAGTCTATTTATTCGACCTCTAGCCCTAGGAGTACGGTTAACAGCCAACCTCACAGCAGGACACCTTCTTATTCAACTTATCGCTACTGCAGCCTTCGTCCTCCTGCCTACAATAACAACTGTAGCACTCCTAACTGCTACAATCCTATTCTTACTAACCCTTCTTGAAATTGCAGTAGCCATAATTCAAG"/>
                        <sequence id="seq_cau_Tr43_" taxon="cau_Tr43_" totalcount="4" value="ATGCCCCAATTAAATCCCGCCCCTTGATTTGCTATCCTAGTTTTTTCCTGATTAATTTTCCTAACGATTATTCCATCTAAAGTATTAAAACACATTTTTAATAACGAACCTAAAACACTTAACGTTACAAAACCTAAAACTGAACCCTGAAATTGACCATGGCACTAAACTTCTTTGATCAATTCATAAGCCCCACATTCCTAGGAATTCCTTTAATTGCTATTGCCCTTACCCTCCCATGGGTTCTTTATCCTTCTCCATCCAGCCGATGACTAAACAACCGAATTATTACATTACAATCCTGATTCATTAACCGTTTTACTCAACAGCTTCTAATTCCTCTAAATCCTGGCGGCCACAAATGAGCCCTACTATTAACCTCCCTAATAATCTTTCTTTTATCTATTAACTTATTAGGGCTTCTCCCCTATACCTTCACCCCCACCACACAGCTATCACTAAACATAGGCCTTGCCGCCCCACTTTGACTAGCTACAGTTATTATTGGCCTACGTAACCAACCCACCGCAGCCCTTGGCCACCTCCTTCCAGAAGGAACCCCAACACCACTAATCCCCATCCTCATTATCATCGAAACTATTAGTCTATTTATTCGACCTCTAGCCCTAGGAGTACGGTTAACAGCCAACCTCACAGCAGGACACCTTCTTATTCAACTTATCGCTACTGCAGCCTTCGTCCTCCTGCCTACAATAACAACTGTAGCACTCCTAACTGCTACAATCCTATTCTTACTAACCCTTCTTGAAATTGCAGTAGCCATAATTCAAG"/>
                        <sequence id="seq_cau_Tr4_" taxon="cau_Tr4_" totalcount="4" value="ATGCCCCAATTAAATCCAGCCCCTTGATTTGCTATCCTAGTTTTTTCCTGATTAATTTTCCTAACGATTATTCCATCTAAAGTATTAAAACACATTTTTAATAACGAACCTAAAACACTTAACGTTACAAAACCTAAAACTGAACCCTGAAATTGACCATGGCACTAAACTTCTTTGATCAATTCATAAGCCCCACATTCCTAGGAATTCCTTTAATTGCTATTGCCCTTACCCTCCCATGGGTTCTTTATCCTTCTCCATCCAGCCGATGACTAAACAACCGAATTATTACATTACAATCCTGATTCATTAACCGTTTTACTCAACAGCTTCTAATTCCTCTAAATCCTGGCGGCCACAAATGAGCCCTACTATTAACCTCCCTAATAATCTTTCTTTTATCTATTAACTTATTAGGGCTTCTCCCCTATACCTTCACCCCCACCACACAGCTATCACTAAACATAGGCCTTGCCGCCCCACTTTGACTAGCTACAGTTATTATTGGCCTACGTAACCAACCCACCGCAGCCCTTGGCCACCTCCTTCCAGAAGGAACCCCAACACCACTAATCCCCATCCTCATTATCATCGAAACTATTAGTCTATTTATTCGACCTCTAGCCCTAGGAGTACGGTTAACAGCCAACCTCACAGCAGGACACCTTCTTATTCAACTTATCGCTACTGCAGCCTTCGTCCTCCTGCCTACAATAACAACTGTAGCACTCCTAACTGCTACAATCCTATTCTTACTAACCCTTCTTGAAATTGCAGTAGCCATAATTCAAG"/>
                        <sequence id="seq_cau_Tr54_" taxon="cau_Tr54_" totalcount="4" value="ATGCCCCAATTAAATCCCGCCCCTTGATTTGCTATCCTAGTTTTTTCCTGATTAATTTTCCTAACGATTATTCCATCTAAAGTATTAAAACACATTTTTAATAACGAACCTAAAACACTTAACGTTACAAAACCTAAAACTGAACCCTGAAATTGACCATGGCACTAAACTTCTTTGATCAATTCATAAGCCCCACATTCCTAGGAATTCCTTTAATTGCTATTGCCCTTACCCTCCCATGGGTTCTTTATCCTTCTCCATCCAGCCGATGACTAAACAACCGAATTATTACATTACAATCCTGATTCATTAACCGTTTTACTCAACAGCTTCTAATTCCTCTAAATCCTGGCGGCCACAAATGAGCCCTACTATTAACCTCCCTAATAATCTTTCTTTTATCTATTAACTTATTAGGGCTTCTCCCCTATACCTTCACCCCCACCACACAGCTATCACTAAACATAGGCCTTGCCGCCCCACTTTGACTAGCTACAGTTATTATTGGCCTACGTAACCAACCCACCGCAGCCCTTGGCCACCTCCTTCCAGAAGGAACCCCAACACCACTAATCCCCATCCTCATTATTATCGAAACTATTAGTCTATTTATTCGACCTCTAGCCCTAGGAGTACGGTTAACAGCCAACCTCACAGCAGGACACCTTCTTATTCAACTTATCGCTACTGCAGCCTTCGTCCTCCTGCCTACAATAACAACTGTAGCACTCCTAACTGCTACAATCCTATTCTTACTAACCCTTCTTGAAATTGCAGTAGCCATAATTCAAG"/>
                        <sequence id="seq_cau_Tr55_" taxon="cau_Tr55_" totalcount="4" value="ATGCCCCAATTAAATCCCGCCCCTTGATTTGCTATCCTAGTTTTTTCCTGATTAATTTTCCTAACGATTATTCCATCTAAAGTATTAAAACACATTTTTAATAACGAACCTAAAACACTTAACGTTACAAAACCTAAAACTGAACCCTGAAATTGACCATGGCACTAAACTTCTTTGATCAATTCATAAGCCCCACATTCCTAGGAATTCCTTTAATTGCTATTGCCCTTACCCTCCCATGGGTTCTTTATCCTTCTCCATCCAGCCGATGACTAAACAACCGAATTATTACATTACAATCCTGATTCATTAACCGTTTTACTCAACAGCTTCTAATTCCTCTAAATCCTGGCGGCCACAAATGAGCCCTACTATTAACCTCCCTAATAATCTTTCTTTTATCTATTAACTTATTAGGGCTTCTCCCCTATACCTTCACCCCCACCACACAGCTATCACTAAACATAGGCCTTGCCGCCCCACTTTGACTAGCTACAGTTATTATTGGCCTACGTAACCAACCCACCGCAGCCCTTGGCCACCTCCTTCCAGAAGGAACCCCAACACCACTAATCCCCATCCTCATTATTATCGAAACTATTAGTCTATTTATTCGACCTCTAGCCCTAGGAGTACGGTTAACAGCCAACCTCACAGCAGGACACCTTCTTATTCAACTTATCGCTACTGCAGCCTTCGTCCTCCTGCCTACAATAACAACTGTAGCACTCCTAACTGCTACAATCCTATTCTTACTAACCCTTCTTGAAATTGCAGTAGCCATAATTCAAG"/>
                        <sequence id="seq_ctl_Tr106" taxon="ctl_Tr106" totalcount="4" value="ATGCCCCAATTAAATCCCGCCCCTTGATTTGCTATCCTAGTTTTTTCCTGATTAATTTTCCTAACGATTATTCCATCTAAAGTATTAAAACACATTTTTAATAACGAACCTAAAACACTTAACGTTACAAAACCTAAAACTGAACCCTGAAATTGACCATGGCACTAAACTTCTTTGATCAATTCATAAGCCCCACATTCCTAGGAATTCCTTTAATTGCTATTGCCCTTACTCTCCCATGGGTTCTTTATCCTTCTCCATCCAGCCGATGACTAAACAACCGAATTATTACATTACAATCCTGATTCATTAACCGTTTTACTCAACAGCTTCTAATTCCTCTAAATCCTGGCGGCCACAAATGAGCCCTACTATTAACCTCCCTAATAATCTTTCTTTTATCTATTAACTTATTAGGGCTTCTCCCCTATACCTTCACCCCCACCACACAGCTATCACTAAACATAGGCCTTGCCGCCCCACTTTGACTAGCTACAGTTATTATTGGTCTACGTAACCAACCCACCGCAGCCCTTGGCCACCTCCTTCCAGAAGGAACCCCAACACCACTAATCCCCATCCTCATTATTATCGAAACTATTAGTCTATTTATTCGACCTCTAGCCCTAGGAGTACGGTTAACAGCCAACCTCACAGCAGGACACCTTCTTATTCAACTTATCGCTACTGCAGCCTTCGTCCTCCTGCCTACAATAACAACTGTAGCACTCCTAACTGCTACAATCCTATTCTTACTAACCCTTCTTGAAATTGCAGTAGCCATAATTCAAG"/>
                        <sequence id="seq_ctl_Tr107" taxon="ctl_Tr107" totalcount="4" value="ATGCCCCAATTAAATCCCGCCCCTTGATTTGCTATCCTAGTTTTTTCCTGATTAATTTTCCTAACGATTATTCCATCTAAAGTATTAAAACACATTTTTAATAACGAACCTAAAACACTTAACGTTACAAAACCTAAAACTGAACCCTGAAATTGACCATGGCACTAAACTTCTTTGACCAATTCATAAGCCCCACATTCCTAGGAATTCCTTTAATTGCTATTGCCCTTACTCTCCCATGGGTTCTTTATCCTTCTCCATCCAGCCGATGACTAAACAACCGAATTATTACATTACAATCCTGATTCATTAACCGTTTTACTCAACAGCTTCTAATTCCTCTAAATCCTGGCGGCCACAAATGAGCCCTACTATTAACCTCCCTAATAATCTTTCTTTTATCTATTAACTTATTAGGGCTTCTCCCCTATACCTTCACCCCCACCACACAGCTATCACTAAACATAGGCCTTGCCGCCCCACTTTGACTAGCTACAGTTATTATTGGTCTACGTAACCAACCCACCGCAGCCCTTGGCCACCTCCTTCCAGAAGGAACCCCAACACCACTAATCCCCATCCTCATTATTATCGAAACTATTAGTCTATTTATTCGACCTCTAGCCCTAGGAGTACGGTTAACAGCCAACCTCACAGCAGGACACCTTCTTATTCAACTTATCGCTACTGCAGCCTTCGTCCTCCTGCCTACAATAACAACTGTAGCACTCCTAACTGCTACAATCCTATTCTTACTAACCCTTCTTGAAATTGCAGTAGCCATAATTCAAG"/>
                        <sequence id="seq_ctl_Tr118" taxon="ctl_Tr118" totalcount="4" value="ATGCCCCAATTAAATCCCGCCCCTTGATTTGCTATCCTAGTTTTTTCCTGATTAATTTTCCTAACGATTATTCCATCTAAAGTATTAAAACACATTTTTAATAACGAACCTAAAACACTTAACGTTACAAAACCTAAAACTGAACCCTGAAATTGACCATGGCACTAAACTTCTTTGATCAATTCATAAGCCCCACATTCCTAGGAATTCCTTTAATTGCTATTGCCCTTACTCTCCCATGGGTTCTTTATCCTTCTCCATCCAGCCGATGACTAAACAACCGAATTATTACATTACAATCCTGATTCATTAACCGTTTTACTCAACAGCTTCTAATTCCTCTAAATCCTGGCGGCCACAAATGAGCCCTACTATTAACCTCCCTAATAATCTTTCTTTTATCTATTAACTTATTAGGGCTTCTCCCCTATACCTTCACCCCCACCACACAGCTATCACTAAACATAGGCCTTGCCGCCCCACTTTGACTAGCTACAGTTATTATTGGTCTACGTAACCAACCCACCGCAGCCCTTGGCCACCTCCTTCCAGAAGGAACCCCAACACCACTAATCCCCATCCTCATTATTATCGAAACTATTAGTCTATTTATTCGACCTCTAGCCCTAGGAGTACGGTTAACAGCCAACCTCACAGCAGGACACCTTCTTATTCAACTTATCGCTACTGCAGCCTTCGTCCTCCTGCCTACAATAACAACTGTAGCACTCCTAACTGCTACAATCCTATTCTTACTAACCCTTCTTGAAATTGCAGTAGCCATAATTCAAG"/>
                        <sequence id="seq_ctl_Tr127" taxon="ctl_Tr127" totalcount="4" value="ATGCCCCAATTAAATCCCGCCCCTTGATTTGCTATCCTAGTTTTTTCCTGATTAATTTTCCTAACGATTATTCCATCTAAAGTATTAAAACACATTTTTAATAACGAACCTAAAACACTTAACGTTACAAAACCTAAAACTGAACCCTGAAATTGACCATGGCACTAAACTTCTTTGATCAATTCATAAGCCCCACATTCCTAGGAATTCCTTTAATTGCTATTGCCCTTACTCTCCCATGGGTTCTTTATCCTTCTCCATCCAGCCGATGACTAAACAACCGAATTATTACATTACAATCCTGATTCATTAACCGTTTTACTCAACAGCTTCTAATTCCTCTAAATCCTGGCGGCCACAAATGAGCCCTACTATTAACCTCCCTAATAATCTTTCTTTTATCTATTAACTTATTAGGGCTTCTCCCCTATACCTTCACCCCTACCACACAGCTATCACTAAACATAGGCCTTGCCGCCCCACTTTGACTAGCTACAGTTATTATTGGTCTACGTAACCAACCCACCGCAGCCCTTGGCCACCTCCTTCCAGAAGGAACCCCAACACCACTAATCCCCATCCTCATTATTATCGAAACTATTAGTCTATTTATTCGACCTCTAGCCCTAGGAGTACGGTTAACAGCCAACCTCACAGCAGGACACCTTCTTATTCAACTTATCGCTACTGCAGCCTTCGTCCTCCTGCCTACAATAACAACTGTAGCACTCCTAACTGCTACGATCCTATTCTTACTAACCCTTCTTGAAATTGCAGTAGCCATAATTCAAG"/>
                        <sequence id="seq_ctl_Tr128" taxon="ctl_Tr128" totalcount="4" value="ATGCCCCAATTAAATCCCGCCCCTTGATTTGCTATCCTAGTTTTTTCCTGATTAATTTTCCTAACGATTATTCCATCTAAAGTATTAAAACACATTTTTAATAACGAACCTAAAACACTTAACGTTACAAAACCTAAAACTGAACCCTGAAATTGACCATGGCACTAAACTTCTTTGATCAATTCATAAGCCCCACATTCCTAGGAATTCCTTTAATTGCTATTGCCCTTACTCTCCCATGGGTTCTTTATCCTTCTCCATCCAGCCGATGACTAAACAACCGAATTATTACATTACAATCCTGATTCATTAACCGTTTTACTCAACAGCTTCTAATTCCTCTAAATCCTGGCGGCCACAAATGAGCCCTACTATTAACCTCCCTAATAATCTTTCTTTTATCTATTAACTTATTAGGGCTTCTCCCCTATACCTTCACCCCCACCACACAGCTATCACTAAACATAGGCCTTGCCGCCCCACTTTGACTAGCTACAGTTATTATTGGTCTACGTAACCAACCCACCGCAGCCCTTGGCCACCTCCTTCCAGAAGGAACCCCAACACCACTAATCCCCATCCTCATTATTATCGAAACTATTAGTCTATTTATTCGACCTCTAGCCCTAGGAGTACGGTTAACAGCCAACCTCACAGCAGGACACCTTCTTATTCAACTTATCGCTACTGCAGCCTTCGTCCTCCTGCCTACAATAACAACTGTAGCACTCCTAACTGCTACAATCCTATTCTTACTAACCCTTCTTGAAATTGCAGTAGCCATAATTCAAG"/>
                        <sequence id="seq_ctl_Tr129" taxon="ctl_Tr129" totalcount="4" value="ATGCCCCAATTAAATCCCGCCCCTTGATTTGCTATCCTAGTTTTTTCCTGATTAATTTTCCTAACGATTATTCCATCTAAAGTATTAAAACACATTTTTAATAACGAACCTAAAACACTTAACGTTACAAAACCTAAAACTGAACCCTGAAATTGACCATGGCACTAAACTTCTTTGATCAATTCATAAGCCCCACATTCCTAGGAATTCCTTTAATTGCTATTGCCCTTACTCTCCCATGGGTTCTTTATCCTTCTCCATCCAGCCGATGACTAAACAACCGAATTATTACATTACAATCCTGATTCATTAACCGTTTTACTCAACAGCTTCTAATTCCTCTAAATCCTGGCGGCCACAAATGAGCCCTACTATTAACCTCCCTAATAATCTTTCTTTTATCTATTAACTTATTAGGGCTTCTCCCCTATACCTTCACCCCCACCACACAGCTATCACTAAACATAGGCCTTGCCGCCCCACTTTGACTAGCTACAGTTATTATTGGTCTACGTAACCAACCCACCGCAGCCCTTGGCCACCTCCTTCCAGAAGGAACCCCAACACCACTAATCCCCATCCTCATTATTATCGAAACTATTAGTCTATTTATTCGACCTCTAGCCCTAGGAGTACGGTTAACAGCCAACCTCACAGCAGGACACCTTCTTATTCAACTTATCGCTACTGCAGCCTTCGTCCTCCTGCCTACAATAACAACTGTAGCACTCCTAACTGCTACAATCCTATTCTTACTAACCCTTCTTGAAATTGCAGTAGCCATAATTCAAG"/>
                        <sequence id="seq_ctl_Tr130" taxon="ctl_Tr130" totalcount="4" value="ATGCCCCAATTAAATCCCGCCCCTTGATTTGCTATCCTAGTTTTTTCCTGATTAATTTTCCTAACGATTATTCCATCTAAAGTATTAAAACACATTTTTAATAACGAACCTAAAACACTTAACGTTACAAAACCTAAAACTGAACCCTGAAATTGACCATGGCACTAAACTTCTTTGATCAATTCATAAGCCCCACATTCCTAGGAATTCCTTTAATTGCTATTGCCCTTACTCTCCCATGGGTTCTTTATCCTTCTCCATCCAGCCGATGACTAAACAACCGAATTATTACATTACAATCCTGATTCATTAACCGTTTTACTCAACAGCTTCTAATTCCTCTAAATCCTGGCGGCCACAAATGAGCCCTACTATTAACCTCCCTAATAATCTTTCTTTTATCTATTAACTTATTAGGGCTTCTCCCCTATACCTTCACCCCCACCACACAGCTATCACTAAACATAGGCCTTGCCGCCCCACTTTGACTAGCTACAGTTATTATTGGTCTACGTAACCAACCCACCGCAGCCCTTGGCCACCTCCTTCCAGAAGGAACCCCAACACCACTAATCCCCATCCTCATTATTATCGAAACTATTAGTCTATTTATTCGACCTCTAGCCCTAGGAGTACGGTTAACAGCCAACCTCACAGCAGGACACCTTCTTATTCAACTTATCGCTACTGCAGCCTTCGTCCTCCTGCCTACAATAACAACTGTAGCACTCCTAACTGCTACAATCCTATTCTTACTAACCCTTCTTGAAATTGCAGTAGCCATAATTCAAG"/>
                        <sequence id="seq_ctl_Tr138" taxon="ctl_Tr138" totalcount="4" value="ATGCCCCAATTAAATCCCGCCCCTTGATTTGCTATCCTAGTTTTTTCCTGATTAATTTTCCTAACGATTATTCCATCTAAAGTATTAAAACACATTTTTAATAACGAACCTAAAACACTTAACGTTACAAAACCTAAAACTGAACCCTGAAATTGACCATGGCACTAAACTTCTTTGATCAATTCATAAGCCCCACATTCCTAGGAATTCCTTTAATTGCTATTGCCCTTACTCTCCCATGGGTTCTTTATCCTTCTCCATCCAGCCGATGACTAAACAACCGAATTATTACATTACAATCCTGATTCATTAACCGTTTTACTCAACAGCTTCTAATTCCTCTAAATCCTGGCGGCCACAAATGAGCCCTACTATTAACCTCCCTAATAATCTTTCTTTTATCTATTAACTTATTAGGGCTTCTCCCCTATACCTTCACCCCCACCACACAGCTATCACTAAACATAGGCCTTGCCGCCCCACTTTGACTAGCTACAGTTATTATTGGTCTACGTAACCAACCCACCGCAGCCCTTGGCCACCTCCTTCCAGAAGGAACCCCAACACCACTAATCCCCATCCTCATTATTATCGAAACTATTAGTCTATTTATTCGACCTCTAGCCCTAGGAGTACGGTTAACAGCCAACCTCACAGCAGGACACCTTCTTATTCAACTTATCGCTACTGCAGCCTTCGTCCTCCTGCCTACAATAACAACTGTAGCACTCCTAACTGCTACAATCCTATTCTTACTAACCCTTCTTGAAATTGCAGTAGCCATAATTCAAG"/>
                        <sequence id="seq_ctl_Tr14_" taxon="ctl_Tr14_" totalcount="4" value="ATGCCCCAATTAAATCCCGCCCCTTGATTTGCTATCCTAGTTTTTTCCTGATTAATTTTCCTAACGATTATTCCATCTAAAGTATTAAAACACATTTTTAATAACGAACCTAAAACACTTAACGTTACAAAACCTAAAACTGAACCCTGAAATTGACCATGGCACTAAACTTCTTTGATCAATTCATAAGCCCCACATTCCTAGGAATTCCTTTAATTGCTATTGCCCTTACTCTCCCATGGGTTCTTTATCCTTCTCCATCCAGCCGATGACTAAACAACCGAATTATTACATTACAATCCTGATTCATTAACCGTTTTACTCAACAACTTCTAATTCCTCTAAACCCTGGCGGCCACAAATGAGCCCTACTATTAACCTCCCTAATAATCTTTCTTTTATCTATTAACTTATTAGGGCTTCTCCCCTATACCTTCACCCCCACCACACAGCTATCACTAAACATAGGCCTTGCCGCCCCACTTTGACTAGCTACAGTTATTATTGGTCTACGTAACCAACCCACCGCAGCCCTTGGCCACCTCCTTCCAGAAGGAACCCCAACACCACTAATCCCCATCCTCATTATTATCGAAACTATTAGTCTATTTATTCGACCTCTAGCCCTCGGAGTACGGTTAACAGCCAACCTCACAGCAGGACACCTTCTTATTCAACTTATCGCTACTGCAGCCTTCGTCCTCCTGCCTACAATAACAACTGTAGCACTCCTAACTGCTACAATCCTATTCTTACTAACCCTTCTTGAAATTGCAGTAGCCATAATTCAAG"/>
                        <sequence id="seq_ctl_Tr32_" taxon="ctl_Tr32_" totalcount="4" value="ATGCCCCAATTAAATCCCGCCCCTTGATTTGCTATCCTAGTTTTTTCCTGATTAATTTTCCTAACGATTATTCCATCTAAAGTATTAAAACACATTTTTAATAACGAACCTAAAACACTTAACGTTACAAAACCTAAAACTGAACCCTGAAATTGACCATGGCACTAAACTTCTTTGATCAATTCATAAGCCCCACATTCCTAGGAATTCCTTTAATTGCTATTGCCCTTACTCTCCCATGGGTTCTTTATCCTTCTCCATCCAGCCGATGACTAAACAACCGAATTATTACATTACAATCCTGATTCATTAACCGTTTTACTCAACAGCTTCTAATTCCTCTAAATCCTGGCGGCCACAAATGAGCCCTACTATTAACCTCCCTAATAATCTTTCTTTTATCTATTAACTTATTAGGGCTTCTCCCCTATACCTTCACCCCCACCACACAGCTATCACTAAACATAGGCCTTGCCGCCCCACTTTGACTAGCTACAGTTATTATTGGTCTACGTAACCAACCCACCGCAGCCCTTGGCCACCTCCTTCCAGAAGGAACCCCAACACCACTAATCCCCATCCTCATTATTATCGAAACTATTAGTCTATTTATTCGACCTCTAGCCCTAGGAGTACGGTTAACAGCCAACCTCACAGCAGGACACCTTCTTATTCAACTTATCGCTACTGCAGCCTTCGTCCTCCTGCCTACAATAACAACTGTAGCACTCCTAACTGCTACAATCCTATTCTTACTAACCCTTCTTGAAATTGCAGTAGCCATAATTCAAG"/>
                        <sequence id="seq_ctl_Tr33_" taxon="ctl_Tr33_" totalcount="4" value="ATGCCCCAATTAAATCCCGCCCCTTGATTTGCTATCCTAGTTTTTTCCTGATTAATTTTCCTAACGATTATTCCATCTAAAGTATTAAAACACATTTTTAATAACGAACCTAAAACACTTAACGTTACAAAACCTAAAACTGAACCCTGAAATTGACCATGGCACTAAACTTCTTTGATCAATTCATAAGCCCCACATTCCTAGGAATTCCTTTAATTGCTATTGCCCTTACTCTCCCATGGGTTCTTTATCCTTCTCCATCCAGCCGATGACTAAACAACCGAATTATTACATTACAATCCTGATTCATTAACCGTTTTACTCAACAGCTTCTAATTCCTCTAAATCCTGGCGGCCACAAATGAGCCCTACTATTAACCTCCCTAATAATCTTTCTTTTATCTATTAACTTATTAGGGCTTCTCCCCTATACCTTCACCCCCACCACACAGCTATCACTAAACATAGGCCTTGCCGCCCCACTTTGACTAGCTACAGTTATTATTGGTCTACGTAACCAACCCACCGCAGCCCTTGGCCACCTCCTTCCAGAAGGAACCCCAACACCACTAATCCCCATCCTCATTATTATCGAAACTATTAGTCTATTTATTCGACCTCTAGCCCTAGGAGTACGGTTAACAGCCAACCTCACAGCAGGACACCTTCTTATTCAACTTATCGCTACTGCAGCCTTCGTCCTCCTGCCTACAATAACAACTGTAGCACTCCTAACTGCTACAATCCTATTCTTACTAACCCTTCTTGAAATTGCAGTAGCCATAATTCAAG"/>
                        <sequence id="seq_ctl_Tr3_" taxon="ctl_Tr3_" totalcount="4" value="ATGCCCCAATTAAATCCCGCCCCTTGATTTGCTATCCTAGTTTTTTCCTGATTAATTTTCCTAACGATTATTCCATCTAAAGTATTAAAACACATTTTTAATAACGAACCTAAAACACTTAACGTTACAAAACCTAAAACTGAACCCTGAAATTGACCATGGCACTAAACTTCTTTGATCAATTCATAAGCCCCACATTCCTAGGAATTCCTTTAATTGCTATTGCCCTTACTCTCCCATGGGTTCTTTATCCTTCTCCATCCAGCCGATGACTAAACAACCGAATTATTACATTACAATCCTGATTCATTAACCGTTTTACTCAACAGCTTCTAATTCCTCTAAATCCTGGCGGCCACAAATGAGCCCTACTATTAACCTCCCTAATAATCTTTCTTTTATCTATTAACTTATTAGGGCTTCTCCCCTATACCTTCACCCCCACCACACAGCTATCACTAAACATAGGCCTTGCCGCCCCACTTTGACTAGCTACAGTTATTATTGGTCTACGTAACCAACCCACCGCAGCCCTTGGCCACCTCCTTCCAGAAGGAACCCCAACACCACTAATCCCCATCCTCATTATTATCGAAACTATTAGTCTATTTATTCGACCTCTAGCCCTAGGAGTACGGTTAACAGCCAACCTCACAGCAGGACACCTTCTTATTCAACTTATCGCTACTGCAGCCTTCGTCCTCCTGCCTACAATAACAACTGTAGCACTCCTAACTGCTACAATCCTATTCTTACTAACCCTTCTTGAAATTGCAGTAGCCATAATTCAAG"/>
                        <sequence id="seq_ctl_Tr51_" taxon="ctl_Tr51_" totalcount="4" value="ATGCCCCAATTAAATCCCGCCCCTTGATTTGCTATCCTAGTTTTTTCCTGATTAATTTTCCTAACGATTATTCCATCTAAAGTATTAAAACACATTTTTAATAACGAACCTAAAACACTTAACGTTACAAAACCTAAAACTGAACCCTGAAATTGACCATGGCACTAAACTTCTTTGATCAATTCATAAGCCCCACATTCCTAGGAATTCCTTTAATTGCTATTGCCCTTACTCTCCCATGGGTTCTTTATCCTTCTCCATCCAGCCGATGACTAAACAACCGAATTATTACATTACAATCCTGATTCATTAACCGTTTTACTCAACAGCTTCTAATTCCTCTAAATCCTGGCGGCCACAAATGAGCCCTACTATTAACCTCCCTAATAATCTTTCTTTTATCTATTAACTTATTAGGGCTTCTCCCCTATACCTTCACCCCCACCACACAGCTATCACTAAACATAGGCCTTGCCGCCCCACTTTGACTAGCTACAGTTATTATTGGTCTACGTAACCAACCCACCGCAGCCCTTGGCCACCTCCTTCCAGAAGGAACCCCAACACCACTAATCCCCATCCTCATTATTATCGAAACTATTAGTCTATTTATTCGACCTCTAGCCCTAGGAGTACGGTTAACAGCCAACCTCACAGCAGGACACCTTCTTATTCAACTTATCGCTACTGCAGCCTTCGTCCTCCTGCCTACAATAACAACTGTAGCACTCCTAACTGCTACAATCCTATTCTTACTAACCCTTCTTGAAATTGCAGTAGCCATAATTCAAG"/>
                        <sequence id="seq_ctl_Tr59_" taxon="ctl_Tr59_" totalcount="4" value="ATGCCCCAATTAAATCCCGCCCCTTGATTTGCTATCCTAGTTTTTTCCTGATTAATTTTCCTAACGATTATTCCATCTAAAGTATTAAAACACATTTTTAATAACGAACCTAAAACACTTAACGTTACAAAACCTAAAACTGAACCCTGAAATTGACCATGGCACTAAACTTCTTTGATCAATTCATAAGCCCCACATTCCTAGGAATTCCTTTAATTGCTATTGCCCTTACTCTCCCATGGGTTCTTTATCCTTCTCCATCCAGCCGATGACTAAACAACCGAATTATTACATTACAATCCTGATTCATTAACCGTTTTACTCAACAGCTTCTAATTCCTCTAAATCCTGGCGGCCACAAATGAGCCCTACTATTAACCTCCCTAATAATCTTTCTTTTATCTATTAACTTATTAGGGCTTCTCCCCTATACCTTCACCCCCACCACACAGCTATCACTAAACATAGGCCTTGCCGCCCCACTTTGACTAGCTACAGTTATTATTGGTCTACGTAACCAACCCACCGCAGCCCTTGGCCACCTCCTTCCAGAAGGAACCCCAACACCACTAATCCCCATCCTCATTATTATCGAAACTATTAGTCTATTTATTCGACCTCTAGCCCTAGGAGTACGGTTAACAGCCAACCTCACAGCAGGACACCTTCTTATTCAACTTATCGCTACTGCAGCCTTCGTCCTCCTGCCTACAATAACAACTGTAGCACTCCTAACTGCTACAATCCTATTCTTACTAACCCTTCTTGAAATTGCAGTAGCCATAATTCAAG"/>
                        <sequence id="seq_ctl_Tr60_" taxon="ctl_Tr60_" totalcount="4" value="ATGCCCCAATTAAATCCCGCCCCTTGATTTGCTATCCTAGTTTTTTCCTGATTAATTTTCCTAACGATTATTCCATCTAAAGTATTAAAACACATTTTTAATAACGAACCTAAAACACTTAACGTTACAAAACCTAAAACTGAACCCTGAAATTGACCATGGCACTAAACTTCTTTGATCAATTCATAAGCCCCACATTCCTAGGAATTCCTTTAATTGCTATTGCCCTTACTCTCCCATGGGTTCTTTATCCTTCTCCATCCAGCCGATGACTAAACAACCGAATTATTACATTACAATCCTGATTCATTAACCGTTTTACTCAACAGCTTCTAATTCCTCTAAATCCTGGCGGCCACAAATGAGCCCTACTATTAACCTCCCTAATAATCTTTCTTTTATCTATTAACTTATTAGGGCTTCTCCCCTATACCTTCACCCCCACCACACAGCTATCACTAAACATAGGCCTTGCCGCCCCACTTTGACTAGCTACAGTTATTATTGGTCTACGTAACCAACCCACCGCAGCCCTTGGCCACCTCCTTCCAGAAGGAACCCCAACACCACTAATCCCCATCCTCATTATTATCGAAACTATTAGTCTATTTATTCGACCTCTAGCCCTAGGAGTACGGTTAACAGCCAACCTCACAGCAGGACACCTTCTTATTCAACTTATCGCTACTGCAGCCTTCGTCCTCCTGCCTACAATAACAACTGTAGCACTCCTAACTGCTACAATCCTATTCTTACTAACCCTTCTTGAAATTGCAGTAGCCATAATTCAAG"/>
                        <sequence id="seq_ctl_Tr61_" taxon="ctl_Tr61_" totalcount="4" value="ATGCCCCAATTAAATCCCGCCCCTTGATTTGCTATCCTAGTTTTTTCCTGATTAATTTTCCTAACGATTATTCCATCTAAAGTATTAAAACACATTTTTAATAACGAACCTAAAACACTTAACGTTACAAAACCTAAAACTGAACCCTGAAATTGACCATGGCACTAAACTTCTTTGATCAATTCATAAGCCCCACATTCCTAGGAATTCCTTTAATTGCTATTGCCCTTACTCTCCCATGGGTTCTTTATCCTTCTCCATCCAGCCGATGACTAAACAACCGAATTATTACATTACAATCCTGATTCATTAACCGTTTTACTCAACAGCTTCTAATTCCTCTAAATCCTGGCGGCCACAAATGAGCCCTACTATTAACCTCCCTAATAATCTTTCTTTTATCTATTAACTTATTAGGGCTTCTCCCCTATACCTTCACCCCCACCACACAGCTATCACTAAACATAGGCCTTGCCGCCCCACTTTGACTAGCTACAGTTATTATTGGTCTACGTAACCAACCCACCGCAGCCCTTGGCCACCTCCTTCCAGAAGGAACCCCAACACCACTAATCCCCATCCTCATTATTATCGAAACTATTAGTCTATTTATTCGACCTCTAGCCCTAGGAGTACGGTTAACAGCCAACCTCACAGCAGGACACCTTCTTATTCAACTTATCGCTACTGCAGCCTTCGTCCTCCTGCCTACAATAACAACTGTAGCACTCCTAACTGCTACAATCCTATTCTTACTAACCCTTCTTGAAATTGCAGTAGCCATAATTCAAG"/>
                        <sequence id="seq_ctl_Tr62_" taxon="ctl_Tr62_" totalcount="4" value="ATGCCCCAATTAAATCCCGCCCCTTGATTTGCTATCCTAGTTTTTTCCTGATTAATTTTCCTAACGATTATTCCATCTAAAGTATTAAAACACATTTTTAATAACGAACCTAAAACACTTAACGTTACAAAACCTAAAACTGAACCCTGAAATTGACCATGGCACTAAACTTCTTTGATCAATTCATAAGCCCCACATTCCTAGGAATTCCTTTAATTGCTATTGCCCTTACTCTCCCATGGGTTCTTTATCCTTCTCCATCCAGCCGATGACTAAACAACCGAATTATTACATTACAATCCTGATTCATTAACCGTTTTACTCAACAGCTTCTAATTCCTCTAAATCCTGGCGGCCACAAATGAGCCCTACTATTAACCTCCCTAATAATCTTTCTTTTATCTATTAACTTATTAGGGCTTCTCCCCTATACCTTCACCCCCACCACACAGCTATCACTAAACATAGGCCTTGCCGCCCCACTTTGACTAGCTACAGTTATTATTGGTCTACGTAACCAACCCACCGCAGCCCTTGGCCACCTCCTTCCAGAAGGAACCCCAACACCACTAATCCCCATCCTCATTATTATCGAAACTATTAGTCTATTTATTCGACCTCTAGCCCTAGGAGTACGGTTAACAGCCAACCTCACAGCAGGACACCTTCTTATTCAACTTATCGCTACTGCAGCCTTCGTCCTCCTGCCTACAATAACAACTGTAGCACTCCTAACTGCTACAATCCTATTCTTACTAACCCTTCTTGAAATTGCAGTAGCCATAATTCAAG"/>
                        <sequence id="seq_ctl_Tr69_" taxon="ctl_Tr69_" totalcount="4" value="ATGCCCCAATTAAATCCCGCCCCTTGATTTGCTATCCTAGTTTTTTCCTGATTAATTTTCCTAACGATTATTCCATCTAAAGTATTAAAACACATTTTTAATAACGAACCTAAAACACTTAACGTTACAAAACCTAAAACTGAACCCTGAAATTGACCATGGCACTAAACTTCTTTGATCAATTCATAAGCCCCACATTCCTAGGAATTCCTTTAATTGCTATTGCCCTTACTCTCCCATGGGTTCTTTATCCTTCTCCATCCAGCCGATGACTAAACAACCGAATTATTACATTACAATCCTGATTCATTAACCGTTTTACTCAACAGCTTCTAATTCCTCTAAATCCTGGCGGCCACAAATGAGCCCTACTATTAACCTCCCTAATAATCTTTCTTTTATCTATTAACTTATTAGGGCTTCTCCCCTATACCTTCACCCCCACCACACAGCTATCACTAAACATAGGCCTTGCCGCCCCACTTTGACTAGCTACAGTTATTATTGGTCTACGTAACCAACCCACCGCAGCCCTTGGCCACCTCCTTCCAGAAGGAACCCCAACACCACTAATCCCCATCCTCATTATTATCGAAACTATTAGTCTATTTATTCGACCTCTAGCCCTAGGAGTACGGTTAACAGCCAACCTCACAGCAGGACACCTTCTTATTCAACTTATCGCTACTGCAGCCTTCGTCCTCCTGCCTACAATAACAACTGTAGCACTCCTAACTGCTACAATCCTATTCTTACTAACCCTTCTTGAAATTGCAGTAGCCATAATTCAAG"/>
                        <sequence id="seq_ctl_Tr70_" taxon="ctl_Tr70_" totalcount="4" value="ATGCCCCAATTAAATCCCGCCCCTTGATTTGCTATCCTAGTTTTTTCCTGATTAATTTTCCTAACGATTATTCCATCTAAAGTATTAAAACACATTTTTAATAACGAACCTAAAACACTTAACGTTACAAAACCTAAAACTGAACCCTGAAATTGACCATGGCACTAAACTTCTTTGATCAATTCATAAGCCCCACATTCCTAGGAATTCCTTTAATTGCTATTGCCCTTACTCTCCCATGGGTTCTTTATCCTTCTCCATCCAGCCGATGACTAAACAACCGAATTATTACATTACAATCCTGATTCATTAACCGTTTTACTCAACAGCTTCTAATTCCTCTAAATCCTGGCGGCCACAAATGAGCCCTACTATTAACCTCCCTAATAATCTTTCTTTTATCTATTAACCTATTAGGGCTTCTCCCCTATACCTTCACCCCCACCACACAGCTATCACTAAACATAGGCCTTGCCGCCCCACTTTGACTAGCTACAGTTATTATTGGTCTACGTAACCAACCCACCGCAGCCCTTGGCCACCTCCTTCCAGAAGGAACCCCAACACCACTAATCCCCATCCTCATTATTATCGAAACTATTAGTCTATTTATTCGACCTCTAGCCCTAGGAGTACGGTTAACAGCCAACCTCACAGCAGGACACCTTCTTATTCAACTTATCGCTACTGCAGCCTTCGTCCTCCTGCCTACAATAACAACTGTAGCACTCCTAACTGCTACAATCCTATTCTTACTAACCCTTCTTGAAATTGCAGTAGCCATAATTCAAG"/>
                        <sequence id="seq_ctl_Tr7_" taxon="ctl_Tr7_" totalcount="4" value="ATGCCCCAATTAAATCCCGCCCCTTGATTTGCTATCCTAGTTTTTTCCTGATTAATTTTCCTAACGATTATTCCATCTAAAGTATTAAAACACATTTTTAATAACGAACCTAAAACACTTAACGTTACAAAACCTAAAACTGAACCCTGAAATTGACCATGGCACTAAACTTCTTTGATCAATTCATAAGCCCCACATTCCTAGGAATTCCTTTAATTGCTATTGCCCTTACTCTCCCATGGGTTCTTTATCCTTCTCCATCCAGCCGATGACTAAACAACCGAATTATTACATTACAATCCTGATTCATTAACCGTTTTACTCAACAGCTTCTAATTCCTCTAAATCCTGGCGGCCACAAATGAGCCCTACTATTAACCTCCCTAATAATCTTTCTTTTATCTATTAACTTATTAGGGCTTCTCCCCTATACCTTCACCCCCACCACACAGCTATCACTAAACATAGGCCTTGCCGCCCCACTTTGACTAGCTACAGTTATTATTGGTCTACGTAACCAACCCACCGCAGCCCTTGGCCACCTCCTTCCAGAAGGAACCCCAACACCACTAATCCCCATCCTCATTATTATCGAAACTATTAGTCTATTTATTCGACCTCTAGCCCTAGGAGTACGGTTAACAGCCAACCTCACAGCAGGACACCTTCTTATTCAACTTATCGCTACTGCAGCCTTCGTCCTCCTGCCTACAATAACAACTGTAGCACTCCTAACTGCTACAATCCTATTCTTACTAACCCTTCTTGAAATTGCAGTAGCCATAATTCAAG"/>
                        <sequence id="seq_ctl_Tr96_" taxon="ctl_Tr96_" totalcount="4" value="ATGCCCCAATTAAATCCCGCCCCTTGATTTGCTATCCTAGTTTTTTCCTGATTAATTTTCCTAACGATTATTCCATCTAAAGTATTAAAACACATTTTTAATAACGAACCTAAAACACTTAACGTTACAAAACCTAAAACTGAACCCTGAAATTGACCATGGCACTAAACTTCTTTGATCAATTCATAAGCCCCACATTCCTAGGAATTCCTTTAATTGCTATTGCCCTTACTCTCCCATGGGTTCTTTATCCTTCTCCATCCAGCCGATGACTAAACAACCGAATTATTACATTACAATCCTGATTCATTAACCGTTTTACTCAACAGCTTCTAATTCCTCTAAATCCTGGCGGCCACAAATGAGCCCTACTATTAACCTCCCTAATAATCTTTCTTTTATCTATTAACTTATTAGGGCTTCTCCCCTATACCTTCACCCCCACCACACAGCTATCACTAAACATAGGCCTTGCCGCCCCACTTTGACTAGCTACAGTTATTATTGGTCTACGTAACCAACCCACCGCAGCCCTTGGCCACCTCCTTCCAGAAGGAACCCCAACACCACTAATCCCCATCCTCATTATTATCGAAACTATTAGTCTATTTATTCGACCTCTAGCCCTAGGAGTACGGTTAACAGCCAACCTCACAGCAGGACACCTTCTTATTCAACTTATCGCTACTGCAGCCTTCGTCCTCCTGCCTACAATAACAACTGTAGCACTCCTAACTGCTACAATCCTATTCTTACTAACCCTTCTTGAAATTGCAGTAGCCATAATTCAAG"/>
                        <sequence id="seq_jac_Tr" taxon="jac_Tr" totalcount="4" value="ATGCCCCAATTAAATCCCGCCCCTTGATTTGCTATCCTAGTTTTTTCCTGATTAATTTTCCTAACGATTATTCCATCTAAAGTATTAAAACACATTTTTAATAACGAACCTAAAACACTTAACGTTACAAAACCTAAAACTGAACCCTGAAATTGACCATGGCACTAAACTTCTTTGATCAATTCATAAGCCCCACATTCCTAGGAATTCCTTTAATTGCTATTGCCCTTACCCTCCCATGGGTTCTTTATCCTTCTCCATCCAGCCGATGACTAAACAACCGAATTATTACATTACAATCCTGATTCATTAACCGTTTTACTCAACAGCTTCTAATTCCTCTAAATCCTGGCGGCCACAAATGAGCCCTACTATTAACCTCCCTAATAATCTTTCTTTTATCTATTAACTTATTAGGGCTTCTCCCCTATACCTTCACCCCCACCACACAGCTATCACTAAACATAGGCCTTGCCGCCCCACTTTGACTAGCTACAGTTATTATTGGCCTACGTAACCAACCCACCGCAGCCCTTGGCCACCTCCTTCCAGAAGGAACCCCAACACCACTAATCCCCATCCTCATTATTATCGAAACTATTAGTCTATTTATTCGACCTCTAGCCCTAGGAGTACGGTTAACAGCCAACCTCACAGCAGGACACCTTCTTATTCAACTTATCGCTACTGCAGCCTTCGTCCTCCTGCCTACAATAACAACTGTAGCACTCCTAACTGCTACAATCCTATTCTTACTAACCCTTCTTGAAATTGCAGTAGCCATAATTCAAG"/>
                        <sequence id="seq_jac_Tr100" taxon="jac_Tr100" totalcount="4" value="ATGCCCCAATTAAATCCCGCCCCTTGATTTGCTATCCTAGTTTTTTCCTGATTAATTTTCCTAACGATTATTCCATCTAAAGTATTAAAACACATTTTTAATAACGAACCTAAAACACTTAACGTTACAAAACCTAAAACTGAACCCTGAAATTGACCATGGCACTAAACTTCTTTGATCAATTCATAAGCCCCACATTCCTAGGAATTCCTTTAATTGCTATTGCCCTTACCCTCCCATGGGTTCTTTATCCTTCTCCATCCAGCCGATGACTAAACAACCGAATTATTACATTACAATCCTGATTCATTAACCGTTTTACTCAACAGCTTCTAATTCCTCTAAATCCTGGCGGCCACAAATGAGCCCTACTATTAACCTCCCTAATAATCTTTCTTTTATCTATTAACTTATTAGGGCTTCTCCCCTATACCTTCACCCCCACCACACAGCTATCACTAAACATAGGCCTTGCCGCCCCACTTTGACTAGCTACAGTTATTATTGGCCTACGTAACCAACCCACCGCAGCCCTTGGCCACCTCCTTCCAGAAGGAACCCCAACACCACTAATCCCCATCCTCATTATTATCGAAACTATTAGTCTATTTATTCGACCTCTAGCCCTAGGAGTACGGTTAACAGCCAACCTCACAGCAGGACACCTTCTTATTCAACTTATCGCTACTGCAGCCTTCGTCCTCCTGCCTACAATAACAACTGTAGCACTCCTAACTGCTACAATCCTATTCTTACTAACCCTTCTTGAAATTGCAGTAGCCATAATTCAAG"/>
                        <sequence id="seq_jac_Tr101" taxon="jac_Tr101" totalcount="4" value="ATGCCCCAATTAAATCCCGCCCCTTGATTTGCTATCCTAGTTTTTTCCTGATTAATTTTCCTAACGATTATTCCATCTAAAGTATTAAAACACATTTTTAATAACGAACCTAAAACACTTAACGTTACAAAACCTAAAACTGAACCCTGAAATTGACCATGGCACTAAACTTCTTTGATCAATTCATAAGCCCCACATTCCTAGGAATTCCTTTAATTGCTATTGCCCTTACCCTCCCATGGGTTCTTTATCCTTCTCCATCCAGCCGATGACTAAACAACCGAATTATTACATTACAATCCTGATTCATTAACCGTTTTACTCAACAGCTTCTAATTCCTCTAAATCCTGGCGGCCACAAATGAGCCCTACTATTAACCTCCCTAATAATCTTTCTTTTATCTATTAACTTATTAGGGCTTCTCCCCTATACCTTCACCCCCACCACACAGCTATCACTAAACATAGGCCTTGCCGCCCCACTTTGACTAGCTACAGTTATTATTGGCCTACGTAACCAACCCACCGCAGCCCTTGGCCACCTCCTTCCAGAAGGAACCCCAACACCACTAATCCCCATCCTCATTATTATCGAAACTATTAGTCTATTTATTCGACCTCTAGCCCTAGGAGTACGGTTAACAGCCAACCTCACAGCAGGACACCTTCTTATTCAACTTATCGCTACTGCAGCCTTCGTCCTCCTGCCTACAATAACAACTGTAGCACTCCTAACTGCTACAATCCTATTCTTACTAACCCTTCTTGAAATTGCAGTAGCCATAATTCAAG"/>
                        <sequence id="seq_jac_Tr103" taxon="jac_Tr103" totalcount="4" value="ATGCCCCAATTAAATCCCGCCCCTTGATTTGCTATCCTAGTTTTTTCCTGATTAATTTTCCTAACGATTATTCCATCTAAAGTATTAAAACACATTTTTAATAACGAACCTAAAACACTTAACGTTACAAAACCTAAAACTGAACCCTGAAATTGACCATGGCACTAAACTTCTTTGATCAATTCATAAGCCCCACATTCCTAGGAATTCCTTTAATTGCTATTGCCCTTACCCTCCCATGGGTTCTTTACCCTTCTCCATCCAGCCGATGACTAAACAACCGAATTATTACATTACAATCCTGATTCATTAACCGTTTTACTCAACAGCTTCTAATTCCTCTAAATCCTGGCGGCCACAAATGAGCCCTACTATTAACCTCCCTAATAATCTTTCTTTTATCTATTAACTTATTAGGGCTTCTCCCCTATACCTTCACCCCCACCACACAGCTATCACTAAACATAGGCCTTGCCGCCCCACTTTGACTAGCTACAGTTATTATTGGCCTACGTAACCAACCCACCGCAGCCCTTGGCCACCTCCTTCCAGAAGGAACCCCAACACCACTAATCCCCATCCTCATTATTATCGAAACTATTAGTCTATTTATTCGACCTCTAGCCCTAGGAGTACGGTTAACAGCCAACCTCACAGCAGGACACCTTCTTATTCAACTTATCGCTACTGCAGCCTTCGTCCTCCTGCCTACAATAACAACTGTAGCACTCCTAACTGCTACAATCCTATTCTTACTAACCCTTCTTGAAATTGCAGTAGCCATAATTCAAG"/>
                        <sequence id="seq_jac_Tr104" taxon="jac_Tr104" totalcount="4" value="ATGCCCCAATTAAATCCCGCCCCTTGATTTGCTATCCTAGTTTTTTCCTGATTAATTTTCCTAACGATTATTCCATCTAAAGTATTAAAACACATTTTTAATAACGAACCTAAAACACTTAACGTTACAAAACCTAAAACTGAACCCTGAAATTGACCATGGCACTAAACTTCTTTGATCAATTCATAAGCCCCACATTCCTAGGAATTCCTTTAATTGCTATTGCCCTTACCCTCCCATGGGTTCTTTATCCTTCTCCATCCAGCCGATGACTAAACAACCGAATTATTACATTACAATCCTGATTCATTAACCGTTTTACTCAACAGCTTCTAATTCCTCTAAATCCTGGCGGCCACAAATGAGCCCTACTATTAACCTCCCTAATAATCTTTCTTTTATCTATTAACTTATTAGGGCTTCTCCCCTATACCTTCACCCCCACCACACAGCTATCACTAAACATAGGCCTTGCCGCCCCACTTTGACTAGCTACAGTTATTATTGGCCTACGTAACCAACCCACCGCAGCCCTTGGCCACCTCCTTCCAGAAGGAACCCCAACACCACTAATCCCCATCCTCATTATTATCGAAACTATTAGTCTATTTATTCGACCTCTAGCCCTAGGAGTACGGTTAACAGCCAACCTCACAGCAGGACACCTTCTTATTCAACTTATCGCTACTGCAGCCTTCGTCCTCCTGCCTACAATAACAACTGTAGCACTCCTAACTGCTACAATCCTATTCTTACTAACCCTTCTTGAAATTGCAGTAGCCATAATTCAAG"/>
                        <sequence id="seq_jac_Tr105" taxon="jac_Tr105" totalcount="4" value="ATGCCCCAATTAAATCCCGCCCCTTGATTTGCTATCCTAGTTTTTTCCTGATTAATTTTCCTAACGATTATTCCATCTAAAGTATTAAAACACATTTTTAATAACGAACCTAAAACACTTAACGTTACAAAACCTAAAACTGAACCCTGAAATTGACCATGGCACTAAACTTCTTTGATCAATTCATAAGCCCCACATTCCTAGGAATTCCTTTAATTGCTATTGCCCTTACCCTCCCATGGGTTCTTTATCCTTCTCCATCCAGCCGATGACTAAACAACCGAATTATTACATTACAATCCTGATTCATTAACCGCTTTACTCAACAGCTTCTAATTCCTCTAAATCCTGGCGGCCACAAATGAGCCCTACTATTAACCTCCCTAATAATCTTTCTTTTATCTATTAACTTATTAGGGCTTCTCCCCTATACCTTCACCCCCACCACACAGCTATCACTAAACATAGGCCTTGCCGCCCCACTTTGACTAGCTACAGTTATTATTGGCCTACGTAACCAACCCACCGCAGCCCTTGGCCACCTCCTTCCAGAAGGAACCCCAACACCACTAATCCCCATCCTCATTATTATCGAAACTATTAGTCTATTTATTCGACCTCTAGCCCTAGGAGTACGGTTAACAGCCAACCTCACAGCAGGACACCTTCTTATTCAACTTATCGCTACTGCAGCCTTCGTCCTCCTGCCTACAATAACAACTGTAGCACTCCTAACTGCTACAATCCTATTCTTACTAACCCTTCTTGAAATTGCAGTAGCCATAATTCAAG"/>
                        <sequence id="seq_jac_Tr114" taxon="jac_Tr114" totalcount="4" value="ATGCCCCAATTAAATCCCGCCCCTTGATTTGCTATCCTAGTTTTTTCCTGATTAATTTTCCTAACGATTATTCCATCTAAAGTATTAAAACACATTTTTAATAACGAACCTAAAACACTTAACGTTACAAAACCTAAAACTGAACCCTGAAATTGACCATGGCACTAAACTTCTTTGATCAATTCATAAGCCCCACATTCCTAGGAATTCCTTTAATTGCTATTGCCCTTACCCTCCCATGGGTTCTTTATCCTTCTCCATCCAGCCGATGACTAAACAACCGAATTATTACATTACAATCCTGATTCATTAACCGTTTTACTCAACAGCTTCTAATTCCTCTAAATCCTGGCGGCCACAAATGAGCCCTACTATTAACCTCCCTAATAATCTTTCTTTTATCTATTAACTTATTAGGGCTTCTCCCCTATACCTTCACCCCCACCACACAGCTATCACTAAACATAGGCCTTGCCGCCCCACTTTGACTAGCTACAGTTATTATTGGCCTACGTAACCAACCCACCGCAGCCCTTGGCCACCTCCTTCCAGAAGGAACCCCAACACCACTAATCCCCATCCTCATTATTATCGAAACTATTAGTCTATTTATTCGACCTCTAGCCCTAGGAGTACGGTTAACAGCCAACCTCACAGCAGGACACCTTCTTATTCAACTTATCGCCACTGCAGCCTTCGTCCTCCTGCCTACAATAACAACTGTAGCACTCCTAACTGCTACAATCCTATTCTTACTAACCCTTCTTGAAATTGCAGTAGCCATAATTCAAG"/>
                        <sequence id="seq_jac_Tr115" taxon="jac_Tr115" totalcount="4" value="ATGCCCCAATTAAATCCCGCCCCTTGATTTGCTATCCTAGTTTTTTCCTGATTAATTTTCCTAACGATTATTCCATCTAAAGTATTAAAACACATTTTTAATAACGAACCTAAAACACTTAACGTTACAAAACCTAAAACTGAACCCTGAAATTGACCATGGCACTAAACTTCTTTGATCAATTCATAAGCCCCACATTCCTAGGAATTCCTTTAATTGCTATTGCCCTTACCCTCCCATGGGTTCTTTATCCTTCTCCATCCAGCCGATGACTAAACAACCGAATTATTACATTACAATCCTGATTCATTAACCGTTTTACTCAACAGCTTCTAATTCCTCTAAATCCTGGCGGCCACAAATGAGCCCTACTATTAACCTCCCTAATAATCTTTCTTTTATCTATTAACTTATTAGGGCTTCTCCCCTATACCTTCACCCCCACCACACAGCTATCACTAAACATAGGCCTTGCCGCCCCACTTTGACTAGCTACAGTTATTATTGGCCTACGTAACCAACCCACCGCAGCCCTTGGCCACCTCCTTCCAGAAGGAACCCCAACACCACTAATCCCCATCCTCATTATTATCGAAACTATTAGTCTATTTATTCGACCTCTAGCCCTAGGAGTACGGTTAACAGCCAACCTCACAGCAGGACACCTTCTTATTCAACTTATCGCTACTGCAGCCTTCGTCCTCCTGCCTACAATAACAACTGTAGCACTCCTAACTGCTACAATCCTATTCTTACTAACCCTTCTTGAAATTGCAGTAGCCATAATTCAAG"/>
                        <sequence id="seq_jac_Tr116" taxon="jac_Tr116" totalcount="4" value="ATGCCCCAATTAAATCCCGCCCCTTGATTTGCTATCCTAGTTTTTTCCTGATTAATTTTCCTAACGATTATTCCATCTAAAGTATTAAAACACATTTTTAATAACGAACCTAAAACACTTAACGTTACAAAACCTAAAACTGAACCCTGAAATTGACCATGGCACTAAACTTCTTTGATCAATTCATAAGCCCCACATTCCTAGGAATTCCTTTAATTGCTATTGCCCTTACCCTCCCATGGGTTCTTTATCCTTCTCCATCCAGCCGATGACTAAACAACCGAATTATTACATTACAATCCTGATTCATTAACCGTTTTACTCAACAGCTTCTAATTCCTCTAAATCCTGGCGGCCACAAATGAGCCCTACTATTAACCTCCCTAATAATCTTTCTTTTATCTATTAACTTATTAGGGCTTCTCCCCTATACCTTCACCCCCACCACACAGCTATCACTAAACATAGGCCTTGCCGCCCCACTTTGACTAGCTACAGTTATTATTGGCCTACGTAACCAACCCACCGCAGCCCTTGGCCACCTCCTTCCAGAAGGAACCCCAACACCACTAATCCCCATCCTCATTATTATCGAAACTATTAGTCTATTTATTCGACCTCTAGCCCTAGGAGTACGGTTAACAGCCAACCTCACAGCAGGACACCTTCTTATTCAACTTATCGCTACTGCAGCCTTCGTCCTCCTGCCTACAATAACAACTGTAGCACTCCTAACTGCTACAATCCTATTCTTACTAACCCTTCTTGAAATTGCAGTAGCCATAATTCAAG"/>
                        <sequence id="seq_jac_Tr11_" taxon="jac_Tr11_" totalcount="4" value="ATGCCCCAATTAAATCCCGCCCCTTGATTTGCTATCCTAGTTTTTTCCTGATTAATTTTCCTAACGATTATTCCATCTAAAGTATTAAAACACATTTTTAATAACGAACCTAAAACACTTAACGTTACAAAACCTAAAACTGAACCCTGAAATTGACCATGGCACTAAACTTCTTTGATCAATTCATAAGCCCCACATTCCTAGGAATTCCTTTAATTGCTATTGCCCTTACCCTCCCATGGGTTCTTTATCCTTCTCCATCCAGCCGATGACTAAACAACCGAATTATTACATTACAATCCTGATTCATTAACCGTTTTACTCAACAGCTTCTAATTCCTCTAAATCCTGGCGGCCACAAATGAGCCCTACTATTAACCTCCCTAATAATCTTTCTTTTATCTATTAACTTATTAGGGCTTCTCCCCTATACCTTCACCCCCACCACACAGCTATCACTAAACATAGGCCTTGCCGCCCCACTTTGACTAGCTACAGTTATTATTGGCCTACGTAACCAACCCACCGCAGCCCTTGGCCACCTCCTTCCAGAAGGAACCCCAACACCACTAATCCCCATCCTCATTATTATCGAAACTATTAGTCTATTTATTCGACCTCTAGCCCTAGGAGTACGGTTAACAGCCAACCTCACAGCAGGACACCTTCTTATTCAACTTATCGCTACTGCAGCCTTCGTCCTCCTGCCTACAATAACAACTGTAGCACTCCTAACTGCTACAATCCTATTCTTACTAACCCTTCTTGAAATTGCAGTAGCCATAATTCAAG"/>
                        <sequence id="seq_jac_Tr120" taxon="jac_Tr120" totalcount="4" value="ATGCCCCAATTAAATCCCGCCCCTTGATTTGCTATCCTAGTTTTTTCCTGATTAATTTTCCTAACGATTATTCCATCTAAAGTATTAAAACACATTTTTAATAACGAACCTAAAACACTTAACGTTACAAAACCTAAAACTGAACCCTGAAATTGACCATGGCACTAAACTTCTTTGATCAATTCATAAGCCCCACATTCCTAGGAATTCCTTTAATTGCTATTGCCCTTACCCTCCCATGGGTTCTTTATCCTTCTCCATCCAGCCGATGACTAAACAACCGAATTATTACATTACAATCCTGATTCATTAACCGTTTTACTCAACAGCTTCTAATTCCTCTAAATCCTGGCGGCCACAAATGAGCCCTACTATTAACCTCCCTAATAATCTTTCTTTTATCTATTAACTTATTAGGGCTTCTCCCCTATACCTTCACCCCCACCACACAGCTATCACTAAACATAGGCCTTGCCGCCCCACTTTGACTAGCTACAGTTATTATTGGCCTACGTAACCAACCCACCGCAGCCCTTGGCCACCTCCTTCCAGAAGGAACCCCAACACCACTAATCCCCATCCTCATTATTATCGAAACTATTAGTCTATTTATTCGACCTCTAGCCCTAGGAGTACGGTTAACAGCCAACCTCACAGCAGGACACCTTCTTATTCAACTTATCGCTACTGCAGCCTTCGTCCTCCTGCCTACAATAACAACTGTAGCACTCCTAACTGCTACAATCCTATTCTTACTAACCCTTCTTGAAATTGCAGTAGCCATAATTCAAG"/>
                        <sequence id="seq_jac_Tr125" taxon="jac_Tr125" totalcount="4" value="ATGCCCCAATTAAATCCCGCCCCTTGATTTGCTATCCTAGTTTTTTCCTGATTAATTTTCCTAACGATTATTCCATCTAAAGTATTAAAACACATTTTTAATAACGAACCTAAAACACTTAACGTTACAAAACCTAAAACTGAACCCTGAAATTGACCATGGCACTAAACTTCTTTGATCAATTCATAAGCCCCACATTCCTAGGAATTCCTTTAATTGCTATTGCCCTTACCCTCCCATGGGTTCTTTATCCTTCTCCATCCAGCCGATGACTAAACAACCGAATTATTACATTACAATCCTGATTCATTAACCGTTTTACTCAACAGCTTCTAATTCCTCTAAATCCTGGCGGCCACAAATGAGCCCTACTATTAACCTCCCTAATAATCTTTCTTTTATCTATTAACTTATTAGGGCTTCTCCCCTATACCTTCACCCCCACCACACAGCTATCACTAAACATAGGCCTTGCCGCCCCACTTTGACTAGCTACAGTTATTATTGGCCTACGTAACCAACCCACCGCAGCCCTTGGCCACCTCCTTCCAGAAGGAACCCCAACACCACTAATCCCCATCCTCATTATTATCGAAACTATTAGTCTATTTATTCGACCTCTAGCCCTAGGAGTACGGTTAACAGCCAACCTCACAGCAGGACACCTTCTTATTCAACTTATCGCTACTGCAGCCTTCGTCCTCCTGCCTACAATAACAACTGTAGCACTCCTAACTGCTACAATCCTATTCTTACTAACCCTTCTTGAAATTGCAGTAGCCATAATTCAAG"/>
                        <sequence id="seq_jac_Tr126" taxon="jac_Tr126" totalcount="4" value="ATGCCCCAATTAAATCCCGCCCCTTGATTTGCTATCCTAGTTTTTTCCTGATTAATTTTCCTAACGATTATTCCATCTAAAGTATTAAAACACATTTTTAATAACGAACCTAAAACACTTAACGTTACAAAACCTAAAACTGAACCCTGAAATTGACCATGGCACTAAACTTCTTTGATCAATTCATAAGCCCCACATTCCTAGGAATTCCTTTAATTGCTATTGCCCTTACCCTCCCATGGGTTCTTTATCCTTCTCCATCCAGCCGATGACTAAACAACCGAATTATTACATTACAATCCTGATTCATTAACCGTTTTACTCAACAGCTTCTAATTCCTCTAAATCCTGGCGGCCACAAATGAGCCCTACTATTAACCTCCCTAATAATCTTTCTTTTATCTATTAACTTATTAGGGCTTCTCCCCTATACCTTCACCCCCACCACACAGCTATCACTAAACATAGGCCTTGCCGCCCCACTTTGACTAGCTACAGTTATTATTGGCCTACGTAACCAACCCACCGCAGCCCTTGGCCACCTCCTTCCAGAAGGAACCCCAACACCACTAATCCCCATCCTCATTATTATCGAAACTATTAGTCTATTTATTCGACCTCTAGCCCTAGGAGTACGGTTAACAGCCAACCTCACAGCAGGACACCTTCTTATTCAACTTATCGCTACTGCAGCCTTCGTCCTCCTGCCTACAATAACAACTGTAGCACTCCTAACTGCTACAATCCTATTCTTACTAACCCTTCTTGAAATTGCAGTAGCCATAATTCAAG"/>
                        <sequence id="seq_jac_Tr134" taxon="jac_Tr134" totalcount="4" value="ATGCCCCAATTAAATCCCGCCCCTTGATTTGCTATCCTAGTTTTTTCCTGATTAATTTTCCTAACGATTATTCCATCTAAAGTATTAAAACACATTTTTAATAACGAACCTAAAACACTTAACGTTACAAAACCTAAAACTGAACCCTGAAATTGACCATGGCACTAAACTTCTTTGATCAATTCATAAGCCCCACATTCCTAGGAATTCCTTTAATTGCTATTGCCCTTACCCTCCCATGGGTTCTTTATCCTTCTCCATCCAGCCGATGACTAAACAACCGAATTATTACATTACAATCCTGATTCATTAACCGTTTTACTCAACAGCTTCTAATTCCTCTAAATCCTGGCGGCCACAAATGAGCCCTACTATTAACCTCCCTAATAATCTTTCTTTTATCTATTAACTTATTAGGGCTTCTCCCCTATACCTTCACCCCCACCACACAGCTATCACTAAACATAGGCCTTGCCGCCCCACTTTGACTAGCTACAGTTATTATTGGCCTACGTAACCAACCCACCGCAGCCCTTGGCCACCTCCTTCCAGAAGGAACCCCAACACCACTAATCCCCATCCTCATTATTATCGAAACTATTAGTCTATTTATTCGACCTCTAGCCCTAGGAGTACGGTTAACAGCCAACCTCACAGCAGGACACCTTCTTATTCAACTTATCGCTACTGCAGCCTTCGTCCTCCTGCCTACAATAACAACTGTAGCACTCCTAACTGCTACAATCCTATTCTTACTAACCCTTCTTGAAATTGCAGTAGCCATAATTCAAG"/>
                        <sequence id="seq_jac_Tr135" taxon="jac_Tr135" totalcount="4" value="ATGCCCCAATTAAATCCCGCCCCTTGATTTGCTATCCTAGTTTTTTCCTGATTAATTTTCCTAACGATTATTCCATCTAAAGTATTAAAACACATTTTTAATAACGAACCTAAAACACTTAACGTTACAAAACCTAAAACTGAACCCTGAAATTGACCATGGCACTAAACTTCTTTGATCAATTCATAAGCCCCACATTCCTAGGAATTCCTTTAATTGCTATTGCCCTTACCCTCCCATGGGTTCTTTATCCTTCTCCATCCAGCCGATGACTAAACAACCGAATTATTACATTACAATCCTGATTCATTAACCGTTTTACTCAACAGCTTCTAATTCCTCTAAATCCTGGCGGCCACAAATGAGCCCTACTATTAACCTCCCTAATAATCTTTCTTTTATCTATTAACTTATTAGGGCTTCTCCCCTATACCTTCACCCCCACCACACAGCTATCACTAAACATAGGCCTTGCCGCCCCACTTTGACTAGCTACAGTTATTATTGGCCTACGTAACCAACCCACCGCAGCCCTTGGCCACCTCCTTCCAGAAGGAACCCCAACACCACTAATCCCCATCCTCATTATTATCGAAACTATTAGTCTATTTATTCGACCTCTAGCCCTAGGAGTACGGTTAACAGCCAACCTCACAGCAGGACACCTTCTTATTCAACTTATCGCTACTGCAGCCTTCGTCCTCCTGCCTACAATAACAACTGTAGCACTCCTAACTGCTACAATCCTATTCTTACTAACCCTTCTTGAAATTGCAGTAGCCATAATTCAAG"/>
                        <sequence id="seq_jac_Tr136" taxon="jac_Tr136" totalcount="4" value="ATGCCCCAATTAAATCCCGCCCCTTGATTTGCTATCCTAGTTTTTTCCTGATTAATTTTCCTAACGATTATTCCATCTAAAGTATTAAAACACATTTTTAATAACGAACCTAAAACACTTAACGTTACAAAACCTAAAACTGAACCCTGAAATTGACCATGGCACTAAACTTCTTTGATCAATTCATAAGCCCCACATTCCTAGGAATTCCTTTAATTGCTATTGCCCTTACCCTCCCATGGGTTCTTTATCCTTCTCCATCCAGCCGATGACTAAACAACCGAATTATTACATTACAATCCTGATTCATTAACCGTTTTACTCAACAGCTTCTAATTCCTCTAAATCCTGGCGGCCACAAATGAGCCCTACTATTAACCTCCCTAATAATCTTTCTTTTATCTATTAACTTATTAGGGCTTCTCCCCTATACCTTCACCCCCACCACACAGCTATCACTAAACATAGGCCTTGCCGCCCCACTTTGACTAGCTACAGTTATTATTGGCCTACGTAACCAACCCACCGCAGCCCTTGGCCACCTCCTTCCAGAAGGAACCCCAACACCACTAATCCCCATCCTCATTATTATCGAAACTATTAGTCTATTTATTCGACCTCTAGCCCTAGGAGTACGGTTAACAGCCAACCTCACAGCAGGACACCTTCTTATTCAACTTATCGCTACTGCAGCCTTCGTCCTCCTGCCTACAATAACAACTGTAGCACTCCTAACTGCTACAATCCTATTCTTACTAACCCTTCTTGAAATTGCAGTAGCCATAATTCAAG"/>
                        <sequence id="seq_jac_Tr137" taxon="jac_Tr137" totalcount="4" value="ATGCCCCAATTAAATCCCGCCCCTTGATTTGCTATCCTAGTTTTTTCCTGATTAATTTTCCTAACGATTATTCCATCTAAAGTATTAAAACACATTTTTAATAACGAACCTAAAACACTTAACGTTACAAAACCTAAAACTGAACCCTGAAATTGACCATGGCACTAAACTTCTTTGATCAATTCATAAGCCCCACATTCCTAGGAATTCCTTTAATTGCTATTGCCCTTACCCTCCCATGGGTTCTTTATCCTTCTCCATCCAGCCGATGACTAAACAACCGAATTATTACATTACAATCCTGATTCATTAACCGTTTTACTCAACAGCTTCTAATTCCTCTAAATCCTGGCGGCCACAAATGAGCCCTACTATTAACCTCCCTAATAATCTTTCTTTTATCTATTAACTTATTAGGGCTTCTCCCCTATACCTTCACCCCCACCACACAGCTATCACTAAACATAGGCCTTGCCGCCCCACTTTGACTAGCTACAGTTATTATTGGCCTACGTAACCAACCCACCGCAGCCCTTGGCCACCTCCTTCCAGAAGGAACCCCAACACCACTAATCCCCATCCTCATTATTATCGAAACTATTAGTCTATTTATTCGACCTCTAGCCCTAGGAGTACGGTTAACAGCCAACCTCACAGCAGGACACCTTCTTATTCAACTTATCGCTACTGCAGCCTTCGTCCTCCTGCCTACAATAACAACTGTAGCACTCCTAACTGCTACAATCCTATTCTTACTAACCCTTCTTGAAATTGCAG?AGCCATAATTCAAG"/>
                        <sequence id="seq_jac_Tr191" taxon="jac_Tr191" totalcount="4" value="ATGCCCCAATTAAATCCCGCCCCTTGATTTGCTATCCTAGTTTTTTCCTGATTAATTTTCCTAACGATTATTCCATCTAAAGTATTAAAACACATTTTTAATAACGAACCTAAAACACTTAACGTTACAAAACCTAAAACTGAACCCTGAAATTGACCATGGCACTAAACTTCTTTGATCAATTCATAAGCCCCACATTCCTAGGAATTCCTTTAATTGCTATTGCCCTTACCCTCCCATGGGTTCTTTATCCTTCTCCATCCAGCCGATGACTAAACAACCGAATTATTACATTACAATCCTGATTCATTAACCGTTTTACTCAACAGCTTCTAATTCCTCTAAATCCTGGCGGCCACAAATGAGCCCTACTATTAACCTCCCTAATAATCTTTCTTTTATCTATTAACTTATTAGGGCTTCTCCCCTATACCTTCACCCCCACCACACAGCTATCACTAAACATAGGCCTTGCCGCCCCACTTTGACTAGCTACAGTTATTATTGGCCTACGTAACCAACCCACCGCAGCCCTTGGCCACCTCCTTCCAGAAGGAACCCCAACACCACTAATCCCCATCCTCATTATTATCGAAACTATTAGTCTATTTATTCGACCTCTAGCCCTAGGAGTACGGTTAACAGCCAACCTCACAGCAGGACACCTTCTTATTCAACTTATCGCTACTGCAGCCTTCGTCCTCCTGCCTACAATAACAACTGTAGCACTCCTAACTGCTACAATCCTATTCTTACTAACCCTTCTTGAAATTGCAGTAGCCATAATTCAAG"/>
                        <sequence id="seq_jac_Tr25_" taxon="jac_Tr25_" totalcount="4" value="ATGCCCCAATTAAATCCCGCCCCTTGATTTGCTATCCTAGTTTTTTCCTGATTAATTTTCCTAACGATTATTCCATCTAAAGTATTAAAACACATTTTTAATAACGAACCTAAAACACTTAACGTTACAAAACCTAAAACTGAACCCTGAAATTGACCATGGCACTAAACTTCTTTGATCAATTCATAAGCCCCACATTCCTAGGAATTCCTTTAATTGCTATTGCCCTTACCCTCCCATGGGTTCTTTATCCTTCTCCATCCAGCCGATGACTAAACAACCGAATTATTACATTACAATCCTGATTCATTAACCGTTTTACTCAACAGCTTCTAATTCCTCTAAATCCTGGCGGCCACAAATGAGCCCTACTATTAACCTCCCTAATAATCTTTCTTTTATCTATTAACTTATTAGGGCTTCTCCCCTATACCTTCACCCCCACCACACAGCTATCACTAAACATAGGCCTTGCCGCCCCACTTTGACTAGCTACAGTTATTATTGGCCTACGTAACCAACCCACCGCAGCCCTTGGCCACCTCCTTCCAGAAGGAACCCCAACACCACTAATCCCCATCCTCATTATTATCGAAACTATTAGTCTATTTATTCGACCTCTAGCCCTAGGAGTACGGTTAACAGCCAACCTCACAGCAGGACACCTTCTTATTCAACTTATCGCTACTGCAGCCTTCGTCCTCCTGCCTACAATAACAACTGTAGCACTCCTAACTGCTACAATCCTATTCTTACTAACCCTTCTTGAAATTGCAGTAGCCATAATTCAAG"/>
                        <sequence id="seq_jac_Tr26_" taxon="jac_Tr26_" totalcount="4" value="ATGCCCCAATTAAATCCCGCCCCTTGATTTGCTATCCTAGTTTTTTCCTGATTAATTTTCCTAACGATTATTCCATCTAAAGTATTAAAACACATTTTTAATAACGAACCTAAAACACTTAACGTTACAAAACCTAAAACTGAACCCTGAAATTGACCATGGCACTAAACTTCTTTGATCAATTCATAAGCCCCACATTCCTAGGAATTCCTTTAATTGCTATTGCCCTTACCCTCCCATGGGTTCTTTATCCTTCTCCATCCAGCCGATGACTAAACAACCGAATTATTACATTACAATCCTGATTCATTAACCGTTTTACTCAACAGCTTCTAATTCCTCTAAATCCTGGCGGCCACAAATGAGCCCTACTATTAACCTCCCTAATAATCTTTCTTTTATCTATTAACTTATTAGGGCTTCTCCCCTATACCTTCACCCCCACCACACAGCTATCACTAAACATAGGCCTTGCCGCCCCACTTTGACTAGCTACAGTTATTATTGGCCTACGTAACCAACCCACCGCAGCCCTTGGCCACCTCCTTCCAGAAGGAACCCCAACACCACTAATCCCCATCCTCATTATTATCGAAACTATTAGTCTATTTATTCGACCTCTAGCCCTAGGAGTACGGTTAACAGCCAACCTCACAGCAGGACACCTTCTTATTCAACTTATCGCTACTGCAGCCTTCGTCCTCCTGCCTACAATAACAACTGTAGCACTCCTAACTGCTACAATCCTATTCTTACTAACCCTTCTTGAAATTGCAGTAGCCATAATTCAAG"/>
                        <sequence id="seq_jac_Tr29_" taxon="jac_Tr29_" totalcount="4" value="ATGCCCCAATTAAATCCCGCCCCTTGATTTGCTATCCTAGTTTTTTCCTGATTAATTTTCCTAACGATTATTCCATCTAAAGTATTAAAACACATTTTTAATAACGAACCTAAAACACTTAACGTTACAAAACCTAAAACTGAACCCTGAAATTGACCATGGCACTAAACTTCTTTGATCAATTCATAAGCCCCACATTCCTAGGAATTCCTTTAATTGCTATTGCCCTTACCCTCCCATGGGTTCTTTATCCTTCTCCATCCAGCCGATGACTAAACAACCGAATTATTACATTACAATCCTGATTCATTAACCGTTTTACTCAACAGCTTCTAATTCCTCTAAATCCTGGCGGCCACAAATGAGCCCTACTATTAACCTCCCTAATAATCTTTCTTTTATCTATTAACTTATTAGGGCTTCTCCCCTATACCTTCACCCCCACCACACAGCTATCACTAAACATAGGCCTTGCCGCCCCACTTTGACTAGCTACAGTTATTATTGGCCTACGTAACCAACCCACCGCAGCCCTTGGCCACCTCCTTCCAGAAGGAACCCCAACACCACTAATCCCCATCCTCATTATTATCGAAACTATTAGTCTATTTATTCGACCTCTAGCCCTAGGAGTACGGTTAACAGCCAACCTCACAGCAGGACACCTTCTTATTCAACTTATCGCTACTGCAGCCTTCGTCCTCCTGCCTACAATAACAACTGTAGCACTCCTAACTGCTACAATCCTATTCTTACTAACCCTTCTTGAAATTGCAGTAGCCATAATTCAAG"/>
                        <sequence id="seq_jac_Tr30_" taxon="jac_Tr30_" totalcount="4" value="ATGCCCCAATTAAATCCCGCCCCTTGATTTGCTATCCTAGTTTTTTCCTGATTAATTTTCCTAACGATTATTCCATCTAAAGTATTAAAACACATTTTTAATAACGAACCTAAAACACTTAACGTTACAAAACCTAAAACTGAACCCTGAAATTGACCATGGCACTAAACTTCTTTGATCAATTCATAAGCCCCACATTCCTAGGAATTCCTTTAATTGCTATTGCCCTTACCCTCCCATGGGTTCTTTATCCTTCTCCATCCAGCCGATGACTAAACAACCGAATTATTACATTACAATCCTGATTCATTAACCGTTTTACTCAACAGCTTCTAATTCCTCTAAATCCTGGCGGCCACAAATGAGCCCTACTATTAACCTCCCTAATAATCTTTCTTTTATCTATTAACTTATTAGGGCTTCTCCCCTATACCTTCACCCCCACCACACAGCTATCACTAAACATAGGCCTTGCCGCCCCACTTTGACTAGCTACAGTTATTATTGGCCTACGTAACCAACCCACCGCAGCCCTTGGCCACCTCCTTCCAGAAGGAACCCCAACACCACTAATCCCCATCCTCATTATTATCGAAACTATTAGTCTATTTATTCGACCTCTAGCCCTAGGAGTACGGTTAACAGCCAACCTCACAGCAGGACACCTTCTTATTCAACTTATCGCTACTGCAGCCTTCGTCCTCCTGCCTACAATAACAACTGTAGCACTCCTAACTGCTACAATCCTATTCTTACTAACCCTTCTTGAAATTGCAGTAGCCATAATTCAAG"/>
                        <sequence id="seq_jac_Tr31_" taxon="jac_Tr31_" totalcount="4" value="ATGCCCCAATTAAATCCCGCCCCTTGATTTGCTATCCTCGTTTTTTCCTGATTAATTTTCCTAACGATTATTCCATCTAAAGTATTAAAACACATTTTTAATAACGAACCTAAAACACTTAACGTTACAAAACCTAAAACTGAACCCTGAAATTGACCATGGCACTAAACTTCTTTGATCAATTCATAAGCCCCACATTCCTAGGAATTCCTTTAATTGCTATTGCCCTTACCCTCCCATGGGTTCTTTATCCTTCTCCATCCAGCCGATGACTAAACAACCGAATTATTACATTACAATCCTGATTCATTAACCGTTTTACTCAACAGCTTCTAATTCCTCTAAATCCTGGCGGCCACAAATGAGCCCTACTATTAACCTCCCTAATAATCTTTCTTTTATCTATTAACTTATTAGGGCTTCTCCCCTATACCTTCACCCCCACCACACAGCTATCACTAAACATAGGCCTTGCCGCCCCACTTTGACTAGCTACAGTTATTATTGGCCTACGTAACCAACCCACCGCAGCCCTTGGCCACCTCCTTCCAGAAGGAACCCCAACACCACTAATCCCCATCCTCATTATTATCGAAACTATTAGTCTATTTATTCGACCTCTAGCCCTAGGAGTACGGTTAACAGCCAACCTCACAGCAGGACACCTTCTTATTCAACTTATCGCTACTGCAGCCTTCGTCCTCCTGCCTACAATAACAACTGTAGCACTCCTAACTGCTACAATCCTATTCTTACTAACCCTTCTTGAAATTGCAGTAGCCATAATTCAAG"/>
                        <sequence id="seq_jac_Tr46_" taxon="jac_Tr46_" totalcount="4" value="ATGCCCCAATTAAATCCCGCCCCTTGATTTGCTATCCTAGTTTTTTCCTGATTAATTTTCCTAACGATTATTCCATCTAAAGTATTAAAACACATTTTTAATAACGAACCTAAAACACTTAACGTTACAAAACCTAAAACTGAACCCTGAAATTGACCATGGCACTAAACTTCTTTGATCAATTCATAAGCCCCACATTCCTAGGAATTCCTTTAATTGCTATTGCCCTTACCCTCCCATGGGTTCTTTATCCTTCTCCATCCAGCCGATGACTAAACAACCGAATTATTACATTACAATCCTGATTCATTAACCGTTTTACTCAACAGCTTCTAATTCCTCTAAATCCTGGCGGCCACAAATGAGCCCTACTATTAACCTCCCTAATAATCTTTCTTTTATCTATTAACTTATTAGGGCTTCTCCCCTATACCTTCACCCCCACCACACAGCTATCACTAAACATAGGCCTTGCCGCCCCACTTTGACTAGCTACAGTTATTATTGGCCTACGTAACCAACCCACCGCAGCCCTTGGCCACCTCCTTCCAGAAGGAACCCCAACACCACTAATCCCCATCCTCATTATTATCGAAACTATTAGTCTATTTATTCGACCTCTAGCCCTAGGAGTACGGTTAACAGCCAACCTCACAGCAGGACACCTTCTTATTCAACTTATCGCTACTGCAGCCTTCGTCCTCCTGCCTACAATAACAACTGTAGCACTCCTAACTGCTACAATCCTATTCTTACTAACCCTTCTTGAAATTGCAGTAGCCATAATTCAAG"/>
                        <sequence id="seq_jac_Tr49_" taxon="jac_Tr49_" totalcount="4" value="ATGCCCCAATTAAATCCCGCCCCTTGATTTGCTATCCTAGTTTTTTCCTGATTAATTTTCCTAACGATTATTCCATCTAAAGTATTAAAACACATTTTTAATAACGAACCTAAAACACTTAACGTTACAAAACCTAAAACTGAACCCTGAAATTGACCATGGCACTAAACTTCTTTGATCAATTCATAAGCCCCACATTCCTAGGAATTCCTTTAATTGCTATTGCCCTTACCCTCCCATGGGTTCTTTATCCTTCTCCATCCAGCCGATGACTAAACAACCGAATTATTACATTACAATCCTGATTCATTAACCGTTTTACTCAACAGCTTCTAATTCCTCTAAATCCTGGCGGCCACAAATGAGCCCTACTATTAACCTCCCTAATAATCTTTCTTTTATCTATTAACTTATTAGGGCTTCTCCCCTATACCTTCACCCCCACCACACAGCTATCACTAAACATAGGCCTTGCCGCCCCACTTTGACTAGCTACAGTTATTATTGGCCTACGTAACCAACCCACCGCAGCCCTTGGCCACCTCCTTCCAGAAGGAACCCCAACACCACTAATCCCCATCCTCATTATTATCGAAACTATTAGTCTATTTATTCGACCTCTAGCCCTAGGAGTACGGTTAACAGCCAACCTCACAGCAGGACACCTTCTTATTCAACTTATCGCTACTGCAGCCTTCGTCCTCCTGCCTACAATAACAACTGTAGCACTCCTAACTGCTACAATCCTATTCTTACTAACCCTTCTTGAAATTGCAGTAGCCATAATTCAAG"/>
                        <sequence id="seq_jac_Tr50_" taxon="jac_Tr50_" totalcount="4" value="ATGCCCCAATTAAATCCCGCCCCTTGATTTGCTATCCTAGTTTTTTCCTGATTAATTTTCCTAACGATTATTCCATCTAAAGTATTAAAACACATTTTTAATAACGAACCTAAAACACTTAACGTTACAAAACCTAAAACTGAACCCTGAAATTGACCATGGCACTAAACTTCTTTGATCAATTCATAAGCCCCACATTCCTAGGAATTCCTTTAATTGCTATTGCCCTTACTCTCCCATGGGTTCTTTATCCTTCTCCATCCAGCCGATGACTAAACAACCGAATTATTACATTACAATCCTGATTCATTAACCGTTTTACTCAACAGCTTCTAATTCCTCTAAATCCTGGCGGCCACAAATGAGCCCTACTATTAACCTCCCTAATAATCTTTCTTTTATCTATTAACTTATTAGGGCTTCTCCCCTATACCTTCACCCCCACCACACAGCTATCACTAAACATAGGCCTTGCCGCCCCACTTTGACTAGCTACAGTTATTATTGGTCTACGTAACCAACCCACCGCAGCCCTTGGCCACCTCCTTCCAGAAGGAACCCCAACACCACTAATCCCCATCCTCATTATTATCGAAACTATTAGTCTATTTATTCGACCTCTAGCCCTAGGAGTACGGTTAACAGCCAACCTCACAGCAGGACACCTTCTTATTCAACTTATCGCTACTGCAGCCTTCGTCCTCCTGCCTACAATAACAACTGTAGCACTCCTAACTGCTACAATCCTATTCTTACTAACCCTTCTTGAAATTGCAGTAGCCATAATTCAAG"/>
                        <sequence id="seq_jac_Tr56_" taxon="jac_Tr56_" totalcount="4" value="ATGCCCCAATTAAATCCCGCCCCTTGATTTGCTATCCTAGTTTTTTCCTGATTAATTTTCCTAACGATTATTCCATCTAAAGTATTAAAACACATTTTTAATAACGAACCTAAAACACTTAACGTTACAAAACCTAAAACTGAACCCTGAAATTGACCATGGCACTAAACTTCTTTGATCAATTCATAAGCCCCACATTCCTAGGAATTCCTTTAATTGCTATTGCCCTTACCCTCCCATGGGTTCTTTATCCTTCTCCATCCAGCCGATGACTAAACAACCGAATTATTACATTACAATCCTGATTCATTAACCGTTTTACTCAACAGCTTCTAATTCCTCTAAATCCTGGCGGCCACAAATGAGCCCTACTATTAACCTCCCTAATAATCTTTCTTTTATCTATTAACTTATTAGGGCTTCTCCCCTATACCTTCACCCCCACCACACAGCTATCACTAAACATAGGCCTTGCCGCCCCACTTTGACTAGCTACAGTTATTATTGGCCTACGTAACCAACCCACCGCAGCCCTTGGCCACCTCCTTCCAGAAGGAACCCCAACACCACTAATCCCCATTCTCATTATTATCGAAACTATTAGTCTATTTATTCGACCTCTAGCCCTAGGAGTACGGTTAACAGCCAACCTCACAGCAGGACACCTTCTTATTCAACTTATCGCTACTGCAGCCTTCGTCCTCCTGCCTACAATAACAACTGTAGCACTCCTAACTGCTACAATCCTATTCTTACTAACCCTTCTTGAAATTGCAGTAGCCATAATTCAAG"/>
                        <sequence id="seq_jac_Tr58_" taxon="jac_Tr58_" totalcount="4" value="ATGCCCCAATTAAATCCCGCCCCTTGATTTGCTATCCTAGTTTTTTCCTGATTAATTTTCCTAACGATTATTCCATCTAAAGTATTAAAACACATTTTTAATAACGAACCTAAAACACTTAACGTTACAAAACCTAAAACTGAACCCTGAAATTGACCATGGCACTAAACTTCTTTGATCAATTCATAAGCCCCACATTCCTAGGAATTCCTTTAATTGCTATTGCCCTTACCCTCCCATGGGTTCTTTATCCTTCTCCATCCAGCCGATGACTAAACAACCGAATTATTACATTACAATCCTGATTCATTAACCGTTTTACTCAACAGCTTCTAATTCCTCTAAATCCTGGCGGCCACAAATGAGCCCTACTATTAACCTCCCTAATAATCTTTCTTTTATCTATTAACTTATTAGGGCTTCTCCCCTATACCTTCACCCCCACCACACAGCTATCACTAAACATAGGCCTTGCCGCCCCACTTTGACTAGCTACAGTTATTATTGGCCTACGTAACCAACCCACCGCAGCCCTTGGCCACCTCCTTCCAGAAGGAACCCCAACACCACTAATCCCCATCCTCATTATTATCGAAACTATTAGTCTATTTATTCGACCTCTAGCCCTAGGAGTACGGTTAACAGCCAACCTCACAGCAGGACACCTTCTTATTCAACTTATCGCTACTGCAGCCTTCGTCCTCCTGCCTACAATAACAACTGTAGCACTCCTAACTGCTACAATCCTATTCTTACTAACCCTTCTTGAAATTGCAGTAGCCATAATTCAAG"/>
                        <sequence id="seq_jac_Tr68_" taxon="jac_Tr68_" totalcount="4" value="ATGCCCCAATTAAATCCCGCCCCTTGATTTGCTATCCTAGTTTTTTCCTGATTAATTTTCCTAACGATTATTCCATCTAAAGTATTAAAACACATTTTTAATAACGAACCTAAAACACTTAACGTTACAAAACCTAAAACTGAACCCTGAAATTGACCATGGCACTAAACTTCTTTGATCAATTCATAAGCCCCACATTCCTAGGAATTCCTTTAATTGCTATTGCCCTTACCCTCCCATGGGTTCTTTATCCTTCTCCATCCAGCCGATGACTAAACAACCGAATTATTACATTACAATCCTGATTCATTAACCGTTTTACTCAACAGCTTCTAATTCCTCTAAATCCTGGCGGCCACAAATGAGCCCTACTATTAACCTCCCTAATAATCTTTCTTTTATCTATTAACTTATTAGGGCTTCTCCCCTATACCTTCACCCCCACCACACAGCTATCACTAAACATAGGCCTTGCCGCCCCACTTTGACTAGCTACAGTTATTATTGGCCTACGTAACCAACCCACCGCAGCCCTTGGCCACCTCCTTCCAGAAGGAACCCCAACACCACTAATCCCCATCCTCATTATTATCGAAACTATTAGTCTATTTATTCGACCTCTAGCCCTAGGAGTACGGTTAACAGCCAACCTCACAGCAGGACACCTTCTTATTCAACTTATCGCTACTGCAGCCTTCGTCCTCCTGCCTACAATAACAACTGTAGCACTCCTAACTGCTACAATCCTATTCTTACTAACCCTTCTTGAAATTGCAGTAGCCATAATTCAAG"/>
                        <sequence id="seq_jac_Tr94_" taxon="jac_Tr94_" totalcount="4" value="ATGCCCCAATTAAATCCCGCCCCTTGATTTGCTATCCTAGTTTTTTCCTGATTAATTTTCCTAACGATTATTCCATCTAAAGTATTAAAACACATTTTTAATAACGAACCTAAAACACTTAACGTTACAAAACCTAAAACTGAACCCTGAAATTGACCATGGCACTAAACTTCTTTGATCAATTCATAAGCCCCACATTCCTAGGAATTCCTTTAATTGCTATTGCCCTTACCCTCCCATGGGTTCTTTATCCTTCTCCATCCAGCCGATGACTAAACAACCGAATTATTACATTACAATCCTGATTCATTAACCGTTTTACTCAACAGCTTCTAATTCCTCTAAATCCTGGCGGCCACAAATGAGCCCTACTATTAACCTCCCTAATAATCTTTCTTTTATCTATTAACTTATTAGGGCTTCTCCCCTATACCTTCACCCCCACCACACAGCTATCACTAAACATAGGCCTTGCCGCCCCACTTTGACTAGCTACAGTTATTATTGGCCTACGTAACCAACCCACCGCAGCCCTTGGCCACCTCCTTCCAGAAGGAACCCCAACACCACTAATCCCCATCCTCATTATTATCGAAACTATTAGTCTATTTATTCGACCTCTAGCCCTAGGAGTACGGTTAACAGCCAACCTCACAGCAGGACACCTTCTTATTCAACTTATCGCTACTGCAGCCTTCGTCCTCCTGCCTACAATAACAACTGTAGCACTCCTAACTGCTACAATCCTATTCTTACTAACCCTTCTTGAAATTGCAGTAGCCATAATTCAAG"/>
                        <sequence id="seq_jac_Tr95_" taxon="jac_Tr95_" totalcount="4" value="ATGCCCCAATTAAATCCCGCCCCTTGATTTGCTATCCTAGTTTTTTCCTGATTAATTTTCCTAACGATTATTCCATCTAAAGTATTAAAACACATTTTTAATAACGAACCTAAAACACTTAACGTTACAAAACCTAAAACTGAACCCTGAAATTGACCATGGCACTAAACTTCTTTGATCAATTCATAAGCCCCACATTCCTAGGAATTCCTTTAATTGCTATTGCCCTTACCCTCCCATGGGTTCTTTATCCTTCTCCATCCAGCCGATGACTAAACAACCGAATTATTACATTACAATCCTGATTCATTAACCGTTTTACTCAACAGCTTCTAATTCCTCTAAATCCTGGCGGCCACAAATGAGCCCTACTATTAACCTCCCTAATAATCTTTCTTTTATCTATTAACTTATTAGGGCTTCTCCCCTATACCTTCACCCCCACCACACAGCTATCACTAAACATAGGCCTTGCCGCCCCACTTTGACTAGCTACAGTTATTATTGGCCTACGTAACCAACCCACCGCAGCCCTTGGCCACCTCCTTCCAGAAGGAACCCCAACACCACTAATCCCCATCCTCATTATTATCGAAACTATTAGTCTATTTATTCGACCTCTAGCCCTAGGAGTACGGTTAACAGCCAACCTCACAGCAGGACACCTTCTTATTCAACTTATCGCTACTGCAGCCTTCGTCCTCCTGCCTACAATAACAACTGTAGCACTCCTAACTGCTACAATCCTATTCTTACTAACCCTTCTTGAAATTGCAGTAGCCATAATTCAAG"/>
                        <sequence id="seq_jac_Tr98_" taxon="jac_Tr98_" totalcount="4" value="ATGCCCCAATTAAATCCCGCCCCTTGATTTGCTATCCTAGTTTTTTCCTGATTAATTTTCCTAACGATTATTCCATCTAAAGTATTAAAACACATTTTTAATAACGAACCTAAAACACTTAACGTTACAAAACCTAAAACTGAACCCTGAAATTGACCATGGCACTAAACTTCTTTGATCAATTCATAAGCCCCACATTCCTAGGAATTCCTTTAATTGCTATTGCCCTTACCCTCCCATGGGTTCTTTATCCTTCTCCATCCAGCCGATGACTAAACAACCGAATTATTACATTACAATCCTGATTCATTAACCGTTTTACTCAACAGCTTCTAATTCCTCTAAATCCTGGCGGCCACAAATGAGCCCTACTATTAACCTCCCTAATAATCTTTCTTTTATCTATTAACTTATTAGGGCTTCTCCCCTATACCTTCACCCCCACCACACAGCTATCACTAAACATAGGCCTTGCCGCCCCACTTTGACTAGCTACAGTTATTATTGGCCTACGTAACCAACCCACCGCAGCCCTTGGCCACCTCCTTCCAGAAGGAACCCCAACACCACTAATCCCCATCCTCATTATTATCGAAACTATTAGTCTATTTATTCGACCTCTAGCCCTAGGAGTACGGTTAACAGCCAACCTCACAGCAGGACACCTTCTTATTCAACTTATCGCTACTGCAGCCTTCGTCCTCCTGCCTACAATAACAACTGTAGCACTCCTAACTGCTACAATCCTATTCTTACTAACCCTTCTTGAAATTGCAGTAGCCATAATTCAAG"/>
                        <sequence id="seq_m1_69" taxon="m1_69" totalcount="4" value="ATGCCCCAATTAAATCCCGCCCCTTGATTTGCTATCCTAGTTTTTTCCTGATTAATTTTCCTAACGATTATTCCATCTAAAGTATTAAAACACATTTTTAATAACGAACCTAAAACACTTAACGTTACAAAACCTAAAACTGAACCCTGAAATTGACCATGGCACTAAACTTCTTTGATCAATTCATAAGCCCCACATTCCTAGGAATTCCTTTAATTGCTATTGCCCTTACTCTCCCATGGGTTCTTTATCCTTCTCCATCCAGCCGATGACTAAACAACCGAATTATTACATTACAATCCTGATTCATTAACCGTTTTACTCAACAGCTTCTAATTCCTCTAAATCCTGGCGGCCACAAATGAGCCCTACTATTAACCTCCCTAATAATCTTTCTTTTATCTATTAACTTATTAGGGCTTCTCCCCTATACCTTCACCCCCACCACACAGCTATCACTAAACATAGGCCTTGCCGCCCCACTTTGACTAGCTACAGTTATTATTGGTCTACGTAACCAACCCACCGCAGCCCTTGGCCACCTCCTTCCAGAAGGAACCCCAACACCACTAATCCCCATCCTCATTATTATCGAAACTATTAGTCTATTTATTCGACCTCTAGCCCTAGGAGTACGGTTAACAGCCAACCTCACAGCAGGACACCTTCTTATTCAACTTATCGCTACTGCAGCCTTCGTCCTCCTGCCTACAATAACAACTGTAGCACTCCTAACTGCTACAATCCTATTCTTACTAACCCTTCTTGAAATTGCAGTAGCCATAATTCAAG"/>
                        <sequence id="seq_m1_70" taxon="m1_70" totalcount="4" value="ATGCCCCAATTAAATCCCGCCCCTTGATTTGCTATCCTAGTTTTTTCCTGATTAATTTTCCTAACGATTATTCCATCTAAAGTATTAAAACACATTTTTAATAACGAACCTAAAACACTTAACGTTACAAAACCTAAAACTGAACCCTGAAATTGACCATGGCACTAAACTTCTTTGATCAATTCATAAGCCCCACATTCCTAGGAATTCCTTTAATTGCTATTGCCCTTACTCTCCCATGGGTTCTTTATCCTTCTCCATCCAGCCGATGACTAAACAACCGAATTATTACATTACAATCCTGATTCATTAACCGTTTTACTCAACAGCTTCTAATTCCTCTAAATCCTGGCGGCCACAAATGAGCCCTACTATTAACCTCCCTAATAATCTTTCTTTTATCTATTAACTTATTAGGGCTTCTCCCCTATACCTTCACCCCCACCACACAGCTATCACTAAACATAGGCCTTGCCGCCCCACTTTGACTAGCTACAGTTATTATTGGTCTACGTAACCAACCCACCGCAGCCCTTGGCCACCTCCTTCCAGAAGGAACCCCAACACCACTAATCCCCATCCTCATTATTATCGAAACTATTAGTCTATTTATTCGACCTCTAGCCCTAGGAGTACGGTTAACAGCCAACCTCACAGCAGGACACCTTCTTATTCAACTTATCGCTACTGCAGCCTTCGTCCTCCTGCCTACAATAACAACTGTAGCACTCCTAACTGCTACAATCCTATTCTTACTAACCCTTCTTGAAATTGCAGTAGCCATAATTCAAG"/>
                        <sequence id="seq_m1_71" taxon="m1_71" totalcount="4" value="ATGCCCCAATTAAATCCCGCCCCTTGATTTGCTATCCTAGTTTTTTCCTGATTAATTTTCCTAACGATTATTCCATCTAAAGTATTAAAACACATTTTTAATAACGAACCTAAAACACTTAACGTTACAAAACCTAAAACTGAACCCTGAAATTGACCATGGCACTAAACTTCTTTGATCAATTCATAAGCCCCACATTCCTAGGAATTCCTTTAATTGCTATTGCCCTTACTCTCCCATGGGTTCTTTATCCTTCTCCATCCAGCCGATGACTAAACAACCGAATTATTACATTACAATCCTGATTCATTAACCGTTTTACTCAACAGCTTCTAATTCCTCTAAATCCTGGCGGCCACAAATGAGCCCTACTATTAACCTCCCTAATAATCTTTCTTTTATCTATTAACTTATTAGGGCTTCTCCCCTATACCTTCACCCCCACCACACAGCTATCACTAAACATAGGCCTTGCCGCCCCACTTTGACTAGCTACAGTTATTATTGGTCTACGTAACCAACCCACCGCAGCCCTTGGCCACCTCCTTCCAGAAGGAACCCCAACACCACTAATCCCCATCCTCATTATTATCGAAACTATTAGTCTATTTATTCGACCTCTAGCCCTAGGAGTACGGTTAACAGCCAACCTCACAGCAGGACACCTTCTTATTCAACTTATCGCTACTGCAGCCTTCGTCCTCCTGCCTACAATAACAACTGTAGCACTCCTAACTGCTACAATCCTATTCTTACTAACCCTTCTTGAAATTGCAGTAGCCATAATTCAAG"/>
                        <sequence id="seq_m1_72" taxon="m1_72" totalcount="4" value="ATGCCCCAATTAAATCCCGCCCCTTGATTTGCTATCCTAGTTTTTTCCTGATTAATTTTCCTAACGATTATTCCATCTAAAGTATTAAAACACATTTTTAATAACGAACCTAAAACACTTAACGTTACAAAACCTAAAACTGAACCCTGAAATTGACCATGGCACTAAACTTCTTTGATCAATTCATAAGCCCCACATTCCTAGGAATTCCTTTAATTGCTATTGCCCTTACTCTCCCATGGGTTCTTTATCCTTCTCCATCCAGCCGATGACTAAACAACCGAATTATTACATTACAATCCTGATTCATTAACCGTTTTACTCAACAGCTTCTAATTCCTCTAAATCCTGGCGGCCACAAATGAGCCCTACTATTAACCTCCCTAATAATCTTTCTTTTATCTATTAACTTATTAGGGCTTCTCCCCTATACCTTCACCCCTACCACACAGCTATCACTAAACATAGGCCTTGCCGCCCCACTTTGACTAGCTACAGTTATTATTGGTCTACGTAACCAACCCACCGCAGCCCTTGGCCACCTCCTTCCAGAAGGAACCCCAACACCACTAATCCCCATCCTCATTATTATCGAAACTATTAGTCTATTTATTCGACCTCTAGCCCTAGGAGTACGGTTAACAGCCAACCTCACAGCAGGACACCTTCTTATTCAACTTATCGCTACTGCAGCCTTCGTCCTCCTGCCTACAATAACAACTGTAGCACTCCTAACTGCTACGATCCTATTCTTACTAACCCTTCTTGAAATTGCAGTAGCCATAATTCAAG"/>
                        <sequence id="seq_m1_73" taxon="m1_73" totalcount="4" value="ATGCCCCAATTAAATCCCGCCCCTTGATTTGCTATCCTAGTTTTTTCCTGATTAATTTTCCTAACGATTATTCCATCTAAAGTATTAAAACACATTTTTAATAACGAACCTAAAACACTTAACGTTACAAAACCTAAAACTGAACCCTGAAATTGACCATGGCACTAAACTTCTTTGATCAATTCATAAGCCCCACATTCCTAGGAATTCCTTTAATTGCTATTGCCCTTACTCTCCCATGGGTTCTTTATCCTTCTCCATCCAGCCGATGACTAAACAACCGAATTATTACATTACAATCCTGATTCATTAACCGTTTTACTCAACAGCTTCTAATTCCTCTAAATCCTGGCGGCCACAAATGAGCCCTACTATTAACCTCCCTAATAATCTTTCTTTTATCTATTAACTTATTAGGGCTTCTCCCCTATACCTTCACCCCCACCACACAGCTATCACTAAACATAGGCCTTGCCGCCCCACTTTGACTAGCTACAGTTATTATTGGTCTACGTAACCAACCCACCGCAGCCCTTGGCCACCTCCTTCCAGAAGGAACCCCAACACCACTAATCCCCATCCTCATTATTATCGAAACTATTAGTCTATTTATTCGACCTCTAGCCCTAGGAGTACGGTTAACAGCCAACCTCACAGCAGGACACCTTCTTATTCAACTTATCGCTACTGCAGCCTTCGTCCTCCTGCCTACAATAACAACTGTAGCACTCCTAACTGCTACAATCCTATTCTTACTAACCCTTCTTGAAATTGCAGTAGCCATAATTCAAG"/>
                        <sequence id="seq_m1_74" taxon="m1_74" totalcount="4" value="ATGCCCCAATTAAATCCCGCCCCTTGATTTGCTATCCTAGTTTTTTCCTGATTAATTTTCCTAACGATTATTCCATCTAAAGTATTAAAACACATTTTTAATAACGAACCTAAAACACTTAACGTTACAAAACCTAAAACTGAACCCTGAAATTGACCATGGCACTAAACTTCTTTGATCAATTCATAAGCCCCACATTCCTAGGAATTCCTTTAATTGCTATTGCCCTTACTCTCCCATGGGTTCTTTATCCTTCTCCATCCAGCCGATGACTAAACAACCGAATTATTACATTACAATCCTGATTCATTAACCGTTTTACTCAACAGCTTCTAATTCCTCTAAATCCTGGCGGCCACAAATGAGCCCTACTATTAACCTCCCTAATAATCTTTCTTTTATCTATTAACTTATTAGGGCTTCTCCCCTATACCTTCACCCCTACCACACAGCTATCACTAAACATAGGCCTTGCCGCCCCACTTTGACTAGCTACAGTTATTATTGGTCTACGTAACCAACCCACCGCAGCCCTTGGCCACCTCCTTCCAGAAGGAACCCCAACACCACTAATCCCCATCCTCATTATTATCGAAACTATTAGTCTATTTATTCGACCTCTAGCCCTAGGAGTACGGTTAACAGCCAACCTCACAGCAGGACACCTTCTTATTCAACTTATCGCTACTGCAGCCTTCGTCCTCCTGCCTACAATAACAACTGTAGCACTCCTAACTGCTACAATCCTATTCTTACTAACCCTTCTTGAAATTGCAGTAGCCATAATTCAAG"/>
                        <sequence id="seq_m1_75" taxon="m1_75" totalcount="4" value="ATGCCCCAATTAAATCCCGCCCCTTGATTTGCTATCCTAGTTTTTTCCTGATTAATTTTCCTAACGATTATTCCATCTAAAGTATTAAAACACATTTTTAATAACGAACCTAAAACACTTAACGTTACAAAACCTAAAACTGAACCCTGAAATTGACCATGGCACTAAACTTCTTTGATCAATTCATAAGCCCCACATTCCTAGGAATTCCTTTAATTGCTATTGCCCTTACCCTCCCATGGGTTCTTTATCCTTCTCCATCCAGCCGATGACTAAACAACCGAATTATTACATTACAATCCTGATTCATTAACCGTTTTACTCAACAGCTTCTAATTCCTCTAAATCCTGGCGGCCACAAATGAGCCCTACTATTAACCTCCCTAATAATCTTTCTTTTATCTATTAACTTATTAGGGCTTCTCCCCTATACCTTCACCCCCACCACACAGCTATCACTAAACATAGGCCTTGCCGCCCCACTTTGACTAGCTACAGTTATTATTGGCCTACGTAACCAACCCACCGCAGCCCTTGGCCACCTCCTTCCAGAAGGAACCCCAACACCACTAATCCCCATCCTCATTATTATCGAAACTATTAGTCTATTTATTCGACCTCTAGCCCTAGGAGTACGGTTAACAGCCAACCTCACAGCAGGACACCTTCTTATTCAACTTATCGCTACTGCAGCCTTCGTCCTCCTGCCTACAATAACAACTGTAGCACTCCTAACTGCTACAATCCTATTCTTACTAACCCTTCTTGAAATTGCAGTAGCCATAATTCAAG"/>
                        <sequence id="seq_m1_76" taxon="m1_76" totalcount="4" value="ATGCCCCAATTAAATCCCGCCCCTTGATTTGCTATCCTAGTTTTTTCCTGATTAATTTTCCTAACGATTATTCCATCTAAAGTATTAAAACACATTTTTAATAACGAACCTAAAACACTTAACGTTACAAAACCTAAAACTGAACCCTGAAATTGACCATGGCACTAAACTTCTTTGATCAATTCATAAGCCCCACATTCCTAGGAATTCCTTTAATTGCTATTGCCCTTACTCTCCCATGGGTTCTTTATCCTTCTCCATCCAGCCGATGACTAAACAACCGAATTATTACATTACAATCCTGATTCATTAACCGTTTTACTCAACAGCTTCTAATTCCTCTAAATCCTGGCGGCCACAAATGAGCCCTACTATTAACCTCCCTAATAATCTTTCTTTTATCTATTAACTTATTAGGGCTTCTCCCCTATACCTTCACCCCCACCACACAGCTATCACTAAACATAGGCCTTGCCGCCCCACTTTGACTAGCTACAGTTATTATTGGTCTACGTAACCAACCCACCGCAGCCCTTGGCCACCTCCTTCCAGAAGGAACCCCAACACCACTAATCCCCATCCTCATTATTATCGAAACTATTAGTCTATTTATTCGACCTCTAGCCCTAGGAGTACGGTTAACAGCCAACCTCACAGCAGGACACCTTCTTATTCAACTTATCGCTACTGCAGCCTTCGTCCTCCTGCCTACAATAACAACTGTAGCACTCCTAACTGCTACAATCCTATTCTTACTAACCCTTCTTGAAATTGCAGTAGCCATAATTCAAG"/>
                        <sequence id="seq_n1_77" taxon="n1_77" totalcount="4" value="ATGCCCCAATTAAATCCCGCCCCTTGATTTGCTATCCTAGTTTTTTCCTGATTAATTTTCCTAACGATTATTCCATCTAAAGTATTAAAACACATTTTTAATAACGAACCTAAAACACTTAACGTTACAAAACCTAAAACTGAACCCTGAAATTGACCATGGCACTAAACTTCTTTGATCAATTCATAAGCCCCACATTCCTAGGAATTCCTTTAATTGCTATTGCCCTTACTCTCCCATGGGTTCTTTATCCTTCTCCATCCAGCCGATGACTAAACAACCGAATTATTACATTACAATCCTGATTCATTAACCGTTTTACTCAACAACTTCTAATTTCTCTAAATCCTGGCGGCCACAAATGAGCCCTACTATTAACCTCCCTAATAATCTTTCTTTTATCTATTAACTTATTAGGGCTTCTCCCCTATACCTTCACCCCCACCACACAGCTATCACTAAACATAGGCCTTGCCGCCCCACTTTGACTAGCTACAGTTATTATTGGTCTACGTAACCAACCCACCGCAGCCCTTGGCCACCTCCTTCCAGAAGGAACCCCAACACCACTAATCCCCATCCTCATTATTATTGAAACTATTAGTCTATTTATTCGACCTCTAGCCCTCGGAGTACGGTTAACAGCCAACCTCACAGCAGGACACCTTCTTATTCAACTTATCGCTACTGCAGCCTTCGTCCTCCTGCCTACAATAACAACTGTAGCACTCCTAACTGCTACAATCCTATTCTTACTAACCCTTCTTGAAATTGCAGTAGCCATAATTCAAG"/>
                        <sequence id="seq_n1_78" taxon="n1_78" totalcount="4" value="ATGCCCCAATTAAATCCCGCCCCTTGATTTGCTATCCTAGTTTTTTCCTGATTAATTTTCCTAACGATTATTCCATCTAAAGTATTAAAACACATTTTTAATAACGAACCTAAAACACTTAACGTTACAAAACCTAAAACTGAACCCTGAAATTGACCATGGCACTAAACTTCTTTGATCAATTCATAAGCCCCACATTCCTAGGAATTCCTTTAATTGCTATCGCCCTCACTCTCCCATGGGTTCTTTATCCTTCTCCATCCAGCCGATGACTAAACAACCGAATTATTACATTACAATCCTGATTCATTAACCGTTTTACTCAACAACTTCTAATTCCTCTAAATCCTGGCGGCCACAAATGAGCCCTACTATTAACCTCCCTAATAATCTTTCTTTTATCTATTAACTTATTAGGGCTTCTCCCCTATACCTTCACCCCCACCACACAGCTATCACTAAACATAGGCCTTGCCGCCCCACTTTGACTAGCTACAGTTATTATTGGTCTACGTAACCAACCCACCGCAGCCCTTGGCCACCTCCTTCCAGAAGGAACCCCAACACCACTAATCCCCATCCTCATTATTATCGAAACTATTAGTCTATTTATTCGACCTCTAGCCCTCGGAGTACGGTTAACAGCCAACCTCACAGCAGGACACCTTCTTATTCAACTTATCGCTACTGCAGCCTTCGTCCTCCTGCCTACAATAACAACTGTAGCACTCCTAACTGCTACAATCCTATTCTTACTAACCCTTCTTGAAATTGCAGTAGCCATAATTCAAG"/>
                        <sequence id="seq_n1_79" taxon="n1_79" totalcount="4" value="ATGCCCCAATTAAATCCCGCCCCTTGATTTGCTATCCTAGTTTTTTCCTGATTAATTTTCCTAACGATTATTCCATCTAAAGTATTAAAACACATTTTTAATAACGAACCTAAAACACTTAACGTTACAAAACCTAAAACTGAACCCTGAAATTGACCATGGCACTAAACTTCTTTGATCAATTCATAAGCCCCACATTCCTAGGAATTCCTTTAATTGCTATCGCCCTTACTCTCCCATGGGTTCTTTATCCTTCTCCATCCAGCCGATGACTAAACAACCGAATTATTACATTACAATCCTGATTCATTAACCGTTTTACTCAACAACTTCTAATTCCTCTAAATCCTGGCGGCCACAAATGAGCCCTACTATTAACCTCCCTAATAATCTTTCTTTTATCTATTAACTTATTAGGGCTTCTCCCCTATACCTTCACCCCCACCACACAGCTATCACTAAACATAGGCCTTGCCGCCCCACTTTGACTAGCTACAGTTATTATTGGTCTACGTAACCAACCCACCGCAGCCCTTGGCCACCTCCTTCCAGAAGGAACCCCAACACCACTAATCCCCATCCTCATTATTATCGAAACTATTAGTCTATTTATTCGACCTCTAGCCCTCGGAGTACGGTTAACAGCCAACCTCACAGCAGGACACCTTCTTATTCAACTTATCGCTACTGCAGCCTTCGTCCTCCTGCCTACAATAACAACTGTAGCACTCCTAACTGCTACAATCCTATTCTTACTAACCCTTCTTGAAATTGCAGTAGCCATAATTCAAG"/>
                        <sequence id="seq_n1_80" taxon="n1_80" totalcount="4" value="ATGCCCCAATTAAATCCCGCCCCTTGATTTGCTATCCTAGTTTTTTCCTGATTAATTTTCCTAACGATTATTCCATCTAAAGTATTAAAACACATTTTTAATAACGAACCTAAAACACTTAACGTTACAAAACCTAAAACTGAACCCTGAAATTGACCATGGCACTAAACTTCTTTGATCAATTCATAAGCCCCACATTCCTAGGAATTCCTTTAATTGCTATCGCCCTTACTCTCCCATGGGTTCTTTATCCTTCTCCATCCAGCCGATGACTAAACAACCGAATTATTACATTACAATCCTGATTCATTAACCGTTTTACTCAACAACTTCTAATTCCTCTAAATCCTGGCGGCCACAAATGAGCCCTACTATTAACCTCCCTAATAATCTTTCTTTTATCTATTAACTTATTAGGGCTTCTCCCCTATACCTTCACCCCCACCACACAGCTATCACTAAACATAGGCCTTGCCGCCCCACTTTGACTAGCTACAGTTATTATTGGTCTACGTAACCAACCCACCGCAGCCCTTGGCCACCTCCTTCCAGAAGGAACCCCAACACCACTAATCCCCATCCTCATTATTATCGAAACTATTAGTCTATTTATTCGACCTCTAGCCCTCGGAGTACGGTTAACAGCCAACCTCACAGCAGGACACCTTCTTATTCAACTTATCGCTACTGCAGCCTTCGTCCTCCTGCCTACAATAACAACTGTAGCACTCCTAACTGCTACAATCCTATTCTTACTAACCCTTCTTGAAATTGCAGTAGCCATAATTCAAG"/>
                        <sequence id="seq_n1_81" taxon="n1_81" totalcount="4" value="ATGCCCCAATTAAATCCCGCCCCTTGATTTGCTATCCTAGTTTTTTCCTGATTAATTTTCCTAACGATTATTCCATCTAAAGTATTAAAACACATTTTTAATAACGAACCTAAAACACTTAACGTTACAAAACCTAAAACTGAACCCTGAAATTGACCATGGCACTAAACTTCTTTGATCAATTCATAAGCCCCACATTCCTAGGAATTCCTTTAATTGCTATTGCCCTTACTCTCCCATGGGTTCTTTATCCTTCTCCATCCAGCCGATGACTAAACAACCGAATTATTACATTACAATCCTGATTCATTAACCGTTTTACTCAACAACTTCTAATTCCTCTAAATCCTGGCGGCCACAAATGAGCCCTACTATTAACCTCCCTAATAATCTTTCTTTTATCTATTAACTTATTAGGGCTTCTCCCCTATACCTTCACCCCCACCACACAGCTATCACTAAACATAGGCCTTGCCGCCCCACTTTGACTAGCTACAGTTATTATTGGTCTACGTAACCAACCCACCGCAGCCCTTGGCCACCTCCTTCCAGAAGGAACCCCAACACCACTAATCCCCATCCTCATTATTATCGAAACTATTAGTCTATTTATTCGACCTCTAGCCCTCGGAGTACGGTTAACAGCCAACCTCACAGCAGGACACCTTCTTATTCAACTTATCGCTACTGCAGCCTTCGTCCTCCTGCCTACAATAACAACTGTAGCACTCCTAACTGCTACAATCCTATTCTTACTAACCCTTCTTGAAATTGCAGTAGCCATAATTCAAG"/>
                        <sequence id="seq_n1_82" taxon="n1_82" totalcount="4" value="ATGCCCCAATTAAATCCCGCCCCTTGATTTGCTATCCTAGTTTTTTCCTGATTAATTTTCCTAACGATTATTCCATCTAAAGTATTAAAACACATTTTTAATAACGAACCTAAAACACTTAACGTTACAAAACCTAAAACTGAACCCTGAAATTGACCATGGCACTAAACTTCTTTGATCAATTCATAAGCCCCACATTCCTAGGAATTCCTTTAATTGCTATCGCCCTTACTCTCCCATGGGTTCTTTATCCTTCTCCATCCAGCCGATGACTAAACAACCGAATTATTACATTACAATCCTGATTCATTAACCGTTTTACTCAACAACTTCTAATTCCTCTAAATCCTGGCGGCCACAAATGAGCCCTACTATTAACCTCCCTAATAATCTTTCTTTTATCTATTAACTTATTAGGGCTTCTCCCCTATACCTTCACCCCCACCACACAGCTATCACTAAACATAGGCCTTGCCGCCCCACTTTGACTAGCTACAGTTATTATTGGTTTACGTAACCAACCCACCGCAGCCCTTGGCCACCTCCTTCCAGAAGGAACCCCAACACCACTAATCCCCATCCTCATTATTATCGAAACTATTAGTCTATTTATTCGACCTCTAGCCCTCGGAGTACGGTTAACAGCCAACCTCACAGCAGGACACCTTCTTATTCAACTTATCGCTACTGCAGCCTTCGTCCTCCTGCCTACAATAACAACTGTAGCACTCCTAACTGCTACAATCCTATTCTTACTAACCCTTCTTGAAATTGCAGTAGCCATAATTCAAG"/>
                        <sequence id="seq_n1_83" taxon="n1_83" totalcount="4" value="ATGCCCCAATTAAATCCCGCCCCTTGATTTGCTATCCTAGTTTTTTCCTGATTAATTTTCCTAACGATTATTCCATCTAAAGTATTAAAACACATTTTTAATAACGAACCTAAAACACTTAACGTTACAAAACCTAAAACTGAACCCTGAAATTGACCATGGCACTAAACTTCTTTGATCAATTCATAAGCCCCACATTCCTAGGAATTCCTTTAATTGCTATTGCCCTTACTCTCCCATGGGTTCTTTATCCTTCTCCATCCAGCCGATGACTAAACAACCGAATTATTACATTACAATCCTGATTCATTAACCGTTTTACTCAACAACTTCTAATTCCTCTAAATCCTGGCGGCCACAAATGAGCCCTACTATTAACCTCCCTAATAATCTTTCTTTTATCTATTAACTTATTAGGGCTTCTCCCCTATACCTTCACCCCCACCACACAGCTATCACTAAACATAGGCCTTGCCGCCCCACTTTGACTAGCTACAGTTATTATTGGTCTACGTAACCAACCCACCGCAGCCCTTGGCCACCTCCTTCCAGAAGGAACCCCAACACCACTAATCCCCATCCTCATTATTATTGAAACTATTAGTCTATTTATTCGACCTCTAGCCCTCGGAGTACGGTTAACAGCCAACCTCACAGCAGGACACCTTCTTATTCAACTTATCGCTACTGCAGCCTTCGTCCTCCTGCCTACAATAACAACTGTAGCACTCCTAACTGCTACAATCCTATTCTTACTAACCCTTCTTGAAATTGCAGTAGCCATAATTCAAG"/>
                        <sequence id="seq_n1_84" taxon="n1_84" totalcount="4" value="ATGCCCCAATTAAATCCCGCCCCTTGATTTGCTATCCTAGTTTTTTCCTGATTAATTTTCCTAACGATTATTCCATCTAAAGTATTAAAACACATTTTTAATAACGAACCTAAAACACTTAACGTTACAAAACCTAAAACTGAACCCTGAAATTGACCATGGCACTAAACTTCTTTGATCAATTCATAAGCCCCACATTCCTAGGAATTCCTTTAATTGCTATTGCCCTTACTCTCCCATGGGTTCTTTATCCTTCTCCATCCAGCCGATGACTAAACAACCGAATTATTACATTACAATCCTGATTCATTAACCGTTTTACTCAACAACTTCTAATTCCTCTAAATCCTGGCGGCCACAAATGAGCCCTACTATTAACCTCCCTAATAATCTTTCTTTTATCTATTAACTTATTAGGGCTTCTCCCCTATACCTTCACCCCCACCACACAGCTATCACTAAACATAGGCCTTGCCGCCCCACTTTGACTAGCTACAGTTATTATTGGTCTACGTAACCAACCCACCGCAGCCCTTGGCCACCTCCTTCCAGAAGGAACCCCAACACCACTAATCCCCATCCTCATTATTATTGAAACTATTAGTCTATTTATTCGACCTCTAGCCCTCGGAGTACGGTTAACAGCCAACCTCACAGCAGGACACCTTCTTATTCAACTTATCGCTACTGCAGCCTTCGTCCTCCTGCCTACAATAACAACTGTAGCACTCCTAACTGCTACAATCCTATTCTTACTAACCCTTCTTGAAATTGCAGTAGCCATAATTCAAG"/>
                        <sequence id="seq_n1_85" taxon="n1_85" totalcount="4" value="ATGCCCCAATTAAATCCCGCCCCTTGATTTGCTATCCTAGTTTTTTCCTGATTAATTTTCCTAACGATTATTCCATCTAAAGTATTAAAACACATTTTTAATAACGAACCTAAAACACTTAACGTTACAAAACCTAAAACTGAACCCTGAAATTGACCATGGCACTAAACTTCTTTGATCAATTCATAAGCCCCACATTCCTAGGAATTCCTTTAATTGCTATCGCCCTTACTCTCCCATGGGTTCTTTATCCTTCTCCATCCAGCCGATGACTAAACAACCGAATTATTACATTACAATCCTGATTCATTAACCGTTTTACTCAACAACTTCTAATTCCTCTAAATCCTGGCGGCCACAAATGAGCCCTACTATTAACCTCCCTAATAATCTTTCTTTTATCTATTAACTTATTAGGGCTTCTCCCCTATACCTTCACCCCCACCACACAGCTATCACTAAACATAGGCCTTGCCGCCCCACTTTGACTAGCTACAGTTATTATTGGTCTACGTAACCAACCCACCGCAGCCCTTGGCCACCTCCTTCCAGAAGGAACCCCAACACCACTAATCCCCATCCTCATTATTATCGAAACTATTAGTCTATTTATTCGACCTCTAGCCCTCGGAGTACGGTTAACAGCCAACCTCACAGCAGGACACCTTCTTATTCAACTTATCGCTACTGCAGCCTTCGTCCTCCTGCCTACAATAACAACTGTAGCACTCCTAACTGCTACAATCCTATTCTTACTAACCCTTCTTGAAATTGCAGTAGCCATAATTCAAG"/>
                        <sequence id="seq_pur_Tr198" taxon="pur_Tr198" totalcount="4" value="ATGCCCCAATTAAATCCCGCCCCTTGATTTGCTATCCTAGTTTTTTCCTGATTAATTTTCCTAACGATTATTCCATCTAAAGTATTAAAACACATTTTTAATAACGAACCTAAAACACTTAACGTTACAAAACCTAAAACTGAACCCTGAAATTGACCATGGCACTAAACTTCTTTGATCAATTCATAAGCCCCACATTCCTAGGAATTCCTTTAATTGCTATTGCCCTTACCCTCCCATGGGTTCTTTATCCTTCTCCATCCAGCCGATGACTAAACAACCGAATTATTACATTACAATCCTGATTCATTAACCGTTTTACTCAACAGCTTCTAATTCCTCTAAATCCTGGCGGCCACAAATGAGCCCTACTATTAACCTCCCTAATAATCTTTCTTTTATCTATTAACTTATTAGGGCTTCTCCCCTATACCTTCACCCCCACCACACAGCTATCACTAAACATAGGCCTTGCCGCCCCACTTTGACTAGCTACAGTTATTATTGGCCTACGTAACCAACCCACCGCAGCCCTTGGCCACCTCCTTCCAGAAGGAACCCCAACACCACTAATCCCCATCCTCATTATTATCGAAACTATTAGTCTATTTATTCGACCTCTAGCCCTAGGAGTACGGTTAACAGCCAACCTCACAGCAGGACACCTTCTTATTCAACTTATCGCTACTGCAGCCTTCGTCCTCCTGCCTACAATAACAACTGTAGCACTCCTAACTGCTACAATCCTATTCTTACTAACCCTTCTTGAAATTGCAGTAGCCATAATTCAAG"/>
                        <sequence id="seq_pur_Tr290" taxon="pur_Tr290" totalcount="4" value="ATGCCCCAATTAAATCCCGCCCCTTGATTTGCTATCCTAGTTTTTTCCTGATTAATTTTCCTAACGATTATTCCATCTAAAGTATTAAAACACATTTTTAATAACGAACCTAAAACACTTAACGTTACAAAACCTAAAACTGAACCCTGAAATTGACCATGGCACTAAACTTCTTTGATCAATTCATAAGCCCCACATTCCTAGGAATTCCTTTAATTGCTATTGCCCTTACCCTCCCATGGGTTCTTTATCCTTCTCCATCCAGCCGATGACTAAACAACCGAATTATTACATTACAATCCTGATTCATTAACCGTTTTACTCAACAGCTTCTAATTCCTCTAAATCCTGGCGGCCACAAATGAGCCCTACTATTAACCTCCCTAATAATCTTTCTTTTATCTATTAACTTATTAGGGCTTCTCCCCTATACCTTCACCCCCACCACACAGCTATCACTAAACATAGGCCTTGCCGCCCCACTTTGACTAGCTACAGTTATTATTGGCCTACGTAACCAACCCACCGCAGCCCTTGGCCACCTCCTTCCAGAAGGAACCCCAACACCACTAATCCCCATCCTCATTATTATCGAAACTATTAGTCTATTTATTCGACCTCTAGCCCTAGGAGTACGGTTAACAGCCAACCTCACAGCAGGACACCTTCTTATTCAACTTATCGCTACTGCAGCCTTCGTCCTCCTGCCTACAATAACAACTGTAGCACTCCTAACTGCTACAATCCTATTCTTACTAACCCTTCTTGAAATTGCAGTAGCCATAATTCAAG"/>
                        <sequence id="seq_pur_Tr291" taxon="pur_Tr291" totalcount="4" value="ATGCCCCAATTAAATCCCGCCCCTTGATTTGCTATCCTAGTTTTTTCCTGATTAATTTTCCTAACGATTATTCCATCTAAAGTATTAAAACACATTTTTAATAACGAACCTAAAACACTTAACGTTACAAAACCTAAAACTGAACCCTGAAATTGACCATGGCACTAAACTTCTTTGATCAATTCATAAGCCCCACATTCCTAGGAATTCCTTTAATTGCTATTGCCCTTACTCTCCCATGGGTTCTTTATCCTTCTCCATCCAGCCGATGACTAAACAACCGAATTATTACATTACAATCCTGATTCATTAACCGTTTTACTCAACAGCTTCTAATTCCTCTAAATCCTGGCGGCCACAAATGAGCCCTACTATTAACCTCCCTAATAATCTTTCTTTTATCTATTAACTTATTAGGGCTTCTCCCCTATACCTTCACCCCCACCACACAGCTATCACTAAACATAGGCCTTGCCGCCCCACTTTGACTAGCTACAGTTATTATTGGTCTACGTAACCAACCCACCGCAGCCCTTGGCCACCTCCTTCCAGAAGGAACCCCAACACCACTAATCCCCATCCTCATTATTATCGAAACTATTAGTCTATTTATTCGACCTCTAGCCCTAGGAGTACGGTTAACAGCCAACCTCACAGCAGGACACCTTCTTATTCAACTTATCGCTACTGCAGCCTTCGTCCTCCTGCCTACAATAACAACTGTAGCACTCCTAACTGCTACAATCCTATTCTTACTAACCCTTCTTGAAATTGCAGTAGCCATAATTCAAG"/>
                        <sequence id="seq_pur_Tr294" taxon="pur_Tr294" totalcount="4" value="ATGCCCCAATTAAATCCCGCCCCTTGATTTGCTATCCTAGTTTTTTCCTGATTAATTTTCCTAACGATTATTCCATCTAAAGTATTAAAACACATTTTTAATAACGAACCTAAAACACTTAACGTTACAAAACCTAAAACTGAACCCTGAAATTGACCATGGCACTAAACTTCTTTGATCAATTCATAAGCCCCACATTCCTAGGAATTCCTTTAATTGCTATTGCCCTTACTCTCCCATGGGTTCTTTATCCTTCTCCATCCAGCCGATGACTAAACAACCGAATTATTACATTACAATCCTGATTCATTAACCGTTTTACTCAACAGCTTCTAATTCCTCTAAATCCTGGCGGCCACAAATGAGCCCTACTATTAACCTCCCTAATAATCTTTCTTTTATCTATTAACTTATTAGGGCTTCTCCCCTATACCTTCACCCCCACCACACAGCTATCACTAAACATAGGCCTTGCCGCCCCACTTTGACTAGCTACAGTTATTATTGGTCTACGTAACCAACCCACCGCAGCCCTTGGCCACCTCCTTCCAGAAGGAACCCCAACACCACTAATCCCCATCCTCATTATTATCGAAACTATTAGTCTATTTATTCGACCTCTAGCCCTAGGAGTACGGTTAACAGCCAACCTCACAGCAGGACACCTTCTTATTCAACTTATCGCTACTGCAGCCTTCGTCCTCCTGCCTACAATAACAACTGTAGCACTCCTAACTGCTACAATCCTATTCTTACTAACCCTTCTTGAAATTGCAGTAGCCATAATTCAAG"/>
                        <sequence id="seq_sam_Tr108" taxon="sam_Tr108" totalcount="4" value="ATGCCCCAATTAAATCCCGCCCCTTGATTTGCTATCCTAGTTTTTTCCTGATTAATTTTCCTAACGATTATTCCATCTAAAGTATTAAAACACATTTTTAATAACGAACCTAAAACACTTAACGTTACAAAACCTAAAACTGAACCCTGAAATTGACCATGGCACTAAACTTCTTTGATCAATTCATAAGCCCCACATTCCTAGGAATTCCTTTAATTGCTATTGCCCTTACTCTCCCATGGGTTCTTTATCCTTCTCCATCCAGCCGATGACTAAACAACCGAATTATTACATTACAATCCTGATTCATTAACCGTTTTACTCAACAGCTTCTAATTCCTCTAAATCCTGGCGGCCACAAATGAGCCCTACTATTAACCTCCCTAATAATCTTTCTTTTATCTATTAACTTATTAGGGCTTCTCCCCTATACCTTCACCCCCACCACACAGCTATCACTAAACATAGGCCTTGCCGCCCCACTTTGACTAGCTACAGTTATTATTGGTCTACGTAACCAACCCACCGCAGCCCTTGGCCACCTCCTTCCAGAAGGAACCCCAACACCACTAATCCCCATCCTCATTATTATCGAAACTATTAGTCTATTTATTCGACCTCTAGCCCTAGGAGTACGGTTAACAGCCAACCTCACAGCAGGACACCTTCTTATTCAACTTATCGCTACTGCAGCCTTCGTCCTCCTGCCTACAATAACAACTGTAGCACTCCTAACTGCTACAATCCTATTCTTACTAACCCTTCTTGAAATTGCAGTAGCCATAATTCAAG"/>
                        <sequence id="seq_sam_Tr119" taxon="sam_Tr119" totalcount="4" value="ATGCCCCAATTAAATCCCGCCCCTTGATTTGCTATCCTAGTTTTTTCCTGATTAATTTTCCTAACGATTATTCCATCTAAAGTATTAAAACACATTTTTAATAACGAACCTAAAACACTTAACGTTACAAAACCTAAAACTGAACCCTGAAATTGACCATGGCACTAAACTTCTTTGATCAATTCATAAGCCCCACATTCCTAGGAATTCCTTTAATTGCTATTGCCCTTACTCTCCCATGGGTTCTTTATCCTTCTCCATCCAGCCGATGACTAAACAACCGAATTATTACATTACAATCCTGATTCATTAACCGTTTTACTCAACAGCTTCTAATTCCTCTAAATCCTGGCGGCCACAAATGAGCCCTACTATTAACCTCCCTAATAATCTTTCTTTTATCTATTAACTTATTAGGGCTTCTCCCCTATACCTTCACCCCCACCACACAGCTATCACTAAACATAGGCCTTGCCGCCCCACTTTGACTAGCTACAGTTATTATTGGTCTACGTAACCAACCCACCGCAGCCCTTGGCCACCTCCTTCCAGAAGGAACCCCAACACCACTAATCCCCATCCTCATTATTATCGAAACTATTAGTCTATTTATTCGACCTCTAGCCCTAGGAGTACGGTTAACAGCCAACCTCACAGCAGGACACCTTCTTATTCAACTTATTGCTACTGCAGCCTTCGTCCTCCTGCCTACAATAACAACTGTAGCACTCCTAACTGCTACAATCCTATTCTTACTAACCCTTCTTGAAATTGCAGTAGCCATAATTCAAG"/>
                        <sequence id="seq_sam_Tr1_" taxon="sam_Tr1_" totalcount="4" value="ATGCCCCAATTAAATCCCGCCCCTTGATTTGCTATCCTAGTTTTTTCCTGATTAATTTTCCTAACGATTATTCCATCTAAAGTATTAAAACACATTTTTAATAACGAACCTAAAACACTTAACGTTACAAAACCTAAAACTGAACCCTGAAATTGACCATGGCACTAAACTTCTTTGATCAATTCATAAGCCCCACATTCCTAGGAATTCCTTTAATTGCTATTGCCCTTACTCTCCCATGGGTTCTTTATCCTTCTCCATCCAGCCGATGACTAAACAACCGAATTATTACATTACAATCCTGATTCATTAACCGTTTTACTCAACAGCTTCTAATTCCTCTAAATCCTGGCGGCCACAAATGAGCCCTACTATTAACCTCCCTAATAATCTTTCTTTTATCTATTAACTTATTAGGGCTTCTCCCCTATACCTTCACCCCCACCACACAGCTATCACTAAACATAGGCCTTGCCGCCCCACTTTGACTAGCTACAGTTATTATTGGTCTACGTAACCAACCCACCGCAGCCCTTGGCCACCTCCTTCCAGAAGGAACCCCAACACCACTAATCCCCATCCTCATTATTATCGAAACTATTAGTCTATTTATTCGACCTCTAGCCCTAGGAGTACGGTTAACAGCCAACCTCACAGCAGGACACCTTCTTATTCAACTTATCGCTACTGCAGCCTTCGTCCTCCTGCCTACAATAACAACTGTAGCACTCCTAACTGCTACAATCCTATTCTTACTAACCCTTCTTGAAATTGCAGTAGCCATAATTCAAG"/>
                        <sequence id="seq_sam_Tr21_" taxon="sam_Tr21_" totalcount="4" value="ATGCCCCAATTAAATCCCGCCCCTTGATTTGCTATCCTAGTTTTTTCCTGATTAATTTTCCTAACGATTATTCCATCTAAAGTATTAAAACACATTTTTAATAACGAACCTAAAACACTTAACGTTACAAAACCTAAAACTGAACCCTGAAATTGACCATGGCACTAAACTTCTTTGATCAATTCATAAGCCCCACATTCCTAGGAATTCCTTTAATTGCTATTGCCCTTACTCTCCCATGGGTTCTTTATCCTTCTCCATCCAGCCGATGACTAAACAACCGAATTATTACATTACAATCCTGATTCATTAACCGTTTTACTCAACAGCTTCTAATTCCTCTAAATCCTGGCGGCCACAAATGAGCCCTACTATTAACCTCCCTAATAATCTTTCTTTTATCTATTAACTTATTAGGGCTTCTCCCCTATACCTTCACCCCCACCACACAGCTATCACTAAACATAGGCCTTGCCGCCCCACTTTGACTAGCTACAGTTATTATTGGTCTACGTAACCAACCCACCGCAGCCCTTGGCCACCTCCTTCCAGAAGGAACCCCAACACCACTAATCCCCATCCTCATTATTATCGAAACTATTAGTCTATTTATTCGACCTCTAGCCCTAGGAGTACGGTTAACAGCCAACCTCACAGCAGGACACCTTCTTATTCAACTTATCGCTACTGCAGCCTTCGTCCTCCTGCCTACAATAACAACTGTAGCACTCCTAACTGCTACAATCCTATTCTTACTAACCCTTCTTGAAATTGCAGTAGCCATAATTCAAG"/>
                        <sequence id="seq_sam_Tr53_" taxon="sam_Tr53_" totalcount="4" value="ATGCCCCAATTAAATCCCGCCCCTTGATTTGCTATCCTAGTTTTTTCCTGATTAATTTTCCTAACGATTATTCCATCTAAAGTATTAAAACACATTTTTAATAACGAACCTAAAACACTTAACGTTACAAAACCTAAAACTGAACCCTGAAATTGACCATGGCACTAAACTTCTTTGATCAATTCATAAGCCCCACATTCCTAGGAATTCCTTTAATTGCTATTGCCCTTACTCTCCCATGGGTTCTTTATCCTTCTCCATCCAGCCGATGACTAAACAACCGAATTATTACATTACAATCCTGATTCATTAACCGTTTTACTCAACAGCTTCTAATTCCTCTAAATCCTGGCGGCCACAAATGAGCCCTACTATTAACCTCCCTAATAATCTTTCTTTTATCTATTAACTTATTAGGGCTTCTCCCCTATACCTTCACCCCCACCACACAGCTATCACTAAACATAGGCCTTGCCGCCCCACTTTGACTAGCTACAGTTATTATTGGTCTACGTAACCAACCCACCGCAGCCCTTGGCCACCTCCTTCCAGAAGGAACCCCAACACCACTAATCCCCATCCTCATTATTATCGAAACTATTAGTCTATTTATTCGACCTCTAGCCCTAGGAGTACGGTTAACAGCCAACCTCACAGCAGGACACCTTCTTATTCAACTTATCGCTACTGCAGCCTTCGTCCTCCTGCCTACAATAACAACTGTAGCACTCCTAACTGCTACAATCCTATTCTTACTAACCCTTCTTGAAATTGCAGTAGCCATAATTCAAG"/>
                        <sequence id="seq_sam_Tr83_" taxon="sam_Tr83_" totalcount="4" value="ATGCCCCAATTAAATCCAGCCCCTTGATTTGCTATCCTAGTTTTTTCCTGATTAATTTTCCTAACGATTATTCCATCTAAAGTATTAAAACACATTTTTAATAACGAACCTAAAACACTTAACGTTACAAAACCTAAAACTGAACCCTGAAATTGACCATGGCACTAAACTTCTTTGATCAATTCATAAGCCCCACATTCCTAGGAATTCCTTTAATTGCTATTGCCCTTACTCTCCCATGGGTTCTTTATCCTTCTCCATCCAGCCGATGACTAAACAACCGAATTATTACATTACAATCCTGATTCATTAACCGTTTTACTCAACAGCTTCTAATTCCTCTAAATCCTGGCGGCCACAAATGAGCCCTACTATTAACCTCCCTAATAATCTTTCTTTTATCTATTAACTTATTAGGGCTTCTCCCCTATACCTTCACCCCCACCACACAGCTATCACTAAACATAGGCCTTGCCGCCCCACTTTGACTAGCTACAGTTATTATTGGTCTACGTAACCAACCCACCGCAGCCCTTGGCCACCTCCTTCCAGAAGGAACCCCAACACCACTAATCCCCATCCTCATTATTATCGAAACTATTAGTCTATTTATTCGACCTCTAGCCCTAGGAGTACGGTTAACAGCCAACCTCACAGCAGGACACCTTCTTATTCAACTTATCGCTACTGCAGCCTTCGTCCTCCTGCCTACAATAACAACTGTAGCACTCCTAACTGCTACAATCCTATTCTTACTAACCCTTCTTGAAATTGCAGTAGCCATAATTCAAG"/>
                        <sequence id="seq_sam_Tr97_" taxon="sam_Tr97_" totalcount="4" value="ATGCCCCAATTAAATCCCGCCCCTTGATTTGCTATCCTAGTTTTTTCCTGATTAATTTTCCTAACGATTATTCCATCTAAAGTATTAAAACACATTTTTAATAACGAACCTAAAACACTTAACGTTACAAAACCTAAAACTGAACCCTGAAATTGACCATGGCACTAAACTTCTTTGATCAATTCATAAGCCCCACATTCCTAGGAATTCCTTTAATTGCTATTGCCCTTACTCTCCCATGGGTTCTTTATCCTTCTCCATCCAGCCGATGACTAAACAACCGAATTATTACATTACAATCCTGATTCATTAACCGTTTTACTCAACAGCTTCTAATTCCTCTAAATCCTGGCGGCCACAAATGAGCCCTACTATTAACCTCCCTAATAATCTTTCTTTTATCTATTAACTTATTAGGGCTTCTCCCCTATACCTTCACCCCCACCACACAGCTATCACTAAACATAGGCCTTGCCGCCCCACTTTGACTAGCTACAGTTATTATTGGTCTACGTAACCAACCCACCGCAGCCCTTGGCCACCTCCTTCCAGAAGGAACCCCAACACCACTAATCCCCATCCTCATTATTATCGAAACTATTAGTCTATTTATTCGACCTCTAGCCCTAGGAGTACGGTTAACAGCCAACCTCACAGCAGGACACCTTCTTATTCAACTTATCGCTACTGCAGCCTTCGTCCTCCTGCCTACAATAACAACTGTAGCACTCCTAACTGCTACAATCCTATTCTTACTAACCCTTCTTGAAATTGCAGTAGCCATAATTCAAG"/>
                        <sequence id="seq_slo_Tr296" taxon="slo_Tr296" totalcount="4" value="ATGCCCCAATTAAATCCCGCCCCTTGATTTGCTATCCTAGTTTTTTCCTGATTAATTTTCCTAACGATTATTCCATCTAAAGTATTAAAACACATTTTTAATAACGAACCTAAAACACTTAACGTTACAAAACCTAAAACTGAACCCTGAAATTGACCATGGCACTAAACTTCTTTGATCAATTCATAAGCCCCACATTCCTAGGAATTCCTTTAATTGCTATTGCCCTTACCCTCCCATGGGTTCTTTATCCTTCTCCATCCAGCCGATGACTAAACAACCGAATTATTACATTACAATCCTGATTCATTAACCGTTTTACTCAACAGCTTCTAATTCCTCTAAATCCTGGCGGCCACAAATGAGCCCTACTATTAACCTCCCTAATAATCTTTCTTTTATCTATTAACTTATTAGGGCTTCTCCCCTATACCTTCACCCCCACCACACAGCTATCACTAAACATAGGCCTTGCCGCCCCACTTTGACTAGCTACAGTTATTATTGGCCTACGTAACCAACCCACCGCAGCCCTTGGCCACCTCCTTCCAGAAGGAACCCCAACACCACTAATCCCCATCCTCATTATTATCGAAACTATTAGTCTATTTATTCGACCTCTAGCCCTAGGAGTACGGTTAACAGCCAACCTCACAGCAGGACACCTTCTTATTCAACTTATCGCTACTGCAGCCTTCGTCCTCCTGCCTACAATAACAACTGTAGCACTCCTAACTGCTACAATCCTATTCTTACTAACCCTTCTTGAAATTGCAGTAGCCATAATTCAAG"/>
                        <sequence id="seq_slo_Tr297" taxon="slo_Tr297" totalcount="4" value="ATGCCCCAATTAAATCCCGCCCCTTGATTTGCTATCCTAGTTTTTTCCTGATTAATTTTCCTAACGATTATTCCATCTAAAGTATTAAAACACATTTTTAATAACGAACCTAAAACACTTAACGTTACAAAACCTAAAACTGAACCCTGAAATTGACCATGGCACTAAACTTCTTTGATCAATTCATAAGCCCCACATTCCTAGGAATTCCTTTAATTGCTATTGCCCTTACCCTCCCATGGGTTCTTTATCCTTCTCCATCCAGCCGATGACTAAACAACCGAATTATTACATTACAATCCTGATTCATTAACCGTTTTACTCAACAGCTTCTAATTCCTCTAAATCCTGGCGGCCACAAATGAGCCCTACTATTAACCTCCCTAATAATCTTTCTTTTATCTATTAACTTATTAGGGCTTCTCCCCTATACCTTCACCCCCACCACACAGCTATCACTAAACATAGGCCTTGCCGCCCCACTTTGACTAGCTACAGTTATTATTGGCCTACGTAACCAACCCACCGCAGCCCTTGGCCACCTCCTTCCAGAAGGAACCCCAACACCACTAATCCCCATCCTCATTATTATCGAAACTATTAGTCTATTTATTCGACCTCTAGCCCTAGGAGTACGGTTAACAGCCAACCTCACAGCAGGACACCTTCTTATTCAACTTATCGCTACTGCAGCCTTCGTCCTCCTGCCTACAATAACAACTGTAGCACTCCTAACTGCTACAATCCTATTCTTACTAACCCTTCTTGAAATTGCAGTAGCCATAATTCAAG"/>
                        <sequence id="seq_slo_Tr298" taxon="slo_Tr298" totalcount="4" value="ATGCCCCAATTAAATCCCGCCCCTTGATTTGCTATCCTAGTTTTTTCCTGATTAATTTTCCTAACGATTATTCCATCTAAAGTATTAAAACACATTTTTAATAACGAACCTAAAACACTTAACGTTACAAAACCTAAAACTGAACCCTGAAATTGACCATGGCACTAAACTTCTTTGATCAATTCATAAGCCCCACATTCCTAGGAATTCCTTTAATTGCTATTGCCCTTACCCTCCCATGGGTTCTTTATCCTTCTCCATCCAGCCGATGACTAAACAACCGAATTATTACATTACAATCCTGATTCATTAACCGTTTTACTCAACAGCTTCTAATTCCTCTAAATCCTGGCGGCCACAAATGAGCCCTACTATTAACCTCCCTAATAATCTTTCTTTTATCTATTAACTTATTAGGGCTTCTCCCCTATACCTTCACCCCCACCACACAGCTATCACTAAACATAGGCCTTGCCGCCCCACTTTGACTAGCTACAGTTATTATTGGCCTACGTAACCAACCCACCGCAGCCCTTGGCCACCTCCTTCCAGAAGGAACCCCAACACCACTAATCCCCATCCTCATTATTATCGAAACTATTAGTCTATTTATTCGACCTCTAGCCCTAGGAGTACGGTTAACAGCCAACCTCACAGCAGGACACCTTCTTATTCAACTTATCGCTACTGCAGCCTTCGTCCTCCTGCCTACAATAACAACTGTAGCACTCCTAACTGCTACAATCCTATTCTTACTAACCCTTCTTGAAATTGCAGTAGCCATAATTCAAG"/>
                        <sequence id="seq_slo_Tr_19" taxon="slo_Tr_19" totalcount="4" value="ATGCCCCAATTAAATCCCGCCCCTTGATTTGCTATCCTAGTTTTTTCCTGATTAATTTTCCTAACGATTATTCCATCTAAAGTATTAAAACACATTTTTAATAACGAACCTAAAACACTTAACGTTACAAAACCTAAAACTGAACCCTGAAATTGACCATGGCACTAAACTTCTTTGATCAATTCATAAGCCCCACATTCCTAGGAATTCCTTTAATTGCTATTGCCCTTACCCTCCCATGGGTTCTTTATCCTTCTCCATCCAGCCGATGACTAAACAACCGAATTATTACATTACAATCCTGATTCATTAACCGTTTTACTCAACAGCTTCTAATTCCTCTAAATCCTGGCGGCCACAAATGAGCCCTACTATTAACCTCCCTAATAATCTTTCTTTTATCTATTAACTTATTAGGGCTTCTCCCCTATACCTTCACCCCCACCACACAGCTATCACTAAACATAGGCCTTGCCGCCCCACTTTGACTAGCTACAGTTATTATTGGCCTACGTAACCAACCCACCGCAGCCCTTGGCCACCTCCTTCCAGAAGGAACCCCAACACCACTAATCCCCATCCTCATTATTATCGAAACTATTAGTCTATTTATTCGACCTCTAGCCCTAGGAGTACGGTTAACAGCCAACCTCACAGCAGGACACCTTCTTATTCAACTTATCGCTACTGCAGCCTTCGTCCTCCTGCCTACAATAACAACTGTAGCACTCCTAACTGCTACAATCCTATTCTTACTAACCCTTCTTGAAATTGCAGTAGCCATAATTCAAG"/>
                        <sequence id="seq_sot_Tr109" taxon="sot_Tr109" totalcount="4" value="ATGCCCCAATTAAATCCCGCCCCTTGATTTGCTATCCTAGTTTTTTCCTGATTAATTTTCCTAACGATTATTCCATCTAAAGTATTAAAACACATTTTTAATAACGAACCTAAAACACTTAACGTTACAAAACCTAAAACTGAACCCTGAAATTGACCATGGCACTAAACTTCTTTGATCAATTCATAAGCCCCACATTCCTAGGAATTCCTTTAATTGCTATTGCCCTTACCCTCCCATGGGTTCTTTATCCTTCTCCATCCAGCCGATGACTAAACAACCGAATTATTACATTACAATCCTGATTCATTAACCGTTTTACTCAACAGCTTCTAATTCCTCTAAATCCTGGCGGCCACAAATGAGCCCTACTATTAACCTCCCTAATAATCTTTCTTTTATCTATTAACTTATTAGGGCTTCTCCCCTATACCTTCACCCCCACCACACAGCTATCACTAAACATAGGCCTTGCCGCCCCACTTTGACTAGCTACAGTTATTATTGGCCTACGTAACCAACCCACCGCAGCCCTTGGCCACCTCCTTCCAGAAGGAACCCCAACACCACTAATCCCCATCCTCATTATTATCGAAACTATTAGTCTATTTATTCGACCTCTAGCCCTAGGAGTACGGTTAACAGCCAACCTCACAGCAGGACACCTTCTTATTCAACTTATCGCTACTGCAGCCTTCGTCCTCCTGCCTACAATAACAACTGTAGCACTCCTAACTGCTACAATCCTATTCTTACTAACCCTTCTTGAAATTGCAGTAGCCATAATTCAAG"/>
                        <sequence id="seq_sot_Tr110" taxon="sot_Tr110" totalcount="4" value="ATGCCCCAATTAAATCCCGCCCCTTGATTTGCTATCCTAGTTTTTTCCTGATTAATTTTCCTAACGATTATTCCATCTAAAGTATTAAAACACATTTTTAATAACGAACCTAAAACACTTAACGTTACAAAACCTAAAACTGAACCCTGAAATTGACCATGGCACTAAACTTCTTTGATCAATTCATAAGCCCCACATTCCTAGGAATTCCTTTAATTGCTATTGCCCTTACCCTCCCATGGGTTCTTTATCCTTCTCCATCCAGCCGATGACTAAACAACCGAATTATTACATTACAATCCTGATTCATTAACCGTTTTACTCAACAGCTTCTAATTCCTCTAAATCCTGGCGGCCACAAATGAGCCCTACTATTAACCTCCCTAATAATCTTTCTTTTATCTATTAACTTATTAGGGCTTCTCCCCTATACCTTCACCCCCACCACACAGCTATCACTAAACATAGGCCTTGCCGCCCCACTTTGACTAGCTACAGTTATTATTGGCCTACGTAACCAACCCACCGCAGCCCTTGGCCACCTCCTTCCAGAAGGAACCCCAACACCACTAATCCCCATCCTCATTATTATCGAAACTATTAGTCTATTTATTCGACCTCTAGCCCTAGGAGTACGGTTAACAGCCAACCTCACAGCAGGACACCTTCTTATTCAACTTATCGCTACTGCAGCCTTCGTCCTCCTGCCTACAATAACAACTGTAGCACTCCTAACTGCTACAATCCTATTCTTACTAACCCTTCTTGAAATTGCAGTAGCCATAATTCAAG"/>
                        <sequence id="seq_sot_Tr140" taxon="sot_Tr140" totalcount="4" value="ATGCCCCAATTAAATCCCGCCCCTTGATTTGCTATCCTAGTTTTTTCCTGATTAATTTTCCTAACGATTATTCCATCTAAAGTATTAAAACACATTTTTAATAACGAACCTAAAACACTTAACGTTACAAAACCTAAAACTGAACCCTGAAATTGACCATGGCACTAAACTTCTTTGATCAATTCATAAGCCCCACATTCCTAGGAATTCCTTTAATTGCTATTGCCCTTACCCTCCCATGGGTTCTTTATCCTTCTCCATCCAGCCGATGACTAAACAACCGAATTATTACATTACAATCCTGATTCATTAACCGTTTTACTCAACAGCTTCTAATTCCTCTAAATCCTGGCGGCCACAAATGAGCCCTACTATTAACCTCCCTAATAATCTTTCTTTTATCTATTAACTTATTAGGGCTTCTCCCCTATACCTTCACCCCCACCACACAGCTATCACTAAACATAGGCCTTGCCGCCCCACTTTGACTAGCTACAGTTATTATTGGCCTACGTAACCAACCCACCGCAGCCCTTGGCCACCTCCTTCCAGAAGGAACCCCAACACCACTAATCCCCATCCTCATTATTATCGAAACTATTAGTCTATTTATTCGACCTCTAGCCCTAGGAGTACGGTTAACAGCCAACCTCACAGCAGGACACCTTCTTATTCAACTTATCGCTACTGCAGCCTTCGTCCTCCTGCCTACAATAACAACTGTAGCACTCCTAACTGCTACAATCCTATTCTTACTAACCCTTCTTGAAATTGCAGTAGCCATAATTCAAG"/>
                        <sequence id="seq_sot_Tr141" taxon="sot_Tr141" totalcount="4" value="ATGCCCCAATTAAATCCCGCCCCTTGATTTGCTATCCTAGTTTTTTCCTGATTAATTTTCCTAACGATTATTCCATCTAAAGTATTAAAACACATTTTTAATAACGAACCTAAAACACTTAACGTTACAAAACCTAAAACTGAACCCTGAAATTGACCATGGCACTAAACTTCTTTGATCAATTCATAAGCCCCACATTCCTAGGAATTCCTTTAATTGCTATTGCCCTTACCCTCCCATGGGTTCTTTATCCTTCTCCATCCAGCCGATGACTAAACAACCGAATTATTACATTACAATCCTGATTCATTAACCGTTTTACTCAACAGCTTCTAATTCCTCTAAATCCTGGCGGCCACAAATGAGCCCTACTATTAACCTCCCTAATAATCTTTCTTTTATCTATTAACTTATTAGGGCTTCTCCCCTATACCTTCACCCCCACCACACAGCTATCACTAAACATAGGCCTTGCCGCCCCACTTTGACTAGCTACAGTTATTATTGGCCTACGTAACCAACCCACCGCAGCCCTTGGCCACCTCCTTCCAGAAGGAACCCCAACACCACTAATCCCCATCCTCATTATTATCGAAACTATTAGTCTATTTATTCGACCTCTAGCCCTAGGAGTACGGTTAACAGCCAACCTCACAGCAGGACACCTTCTTATTCAACTTATCGCTACTGCAGCCTTCGTCCTCCTGCCTACAATAACAACTGTAGCACTCCTAACTGCTACAATCCTATTCTTACTAACCCTTCTTGAAATTGCAGTAGCCATAATTCAAG"/>
                        <sequence id="seq_sot_Tr174" taxon="sot_Tr174" totalcount="4" value="ATGCCCCAATTAAATCCCGCCCCTTGATTTGCTATCCTAGTTTTTTCCTGATTAATTTTCCTAACGATTATTCCATCTAAAGTATTAAAACACATTTTTAATAACGAACCTAAAACACTTAACGTTACAAAACCTAAAACTGAACCCTGAAATTGACCATGGCACTAAACTTCTTTGATCAATTCATAAGCCCCACATTCCTAGGAATTCCTTTAATTGCTATTGCCCTTACCCTCCCATGGGTTCTTTATCCTTCTCCATCCAGCCGATGACTAAACAACCGAATTATTACATTACAATCCTGATTCATTAACCGTTTTACTCAACAGCTTCTAATTCCTCTAAATCCTGGCGGCCACAAATGAGCCCTACTATTAACCTCCCTAATAATCTTTCTTTTATCTATTAACTTATTAGGGCTTCTCCCCTATACCTTCACCCCCACCACACAGCTATCACTAAACATAGGCCTTGCCGCCCCACTTTGACTAGCTACAGTTATTATTGGCCTACGTAACCAACCCACCGCAGCCCTTGGCCACCTCCTTCCAGAAGGAACCCCAACACCACTAATCCCCATCCTCATTATTATCGAAACTATTAGTCTATTTATTCGACCTCTAGCCCTAGGAGTACGGTTAACAGCCAACCTCACAGCAGGACACCTTCTTATTCAACTTATCGCTACTGCAGCCTTCGTCCTCCTGCCTACAATAACAACTGTAGCACTCCTAACTGCTACAATCCTATTCTTACTAACCCTTCTTGAAATTGCAGTAGCCATAATTCAAG"/>
                        <sequence id="seq_sot_Tr175" taxon="sot_Tr175" totalcount="4" value="ATGCCCCAATTAAATCCCGCCCCTTGATTTGCTATCCTAGTTTTTTCCTGATTAATTTTCCTAACGATTATTCCATCTAAAGTATTAAAACACATTTTTAATAACGAACCTAAAACACTTAACGTTACAAAACCTAAAACTGAACCCTGAAATTGACCATGGCACTAAACTTCTTTGATCAATTCATAAGCCCCACATTCCTAGGAATTCCTTTAATTGCTATTGCCCTTACCCTCCCATGGGTTCTTTATCCTTCTCCATCCAGCCGATGACTAAACAACCGAATTATTACATTACAATCCTGATTCATTAACCGTTTTACTCAACAGCTTCTAATTCCTCTAAATCCTGGCGGCCACAAATGAGCCCTACTATTAACCTCCCTAATAATCTTTCTTTTATCTATTAACTTATTAGGGCTTCTCCCCTATACCTTCACCCCCACCACACAGCTATCACTAAACATAGGCCTTGCCGCCCCACTTTGACTAGCTACAGTTATTATTGGCCTACGTAACCAACCCACCGCAGCCCTTGGCCACCTCCTTCCAGAAGGAACCCCAACACCACTAATCCCCATCCTCATTATTATCGAAACTATTAGTCTATTTATTCGACCTCTAGCCCTAGGAGTACGGTTAACAGCCAACCTCACAGCAGGACACCTTCTTATTCAACTTATCGCTACTGCAGCCTTCGTCCTCCTGCCTACAATAACAACTGTAGCACTCCTAACTGCTACAATCCTATTCTTACTAACCCTTCTTGAAATTGCAGTAGCCATAATTCAAG"/>
                        <sequence id="seq_sot_Tr176" taxon="sot_Tr176" totalcount="4" value="ATGCCCCAATTAAATCCCGCCCCTTGATTTGCTATCCTAGTTTTTTCCTGATTAATTTTCCTAACGATTATTCCATCTAAAGTATTAAAACACATTTTTAATAACGAACCTAAAACACTTAACGTTACAAAACCTAAAACTGAACCCTGAAATTGACCATGGCACTAAACTTCTTTGATCAATTCATAAGCCCCACATTCCTAGGAATTCCTTTAATTGCTATTGCCCTTACCCTCCCATGGGTTCTTTATCCTTCTCCATCCAGCCGATGACTAAACAACCGAATTATTACATTACAATCCTGATTCATTAACCGTTTTACTCAACAGCTTCTAATTCCTCTAAATCCTGGCGGCCACAAATGAGCCCTACTATTAACCTCCCTAATAATCTTTCTTTTATCTATTAACTTATTAGGGCTTCTCCCCTATACCTTCACCCCCACCACACAGCTATCACTAAACATAGGCCTTGCCGCCCCACTTTGACTAGCTACAGTTATTATTGGCCTACGTAACCAACCCACCGCAGCCCTTGGCCACCTCCTTCCAGAAGGAACCCCAACACCACTAATCCCCATCCTCATTATTATCGAAACTATTAGTCTATTTATTCGACCTCTAGCCCTAGGAGTACGGTTAACAGCCAACCTCACAGCAGGACACCTTCTTATTCAACTTATCGCTACTGCAGCCTTCGTCCTCCTGCCTACAATAACAACTGTAGCACTCCTAACTGCTACAATCCTATTCTTACTAACCCTTCTTGAAATTGCAGTAGCCATAATTCAAG"/>
                        <sequence id="seq_sot_Tr179" taxon="sot_Tr179" totalcount="4" value="ATGCCCCAATTAAATCCCGCCCCTTGATTTGCTATCCTAGTTTTTTCCTGATTAATTTTCCTAACGATTATTCCATCTAAAGTATTAAAACACATTTTTAATAACGAACCTAAAACACTTAACGTTACAAAACCTAAAACTGAACCCTGAAATTGACCATGGCACTAAACTTCTTTGATCAATTCATAAGCCCCACATTCCTAGGAATTCCTTTAATTGCTATTGCCCTTACCCTCCCATGGGTTCTTTATCCTTCTCCATCCAGCCGATGACTAAACAACCGAATTATTACATTACAATCCTGATTCATTAACCGTTTTACTCAACAGCTTCTAATTCCTCTAAATCCTGGCGGCCACAAATGAGCCCTACTATTAACCTCCCTAATAATCTTTCTTTTATCTATTAACTTATTAGGGCTTCTCCCCTATACCTTCACCCCCACCACACAGCTATCACTAAACATAGGCCTTGCCGCCCCACTTTGACTAGCTACAGTTATTATTGGCCTACGTAACCAACCCACCGCAGCCCTTGGCCACCTCCTTCCAGAAGGAACCCCAACACCACTAATCCCCATCCTCATTATTATCGAAACTATTAGTCTATTTATTCGACCTCTAGCCCTAGGAGTACGGTTAACAGCCAACCTCACAGCAGGACACCTTCTTATTCAACTTATCGCTACTGCAGCCTTCGTCCTCCTGCCTACAATAACAACTGTAGCACTCCTAACTGCTACAATCCTATTCTTACTAACCCTTCTTGAAATTGCAGTAGCCATAATTCAAG"/>
                        <sequence id="seq_sot_Tr180" taxon="sot_Tr180" totalcount="4" value="ATGCCCCAATTAAATCCCGCCCCTTGATTTGCTATCCTAGTTTTTTCCTGATTAATTTTCCTAACGATTATTCCATCTAAAGTATTAAAACACATTTTTAATAACGAACCTAAAACACTTAACGTTACAAAACCTAAAACTGAACCCTGAAATTGACCATGGCACTAAACTTCTTTGATCAATTCATAAGCCCCACATTCCTAGGAATTCCTTTAATTGCTATTGCCCTTACCCTCCCATGGGTTCTTTATCCTTCTCCATCCAGCCGATGACTAAACAACCGAATTATTACATTACAATCCTGATTCATTAACCGTTTTACTCAACAGCTTCTAATTCCTCTAAATCCTGGCGGCCACAAATGAGCCCTACTATTAACCTCCCTAATAATCTTTCTTTTATCTATTAACTTATTAGGGCTTCTCCCCTATACCTTCACCCCCACCACACAGCTATCACTAAACATAGGCCTTGCCGCCCCACTTTGACTAGCTACAGTTATTATTGGCCTACGTAACCAACCCACCGCAGCCCTTGGCCACCTCCTTCCAGAAGGAACCCCAACACCACTAATCCCCATCCTCATTATTATCGAAACTATTAGTCTATTTATTCGACCTCTAGCCCTAGGAGTACGGTTAACAGCCAACCTCACAGCAGGACACCTTCTTATTCAACTTATCGCTACTGCAGCCTTCGTCCTCCTGCCTACAATAACAACTGTAGCACTCCTAACTGCTACAATCCTATTCTTACTAACCCTTCTTGAAATTGCAGTAGCCATAATTCAAG"/>
                        <sequence id="seq_sot_Tr182" taxon="sot_Tr182" totalcount="4" value="ATGCCCCAATTAAATCCCGCCCCTTGATTTGCTATCCTAGTTTTTTCCTGATTAATTTTCCTAACGATTATTCCATCTAAAGTATTAAAACACATTTTTAATAACGAACCTAAAACACTTAACGTTACAAAACCTAAAACTGAACCCTGAAATTGACCATGGCACTAAACTTCTTTGATCAATTCATAAGCCCCACATTCCTAGGAATTCCTTTAATTGCTATTGCCCTTACCCTCCCATGGGTTCTTTATCCTTCTCCATCCAGCCGATGACTAAACAACCGAATTATTACATTACAATCCTGATTCATTAACCGTTTTACTCAACAGCTTCTAATTCCTCTAAATCCTGGCGGCCACAAATGAGCCCTACTATTAACCTCCCTAATAATCTTTCTTTTATCTATTAACTTATTAGGGCTTCTCCCCTATACCTTCACCCCCACCACACAGCTATCACTAAACATAGGCCTTGCCGCCCCACTTTGACTAGCTACAGTTATTATTGGCCTACGTAACCAACCCACCGCAGCCCTTGGCCACCTCCTTCCAGAAGGAACCCCAACACCACTAATCCCCATCCTCATTATTATCGAAACTATTAGTCTATTTATTCGACCTCTAGCCCTAGGAGTACGGTTAACAGCCAACCTCACAGCAGGACACCTTCTTATTCAACTTATCGCTACTGCAGCCTTCGTCCTCCTGCCTACAATAACAACTGTAGCACTCCTAACTGCTACAATCCTATTCTTACTAACCCTTCTTGAAATTGCAGTAGCCATAATTCAAG"/>
                        <sequence id="seq_sot_Tr183" taxon="sot_Tr183" totalcount="4" value="ATGCCCCAATTAAATCCCGCCCCTTGATTTGCTATCCTAGTTTTTTCCTGATTAATTTTCCTAACGATTATTCCATCTAAAGTATTAAAACACATTTTTAATAACGAACCTAAAACAATTAACGTTACAAAACCTAAAACTGAACCCTGAAATTGACCATGGCACTAAACTTCTTTGATCAATTCATAAGCCCCACATTCCTAGGAATTCCTTTAATTGCTATTGCCCTTACCCTCCCATGGGTTCTTTATCCTTCTCCATCCAGCCGATGACTAAACAACCGAATTATTACATTACAATCCTGATTCATTAACCGTTTTACTCAACAGCTTCTAATTCCTCTAAATCCTGGCGGCCACAAATGAGCCCTACTATTAACCTCCCTAATAATCTTTCTTTTATCTATTAACTTATTAGGGCTTCTCCCCTATACCTTCACCCCCACCACACAGCTATCACTAAACATAGGCCTTGCCGCCCCACTTTGACTAGCTACAGTTATTATTGGCCTACGTAACCAACCCACCGCAGCCCTTGGCCACCTCCTTCCAGAAGGAACCCCAACACCACTAATCCCCATCCTCATTATTATCGAAACTATTAGTCTATTTATTCGACCTCTAGCCCTAGGAGTACGGTTAACAGCCAACCTCACAGCAGGACACCTTCTTATTCAACTTATCGCTACTGCAGCCTTCGTCCTCCTGCCTACAATAACAACTGTAGCACTCCTAACTGCTACAATCCTATTCTTACTAACCCTTCTTGAAATTGCAGTAGCCATAATTCAAG"/>
                        <sequence id="seq_sot_Tr184" taxon="sot_Tr184" totalcount="4" value="ATGCCCCAATTAAATCCCGCCCCTTGATTTGCTATCCTAGTTTTTTCCTGATTAATTTTCCTAACGATTATTCCATCTAAAGTATTAAAACACATTTTTAATAACGAACCTAAAACACTTAACGTTACAAAACCTAAAACTGAACCCTGAAATTGACCATGGCACTAAACTTCTTTGATCAATTCATAAGCCCCACATTCCTAGGAATTCCTTTAATTGCTATTGCCCTTACCCTCCCATGGGTTCTTTATCCTTCTCCATCCAGCCGATGACTAAACAACCGAATTATTACATTACAATCCTGATTCATTAACCGTTTTACTCAACAGCTTCTAATTCCTCTAAATCCTGGCGGCCACAAATGAGCCCTACTATTAACCTCCCTAATAATCTTTCTTTTATCTATTAACTTATTAGGGCTTCTCCCCTATACCTTCACCCCCACCACACAGCTATCACTAAACATAGGCCTTGCCGCCCCACTTTGACTAGCTACAGTTATTATTGGCCTACGTAACCAACCCACCGCAGCCCTTGGCCACCTCCTTCCAGAAGGAACCCCAACACCACTAATCCCCATCCTCATTATTATCGAAACTATTAGTCTATTTATTCGACCTCTAGCCCTAGGAGTACGGTTAACAGCCAACCTCACAGCAGGACACCTTCTTATTCAACTTATCGCTACTGCAGCCTTCGTCCTCCTGCCTACAATAACAACTGTAGCACTCCTAACTGCTACAATCCTATTCTTACTAACCCTTCTTGAAATTGCAGTAGCCATAATTCAAG"/>
                        <sequence id="seq_sot_Tr188" taxon="sot_Tr188" totalcount="4" value="ATGCCCCAATTAAATCCCGCCCCTTGATTTGCTATCCTAGTTTTTTCCTGATTAATTTTCCTAACGATTATTCCATCTAAAGTATTAAAACACATTTTTAATAACGAACCTAAAACACTTAACGTTACAAAACCTAAAACTGAACCCTGAAATTGACCATGGCACTAAACTTCTTTGATCAATTCATAAGCCCCACATTCCTAGGAATTCCTTTAATTGCTATTGCCCTTACCCTCCCATGGGTTCTTTATCCTTCTCCATCCAGCCGATGACTAAACAACCGAATTATTACATTACAATCCTGATTCATTAACCGTTTTACTCAACAGCTTCTAATTCCTCTAAATCCTGGCGGCCACAAATGAGCCCTACTATTAACCTCCCTAATAATCTTTCTTTTATCTATTAACTTATTAGGGCTTCTCCCCTATACCTTCACCCCCACCACACAGCTATCACTAAACATAGGCCTTGCCGCCCCACTTTGACTAGCTACAGTTATTATTGGCCTACGTAACCAACCCACCGCAGCCCTTGGCCACCTCCTTCCAGAAGGAACCCCAACACCACTAATCCCCATCCTCATTATTATCGAAACTATTAGTCTATTTATTCGACCTCTAGCCCTAGGAGTACGGTTAACAGCCAACCTCACAGCAGGACACCTTCTTATTCAACTTATCGCTACTGCAGCCTTCGTCCTCCTGCCTACAATAACAACTGTAGCACTCCTAACTGCTACAATCCTATTCTTACTAACCCTTCTTGAAATTGCAGTAGCCATAATTCAAG"/>
                        <sequence id="seq_sot_Tr192" taxon="sot_Tr192" totalcount="4" value="ATGCCCCAATTAAATCCCGCCCCTTGATTTGCTATCCTAGTTTTTTCCTGATTAATTTTCCTAACGATTATTCCATCTAAAGTATTAAAACACATTTTTAATAACGAACCTAAAACACTTAACGTTACAAAACCTAAAACTGAACCCTGAAATTGACCATGGCACTAAACTTCTTTGATCAATTCATAAGCCCCACATTCCTAGGAATTCCTTTAATTGCTATTGCCCTTACCCTCCCATGGGTTCTTTATCCTTCTCCATCCAGCCGATGACTAAACAACCGAATTATTACATTACAATCCTGATTCATTAACCGTTTTACTCAACAGCTTCTAATTCCTCTAAATCCTGGCGGCCACAAATGAGCCCTACTATTAACCTCCCTAATAATCTTTCTTTTATCTATTAACTTATTAGGGCTTCTCCCCTATACCTTCACCCCCACCACACAGCTATCACTAAACATAGGCCTTGCCGCCCCACTTTGACTAGCTACAGTTATTATTGGCCTACGTAACCAACCCACCGCAGCCCTTGGCCACCTCCTTCCAGAAGGAACCCCAACACCACTAATCCCCATCCTCATTATTATCGAAACTATTAGTCTATTTATTCGACCTCTAGCCCTAGGAGTACGGTTAACAGCCAACCTCACAGCAGGACACCTTCTTATTCAACTTATCGCTACTGCAGCCTTCGTCCTCCTGCCTACAATAACAACTGTAGCACTCCTAACTGCTACAATCCTATTCTTACTAACCCTTCTTGAAATTGCAGTAGCCATAATTCAAG"/>
                        <sequence id="seq_sot_Tr63_" taxon="sot_Tr63_" totalcount="4" value="ATGCCCCAATTAAATCCCGCCCCTTGATTTGCTATCCTAGTTTTTTCCTGATTAATTTTCCTAACGATTATTCCATCTAAAGTATTAAAACACATTTTTAATAACGAACCTAAAACACTTAACGTTACAAAACCTAAAACTGAACCCTGAAATTGACCATGGCACTAAACTTCTTTGATCAATTCATAAGCCCCACATTCCTAGGAATTCCTTTAATTGCTATTGCCCTTACCCTCCCATGGGTTCTTTATCCTTCTCCATCCAGCCGATGACTAAACAACCGAATTATTACATTACAATCCTGATTCATTAACCGTTTTACTCAACAGCTTCTAATTCCTCTAAATCCTGGCGGCCACAAATGAGCCCTACTATTAACCTCCCTAATAATCTTTCTTTTATCTATTAACTTATTAGGGCTTCTCCCCTATACCTTCACCCCCACCACACAGCTATCACTAAACATAGGCCTTGCCGCCCCACTTTGACTAGCTACAGTTATTATTGGCCTACGTAACCAACCCACCGCAGCCCTTGGCCACCTCCTTCCAGAAGGAACCCCAACACCACTAATCCCCATCCTCATTATTATCGAAACTATTAGTCTATTTATTCGACCTCTAGCCCTAGGAGTACGGTTAACAGCCAACCTCACAGCAGGACACCTTCTTATTCAACTTATCGCTACTGCAGCCTTCGTCCTCCTGCCTACAATAACAACTGTAGCACTCCTAACTGCTACAATCCTATTCTTACTAACCCTTCTTGAAATTGCAGTAGCCATAATTCAAG"/>
                        <sequence id="seq_sot_Tr80_" taxon="sot_Tr80_" totalcount="4" value="ATGCCCCAATTAAATCCCGCCCCTTGATTTGCTATCCTAGTTTTTTCCTGATTAATTTTCCTAACGATTATTCCATCTAAAGTATTAAAACACATTTTTAATAACGAACCTAAAACACTTAACGTTACAAAACCTAAAACTGAACCCTGAAATTGACCATGGCACTAAACTTCTTTGATCAATTCATAAGCCCCACATTCCTAGGAATTCCTTTAATTGCTATTGCCCTTACCCTCCCATGGGTTCTTTATCCTTCTCCATCCAGCCGATGACTAAACAACCGAATTATTACATTACAATCCTGATTCATTAACCGTTTTACTCAACAGCTTCTAATTCCTCTAAATCCTGGCGGCCACAAATGAGCCCTACTATTAACCTCCCTAATAATCTTTCTTTTATCTATTAACTTATTAGGGCTTCTCCCCTATACCTTCACCCCCACCACACAGCTATCACTAAACATAGGCCTTGCCGCCCCACTTTGACTAGCTACAGTTATTATTGGCCTACGTAACCAACCCACCGCAGCCCTTGGCCACCTCCTTCCAGAAGGAACCCCAACACCACTAATCCCCATCCTCATTATTATCGAAACTATTAGTCTATTTATTCGACCTCTAGCCCTAGGAGTACGGTTAACAGCCAACCTCACAGCAGGACACCTTCTTATTCAACTTATCGCTACTGCAGCCTTCGTCCTCCTGCCTACAATAACAACTGTAGCACTCCTAACTGCTACAATCCTATTCTTACTAACCCTTCTTGAAATTGCAGTAGCCATAATTCAAG"/>
                        <sequence id="seq_sot_Tr81_" taxon="sot_Tr81_" totalcount="4" value="ATGCCCCAATTAAATCCCG?CCCTTGATTTGCTATCCTAGTTTTTTCCTGATTAATTTTCCTAACGATTATTCCATCTAAAGTATTAAAACACATTTTTAATAACGAACCTAAAACACTTAACGTTACAAAACCTAAAACTGAACCCTGAAATTGACCATGGCACTAAACTTCTTTGATCAATTCATAAGCCCCACATTCCTAGGAATTCCTTTAATTGCTATTGCCCTTACCCTCCCATGGGTTCTTTATCCTTCTCCATCCAGCCGATGACTAAACAACCGAATTATTACATTACAATCCTGATTCATTAACCGTTTTACTCAACAGCTTCTAATTCCTCTAAATCCTGGCGGCCACAAATGAGCCCTACTATTAACCTCCCTAATAATCTTTCTTTTATCTATTAACTTATTAGGGCTTCTCCCCTATACCTTCACCCCCACCACACAGCTATCACTAAACATAGGCCTTGCCGCCCCACTTTGACTAGCTACAGTTATTATTGGCCTACGTAACCAACCCACCGCAGCCCTTGGCCACCTCCTTCCAGAAGGAACCCCAACACCACTAATCCCCATCCTCATTATCATCGAAACTATTAGTCTATTTATTCGACCTCTAGCCCTAGGAGTACGGTTAACAGCCAACCTCACAGCAGGACACCTTCTTATTCAACTTATCGCTACTGCAGCCTTCGTCCTCCTGCCTACAATAACAACTGTAGCACTCCTAACTGCTACAATCCTATTCTTACTAACCCTTCTTGAAATTGCAGTAGCCATAATTCAAG"/>
                        <sequence id="seq_sot_Tr85_" taxon="sot_Tr85_" totalcount="4" value="ATGCCCCAATTAAATCCCGCCCCTTGATTTGCTATCCTAGTTTTTTCCTGATTAATTTTCCTAACGATTATTCCATCTAAAGTATTAAAACACATTTTTAATAACGAACCTAAAACACTTAACGTTACAAAACCTAAAACTGAACCCTGAAATTGACCATGGCACTAAACTTCTTTGATCAATTCATAAGCCCCACATTCCTAGGAATTCCTTTAATTGCTATTGCCCTTACCCTCCCATGGGTTCTTTATCCTTCTCCATCCAGCCGATGACTAAACAACCGAATTATTACATTACAATCCTGATTCATTAACCGTTTTACTCAACAGCTTCTAATTCCTCTAAATCCTGGCGGCCACAAATGAGCCCTACTATTAACCTCCCTAATAATCTTTCTTTTATCTATTAACTTATTAGGGCTTCTCCCCTATACCTTCACCCCCACCACACAGCTATCACTAAACATAGGCCTTGCCGCCCCACTTTGACTAGCTACAGTTATTATTGGCCTACGTAACCAACCCACCGCAGCCCTTGGCCACCTCCTTCCAGAAGGAACCCCAACACCACTAATCCCCATCCTCATTATTATCGAAACTATTAGTCTATTTATTCGACCTCTAGCCCTAGGAGTACGGTTAACAGCCAACCTCACAGCAGGACACCTTCTTATTCAACTTATCGCTACTGCAGCCTTCGTCCTCCTGCCTACAATAACAACTGTAGCACTCCTAACTGCTACAATCCTATTCTTACTAACCCTTCTTGAAATTGCAGTAGCCATAATTCAAG"/>
                        <sequence id="seq_t1_100" taxon="t1_100" totalcount="4" value="ATGCCCCAATTAAATCCCGCCCCTTGATTTGCTATCCTAGTTTTTTCCTGATTAATTTTCCTAACGATTATTCCATCTAAAGTATTAAAACACATTTTTAATAACGAACCTAAAACACTTAACGTTACAAAACCTAAAACTGAACCCTGAAATTGACCATGGCACTAAACTTCTTTGATCAATTCATAAGCCCCACATTCCTAGGAATTCCTTTAATTGCTATTGCCCTTACTCTCCCATGGGTTCTTTATCCTTCTCCATCCAGCCGATGACTAAACAACCGAATTATTACATTACAATCCTGATTCATTAACCGTTTTACTCAACAACTTCTAATTCCTCTAAATCCTGGCGGCCACAAATGAGCCCTACTATTAACCTCCCTAATAATCTTTCTTTTATCTATTAACTTATTAGGGCTTCTCCCCTATACCTTCACCCCCACCACACAGCTATCACTAAACATAGGCCTTGCCGCCCCACTTTGACTAGCTACAGTTATTATTGGTCTACGTAACCAACCCACCGCAGCCCTTGGCCACCTCCTTCCAGAAGGAACCCCAACACCACTAATCCCCATCCTCATTATTATCGAAACTATTAGTCTATTTATTCGACCTCTAGCCCTCGGAGTACGGTTAACAGCCAACCTCACAGCAGGACACCTTCTTATTCAACTTATCGCTACTGCAGCCTTCGTCCTCCTGCCTACAATAACAACTGTAGCACTCCTAACTGCTACAATCCTATTCTTACTAACCCTTCTTGAAATTGCAGTAGCCATAATTCAAG"/>
                        <sequence id="seq_t1_101" taxon="t1_101" totalcount="4" value="ATGCCCCAATTAAATCCCGCCCCTTGATTTGCTATCCTAGTTTTTTCCTGATTAATTTTCCTAACGATTATTCCATCTAAAGTATTAAAACACATTTTTAATAACGAACCTAAAACACTTAACGTTACAAAACCTAAAACTGAACCCTGAAATTGACCATGGCACTAAACTTCTTTGATCAATTCATAAGCCCCACATTCCTAGGAATTCCTTTAATTGCTATTGCCCTTACTCTCCCATGGGTTCTTTATCCTTCTCCATCCAGCCGATGACTAAACAACCGAATTATTACATTACAATCCTGATTCATTAACCGTTTTACTCAACAACTTCTAATTCCTCTAAATCCTGGCGGCCACAAATGAGCCCTACTATTAACCTCCCTAATAATCTTTCTTTTATCTATTAACTTATTAGGGCTTCTCCCCTATACCTTCACCCCCACCACACAGCTATCACTAAACATAGGCCTTGCCGCCCCACTTTGACTAGCTACAGTTATTATTGGTCTACGTAACCAACCCACCGCAGCCCTTGGCCACCTCCTTCCAGAAGGAACCCCAACACCACTAATCCCCATCCTCATTATTATTGAAACTATTAGTCTATTTATTCGACCTCTAGCCCTCGGAGTACGGTTAACAGCCAACCTCACAGCAGGACACCTTCTTATTCAACTTATCGCTACTGCAGCCTTCGTCCTCCTGCCTACAATAACAACTGTAGCACTCCTAACTGCTACAATCCTATTCTTACTAACCCTTCTTGAAATTGCAGTAGCCATAATTCAAG"/>
                        <sequence id="seq_t1_102" taxon="t1_102" totalcount="4" value="ATGCCCCAATTAAATCCCGCCCCTTGATTTGCTATCCTAGTTTTTTCCTGATTAATTTTCCTAACGATTATTCCATCTAAAGTATTAAAACACATTTTTAATAACGAACCTAAAACACTTAACGTTACAAAACCTAAAACTGAACCCTGAAATTGACCATGGCACTAAACTTCTTTGATCAATTCATAAGCCCCACATTCCTAGGAATTCCTTTAATTGCTATTGCCCTTACTCTCCCATGGGTTCTTTATCCTTCTCCATCCAGCCGATGACTAAACAACCGAATTATTACATTACAATCCTGATTCATTAACCGTTTTACTCAACAACTTCTAATTCCTCTAAATCCTGGCGGCCACAAATGAGCCCTACTATTAACCTCCCTAATAATCTTTCTTTTATCTATTAACTTATTAGGGCTTCTCCCCTATACCTTCACCCCCACCACACAGCTATCACTAAACATAGGCCTTGCCGCCCCACTTTGACTAGCTACAGTTATTATTGGTCTACGTAACCAACCCACCGCAGCCCTTGGCCACCTCCTTCCAGAAGGAACCCCAACACCACTAATCCCCATCCTCATTATTATTGAAACTATTAGTCTATTTATTCGACCTCTAGCCCTCGGAGTACGGTTAACAGCCAACCTCACAGCAGGACACCTTCTTATTCAACTTATCGCTACTGCAGCCTTCGTCCTCCTGCCTACAATAACAACTGTAGCACTCCTAACTGCTACAATCCTATTCTTACTAACCCTTCTTGAAATTGCAGTAGCCATAATTCAAG"/>
                        <sequence id="seq_t1_103" taxon="t1_103" totalcount="4" value="ATGCCCCAATTAAATCCCGCCCCTTGATTTGCTATCCTAGTTTTTTCCTGATTAATTTTCCTAACGATTATTCCATCTAAAGTATTAAAACACATTTTTAATAACGAACCTAAAACACTTAACGTTACAAAACCTAAAACTGAACCCTGAAATTGACCATGGCACTAAACTTCTTTGATCAATTCATAAGCCCCACATTCCTAGGAATTCCTTTAATTGCTATTGCCCTTACTCTCCCATGGGTTCTTTATCCTTCTCCATCCAGCCGATGACTAAACAACCGAATTATTACATTACAATCCTGATTCATTAACCGTTTTACTCAACAACTTCTAATTCCTCTAAATCCTGGCGGCCACAAATGAGCCCTACTATTAACCTCCCTAATAATCTTTCTTTTATCTATTAACTTATTAGGGCTTCTCCCCTATACCTTCACCCCCACCACACAGCTATCACTAAACATAGGCCTTGCCGCCCCACTTTGACTAGCTACAGTTATTATTGGTCTACGTAACCAACCCACCGCAGCCCTTGGCCACCTCCTTCCAGAAGGAACCCCAACACCACTAATCCCCATCCTCATTATTATCGAAACTATTAGTCTATTTATTCGACCTCTAGCCCTCGGAGTACGGTTAACAGCCAACCTCACAGCAGGACACCTTCTTATTCAACTTATCGCTACTGCAGCCTTCGTCCTCCTGCCTACAATAACAACTGTAGCACTCCTAACTGCTACAATCCTATTCTTACTAACCCTTCTTGAAATTGCAGTAGCCATAATTCAAG"/>
                        <sequence id="seq_t1_104" taxon="t1_104" totalcount="4" value="ATGCCCCAATTAAATCCCGCCCCTTGATTTGCTATCCTAGTTTTTTCCTGATTAATTTTCCTAACGATTATTCCATCTAAAGTATTAAAACACATTTTTAATAACGAACCTAAAACACTTAACGTTACAAAACCTAAAACTGAACCCTGAAATTGACCATGGCACTAAACTTCTTTGATCAATTCATAAGCCCCACATTCCTAGGAATTCCTTTAATTGCTATTGCCCTTACTCTCCCATGGGTTCTTTATCCTTCTCCATCCAGCCGATGACTAAACAACCGAATTATTACATTACAATCCTGATTCATTAACCGTTTTACTCAACAACTTCTAATTCCTCTAAATCCTGGCGGCCACAAATGAGCCCTACTATTAACCTCCCTAATAATCTTTCTTTTATCTATTAACTTATTAGGGCTTCTCCCCTATACCTTCACCCCCACCACACAGCTATCACTAAACATAGGCCTTGCCGCCCCACTTTGACTAGCTACAGTTATTATTGGTCTACGTAACCAACCCACCGCAGCCCTTGGCCACCTCCTTCCAGAAGGAACCCCAACACCACTAATCCCCATCCTCATTATTATCGAAACTATTAGTCTATTTATTCGACCTCTAGCCCTCGGAGTACGGTTAACAGCCAACCTCACAGCAGGACACCTTCTTATTCAACTTATCGCTACTGCAGCCTTCGTCCTCCTGCCTACAATAACAACTGTAGCACTCCTAACTGCTACAATCCTATTCTTACTAACCCTTCTTGAAATTGCAGTAGCCATAATTCAAG"/>
                        <sequence id="seq_t1_105" taxon="t1_105" totalcount="4" value="ATGCCCCAATTAAATCCCGCCCCTTGATTTGCTATCCTAGTTTTTTCCTGATTAATTTTCCTAACGATTATTCCATCTAAAGTATTAAAACACATTTTTAATAACGAACCTAAAACACTTAACGTTACAAAACCTAAAACTGAACCCTGAAATTGACCATGGCACTAAACTTCTTTGATCAATTCATAAGCCCCACATTCCTAGGAATTCCTTTAATTGCTATTGCCCTTACTCTCCCATGGGTTCTTTATCCTTCTCCATCCAGCCGATGACTAAACAACCGAATTATTACATTACAATCCTGATTCATTAACCGTTTTACTCAACAACTTCTAATTCCTCTAAATCCTGGCGGCCACAAATGAGCCCTACTATTAACCTCCCTAATAATCTTTCTTTTATCTATTAACTTATTAGGGCTTCTCCCCTATACCTTCACCCCCACCACACAGCTATCACTAAACATAGGCCTTGCCGCCCCACTTTGACTAGCTACAGTTATTATTGGTCTACGTAACCAACCCACCGCAGCCCTTGGCCACCTCCTTCCAGAAGGAACCCCAACACCACTAATCCCCATCCTCATTATTATCGAAACTATTAGTCTATTTATTCGACCTCTAGCCCTCGGAGTACGGTTAACAGCCAACCTCACAGCAGGACACCTTCTTATTCAACTTATCGCTACTGCAGCCTTCGTCCTCCTGCCTACAATAACAACTGTAGCACTCCTGACTGCTACAATCCTATTCTTACTAACCCTTCTTGAAATTGCAGTAGCCATAATTCAAG"/>
                        <sequence id="seq_t1_106" taxon="t1_106" totalcount="4" value="ATGCCCCAATTAAATCCCGCCCCTTGATTTGCTATCCTAGTTTTTTCCTGATTAATTTTCCTAACGATTATTCCATCTAAAGTATTAAAACACATTTTTAATAACGAACCTAAAACACTTAACGTTACAAAACCTAAAACTGAACCCTGAAATTGACCATGGCACTAAACTTCTTTGATCAATTCATAAGCCCCACATTCCTAGGAATTCCTTTAATTGCTATTGCCCTTACTCTCCCATGGGTTCTTTATCCTTCTCCATCCAGCCGATGACTAAACAACCGAATTATTACATTACAATCCTGATTCATTAACCGTTTTACTCAACAACTTCTAATTCCTCTAAATCCTGGCGGCCACAAATGAGCCCTACTATTAACCTCCCTAATAATCTTTCTTTTATCTATTAACTTATTAGGGCTTCTCCCCTATACCTTCACCCCCACCACACAGCTATCACTAAACATAGGCCTTGCCGCCCCACTTTGACTAGCTACAGTTATTATTGGTCTACGTAACCAACCCACCGCAGCCCTTGGCCACCTCCTTCCAGAAGGAACCCCAACACCACTAATCCCCATCCTCATTATTATTGAAACTATTAGTCTATTTATTCGACCTCTAGCCCTCGGAGTACGGTTAACAGCCAACCTCACAGCAGGACACCTTCTTATTCAACTTATCGCTACTGCAGCCTTCGTCCTCCTGCCTACAATAACAACTGTAGCACTCCTAACTGCTACAATCCTATTCTTACTAACCCTTCTTGAAATTGCAGTAGCCATAATTCAAG"/>
                        <sequence id="seq_t1_107" taxon="t1_107" totalcount="4" value="ATGCCCCAATTAAATCCCGCCCCTTGATTTGCTATCCTAGTTTTTTCCTGATTAATTTTCCTAACGATTATTCCATCTAAAGTATTAAAACACATTTTTAATAACGAACCTAAAACACTTAACGTTACAAAACCTAAAACTGAACCCTGAAATTGACCATGGCACTAAACTTCTTTGATCAATTCATAAGCCCCACATTCCTAGGAATTCCTTTAATTGCTATTGCCCTTACTCTCCCATGGGTTCTTTATCCTTCTCCATCCAGCCGATGACTAAACAACCGAATTATTACATTACAATCCTGATTCATTAACCGTTTTACTCAACAACTTCTAATTCCTCTAAATCCTGGCGGCCACAAATGAGCCCTACTATTAACCTCCCTAATAATCTTTCTTTTATCTATTAACTTATTAGGGCTTCTCCCCTATACCTTCACCCCCACCACACAGCTATCACTAAACATAGGCCTTGCCGCCCCACTTTGACTAGCTACAGTTATTATTGGCCTACGTAACCAACCCACCGCAGCCCTTGGCCACCTCCTTCCAGAAGGAACCCCAACACCACTAATCCCCATCCTCATTATTATCGAAACTATTAGTCTATTTATTCGACCTCTAGCCCTCGGAGTACGGTTAACAGCCAACCTCACAGCAGGACACCTTCTTATTCAACTTATCGCTACTGCAGCCTTCGTCCTCCTGCCTACAATAACAACTGTAGCACTCCTAACTGCTACAATCCTATTCTTACTAACCCTTCTTGAAATTGCAGTAGCCATAATTCAAG"/>
                        <sequence id="seq_t1_108" taxon="t1_108" totalcount="4" value="ATGCCCCAATTAAATCCCGCCCCTTGATTTGCTATCCTAGTTTTTTCCTGATTAATTTTCCTAACGATTATTCCATCTAAAGTATTAAAACACATTTTTAATAACGAACCTAAAACACTTAACGTTACAAAACCTAAAACTGAACCCTGAAATTGACCATGGCACTAAACTTCTTTGATCAATTCATAAGCCCCACATTCCTAGGAATTCCTTTAATTGCTATTGCCCTTACTCTCCCATGGGTTCTTTATCCTTCTCCATCCAGCCGATGACTAAACAACCGAATTATTACATTACAATCCTGATTCATTAACCGTTTTACTCAACAACTTCTAATTCCTCTAAATCCTGGCGGCCACAAATGAGCCCTACTATTAACCTCCCTAATAATCTTTCTTTTATCTATTAACTTATTAGGGCTTCTCCCCTATACCTTCACCCCCACCACACAGCTATCACTAAACATAGGCCTTGCCGCCCCACTTTGACTAGCTACAGTTATTATTGGTCTACGTAACCAACCCACCGCAGCCCTTGGCCACCTCCTTCCAGAAGGAACCCCAACACCACTAATCCCCATCCTCATTATTATTGAAACTATTAGTCTATTTATTCGACCTCTAGCCCTCGGAGTACGGTTAACAGCCAACCTCACAGCAGGACACCTTCTTATTCAACTTATCGCTACTGCAGCCTTCGTCCTCCTGCCTACAATAACAACTGTAGCACTCCTAACTGCTACAATCCTATTCTTACTAACCCTTCTTGAAATTGCAGTAGCCATAATTCAAG"/>
                        <sequence id="seq_t1_109" taxon="t1_109" totalcount="4" value="ATGCCCCAATTAAATCCCGCCCCTTGATTTGCTATCCTAGTTTTTTCCTGATTAATTTTCCTAACGATTATTCCATCTAAAGTATTAAAACACATTTTTAATAACGAACCTAAAACACTTAACGTTACAAAACCTAAAACTGAACCCTGAAATTGACCATGGCACTAAACTTCTTTGATCAATTCATAAGCCCCACATTCCTAGGAATTCCTTTAATTGCTATTGCCCTTACTCTCCCATGGGTTCTTTATCCTTCTCCATCCAGCCGATGACTAAACAACCGAATTATTACATTACAATCCTGATTCATTAACCGTTTTACTCAACAACTTCTAATTCCTCTAAATCCTGGCGGCCACAAATGAGCCCTACTATTAACCTCCCTAATAATCTTTCTTTTATCTATTAACTTATTAGGGCTTCTCCCCTATACCTTCACCCCCACCACACAGCTATCACTAAACATAGGCCTTGCCGCCCCACTTTGACTAGCTACAGTTATTATTGGTCTACGTAACCAACCCACCGCAGCCCTTGGCCACCTCCTTCCAGAAGGAACCCCAACACCACTAATCCCCATCCTCATTATTATCGAAACTATTAGTCTATTTATTCGACCTCTAGCCCTCGGAGTACGGTTAACAGCCAACCTCACAGCAGGACACCTTCTTATTCAACTTATCGCTACTGCAGCCTTCGTCCTCCTGCCTACAATAACAACTGTAGCACTCCTAACTGCTACAATCCTATTCTTACTAACCCTTCTTGAAATTGCAGTAGCCATAATTCAAG"/>
                        <sequence id="seq_t1_110" taxon="t1_110" totalcount="4" value="ATGCCCCAATTAAATCCCGCCCCTTGATTTGCTATCCTAGTTTTTTCCTGATTAATTTTCCTAACGATTATTCCATCTAAAGTATTAAAACACATTTTTAATAACGAACCTAAAACACTTAACGTTACAAAACCTAAAACTGAACCCTGAAATTGACCATGGCACTAAACTTCTTTGATCAATTCATAAGCCCCACATTCCTAGGAATTCCTTTAATTGCTATTGCCCTTACTCTCCCATGGGTTCTTTATCCTTCTCCATCCAGCCGATGACTAAACAACCGAATTATTACATTACAATCCTGATTCATTAACCGTTTTACTCAACAACTTCTAATTCCTCTAAATCCTGGCGGCCACAAATGAGCCCTACTATTAACCTCCCTAATAATCTTTCTTTTATCTATTAACTTATTAGGGCTTCTCCCCTATACCTTCACCCCCACCACACAGCTATCACTAAACATAGGCCTTGCCGCCCCACTTTGACTAGCTACAGTTATTATTGGTCTACGTAACCAACCCACCGCAGCCCTTGGCCACCTCCTTCCAGAAGGAACCCCAACACCACTAATCCCCATCCTCATTATTATCGAAACTATTAGTCTATTTATTCGACCTCTAGCCCTCGGAGTACGGTTAACAGCCAACCTCACAGCAGGACACCTTCTTATTCAACTTATCGCTACTGCAGCCTTCGTCCTCCTGCCTACAATAACAACTGTAGCACTCCTAACTGCTACAATCCTATTCTTACTAACCCTTCTTGAAATTGCAGTAGCCATAATTCAAG"/>
                        <sequence id="seq_t1_111" taxon="t1_111" totalcount="4" value="ATGCCCCAATTAAATCCCGCCCCTTGATTTGCTATCCTAGTTTTTTCCTGATTAATTTTCCTAACGATTATTCCATCTAAAGTATTAAAACACATTTTTAATAACGAACCTAAAACACTTAACGTTACAAAACCTAAAACTGAACCCTGAAATTGACCATGGCACTAAACTTCTTTGATCAATTCATAAGCCCCACATTCCTAGGAATTCCTTTAATTGCTATTGCCCTTACTCTCCCATGGGTTCTTTATCCTTCTCCATCCAGCCGATGACTAAACAACCGAATTATTACATTACAATCCTGATTCATTAACCGTTTTACTCAACAACTTCTAATTCCTCTAAATCCTGGCGGCCACAAATGAGCCCTACTATTAACCTCCCTAATAATCTTTCTTTTATCTATTAACTTATTAGGGCTTCTCCCCTATACCTTCACCCCCACCACACAGCTATCACTAAACATAGGCCTTGCCGCCCCACTTTGACTAGCTACAGTTATTATTGGTCTACGTAACCAACCCACCGCAGCCCTTGGCCACCTCCTTCCAGAAGGAACCCCAACACCACTAATCCCCATCCTCATTATTATCGAAACTATTAGTCTATTTATTCGACCTCTAGCCCTCGGAGTACGGTTAACAGCCAACCTCACAGCAGGACACCTTCTTATTCAACTTATCGCTACTGCAGCCTTCGTCCTCCTGCCTACAATAACAACTGTAGCACTCCTAACTGCTACAATCCTATTCTTACTAACCCTTCTTGAAATTGCAGTAGCCATAATTCAAG"/>
                        <sequence id="seq_t1_112" taxon="t1_112" totalcount="4" value="ATGCCCCAATTAAATCCCGCCCCTTGATTTGCTATCCTAGTTTTTTCCTGATTAATTTTCCTAACGATTATTCCATCTAAAGTATTAAAACACATTTTTAATAACGAACCTAAAACACTTAACGTTACAAAACCTAAAACTGAACCCTGAAATTGACCATGGCACTAAACTTCTTTGATCAATTCATAAGCCCCACATTCCTAGGAATTCCTTTAATTGCTATTGCCCTTACTCTCCCATGGGTTCTTTATCCTTCTCCATCCAGCCGATGACTAAACAACCGAATTATTACATTACAATCCTGATTCATTAACCGTTTTACTCAACAACTTCTAATTCCTCTAAATCCTGGCGGCCACAAATGAGCCCTACTATTAACCTCCCTAATAATCTTTCTTTTATCTATTAACTTATTAGGGCTTCTCCCCTATACCTTCACCCCCACCACACAGCTATCACTAAACATAGGCCTTGCCGCCCCACTTTGACTAGCTACAGTTATTATTGGTCTACGTAACCAACCCACCGCAGCCCTTGGCCACCTCCTTCCAGAAGGAACCCCAACACCACTAATCCCCATCCTCATTATTATCGAAACTATTAGTCTATTTATTCGACCTCTAGCCCTCGGAGTACGGTTAACAGCCAACCTCACAGCAGGACACCTTCTTATTCAACTTATCGCTACTGCAGCCTTCGTCCTCCTGCCTACAATAACAACTGTAGCACTCCTAACTGCTACAATCCTATTCTTACTAACCCTTCTTGAAATTGCAGTAGCCATAATTCAAG"/>
                        <sequence id="seq_t1_113" taxon="t1_113" totalcount="4" value="ATGCCCCAATTAAATCCCGCCCCTTGATTTGCTATCCTAGTTTTTTCCTGATTAATTTTCCTAACGATTATTCCATCTAAAGTATTAAAACACATTTTTAATAACGAACCTAAAACACTTAACGTTACAAAACCTAAAACTGAACCCTGAAATTGACCATGGCACTAAACTTCTTTGATCAATTCATAAGCCCCACATTCCTAGGAATTCCTTTAATTGCTATTGCCCTTACTCTCCCATGGGTTCTTTATCCTTCTCCATCCAACCGATGACTAAACAACCGAATTATTACATTACAATCCTGATTCATTAACCGTTTTACTCAACAACTTCTAATTCCTCTAAATCCTGGCGGCCACAAATGAGCCCTACTATTAACCTCCCTAATAATCTTTCTTTTATCTATTAACTTATTAGGGCTTCTCCCCTATACCTTCACCCCCACCACACAGCTATCACTAAACATAGGCCTTGCCGCCCCACTTTGACTAGCTACAGTTATTATTGGTCTACGTAACCAACCCACCGCAGCCCTTGGCCACCTCCTTCCAGAAGGAACCCCAACACCACTAATCCCCATCCTCATTATTATCGAAACTATTAGTCTATTTATTCGACCTCTAGCCCTCGGAGTACGGTTAACAGCCAACCTCACAGCAGGACACCTTCTTATTCAACTTATCGCTACTGCAGCCTTCGTCCTCCTGCCTACAATAACAACTGTAGCACTCCTAACTGCTACAATCCTATTCTTACTAACCCTTCTTGAAATTGCAGTAGCCATAATTCAAG"/>
                        <sequence id="seq_t1_114" taxon="t1_114" totalcount="4" value="ATGCCCCAATTAAATCCCGCCCCTTGATTTGCTATCCTAGTTTTTTCCTGATTAATTTTCCTAACGATTATTCCATCTAAAGTATTAAAACACATTTTTAATAACGAACCTAAAACACTTAACGTTACAAAACCTAAAACTGAACCCTGAAATTGACCATGGCACTAAACTTCTTTGATCAATTCATAAGCCCCACATTCCTAGGAATTCCTTTAATTGCTATTGCCCTTACTCTCCCATGGGTTCTTTATCCTTCTCCATCCAGCCGATGACTAAACAACCGAATTATTACATTACAATCCTGATTCATTAACCGTTTTACTCAACAACTTCTAATTCCTCTAAATCCTGGCGGCCACAAATGAGCCCTACTATTAACCTCCCTAATAATCTTTCTTTTATCTATTAACTTATTAGGGCTTCTCCCCTATACCTTCACCCCCACCACACAGCTATCACTAAACATAGGCCTTGCCGCCCCACTTTGACTAGCTACAGTTATTATTGGTCTACGTAACCAACCCACCGCAGCCCTTGGCCACCTCCTTCCAGAAGGAACCCCAACACCACTAATCCCCATCCTCATTATTATCGAAACTATTAGTCTATTTATTCGACCTCTAGCCCTCGGAGTACGGTTAACAGCCAACCTCACAGCAGGACACCTTCTTATTCAACTTATCGCTACTGCAGCCTTCGTCCTCCTGCCTACAATAACAACTGTAGCACTCCTAACTGCTACAATCCTATTCTTACTAACCCTTCTTGAAATTGCAGTAGCCATAATTCAAG"/>
                        <sequence id="seq_t1_94" taxon="t1_94" totalcount="4" value="ATGCCCCAATTAAATCCCGCCCCTTGATTTGCTATCCTAGTTTTTTCCTGATTAATTTTCCTAACGATTATTCCATCTAAAGTATTAAAACACATTTTTAATAACGAACCTAAAACACTTAACGTTACAAAACCTAAAACTGAACCCTGAAATTGACCATGGCACTAAACTTCTTTGATCAATTCATAAGCCCCACATTCCTAGGAATTCCTTTAATTGCTATTGCCCTTACTCTCCCATGGGTTCTTTATCCTTCTCCATCCAGCCGATGACTAAACAACCGAATTATTACATTACAATCCTGATTCATTAACCGTTTTACTCAACAACTTCTAATTCCTCTAAATCCTGGCGGCCACAAATGAGCCCTACTATTAACCTCCCTAATAATCTTTCTTTTATCTATTAACTTATTAGGGCTTCTCCCCTATACCTTCACCCCCACCACACAGCTATCACTAAACATAGGCCTTGCCGCCCCACTTTGACTAGCTACAGTTATTATTGGTCTACGTAACCAACCCACCGCAGCCCTTGGCCACCTCCTTCCAGAAGGAACCCCAACACCACTAATCCCCATCCTCATTATTATCGAAACTATTAGTCTATTTATTCGACCTCTAGCCCTCGGAGTACGGTTAACAGCCAACCTCACAGCAGGACACCTTCTTATTCAACTTATCGCTACTGCAGCCTTCGTCCTCCTGCCTACAATAACAACTGTAGCACTCCTAACTGCTACAATCCTATTCTTACTAACCCTTCTTGAAATTGCAGTAGCCATAATTCAAG"/>
                        <sequence id="seq_t1_95" taxon="t1_95" totalcount="4" value="ATGCCCCAATTAAATCCCGCCCCTTGATTTGCTATCCTAGTTTTTTCCTGATTAATTTTCCTAACGATTATTCCATCTAAAGTATTAAAACACATTTTTAATAACGAACCTAAAACACTTAACGTTACAAAACCTAAAACTGAACCCTGAAATTGACCATGGCACTAAACTTCTTTGATCAATTCATAAGCCCCACATTCCTAGGAATTCCTTTAATTGCTATTGCCCTTACTCTCCCATGGGTTCTTTATCCTTCTCCATCCAGCCGATGACTAAACAACCGAATTATTACATTACAATCCTGATTCATTAACCGTTTTACTCAACAACTTCTAATTCCTCTAAATCCTGGCGGCCACAAATGAGCCCTACTATTAACCTCCCTAATAATCTTTCTTTTATCTATTAACTTATTAGGGCTTCTCCCCTATACCTTCACCCCCACCACACAGCTATCACTAAACATAGGCCTTGCCGCCCCACTTTGACTAGCTACAGTTATTATTGGTCTACGTAACCAACCCACCGCAGCCCTTGGCCACCTCCTTCCAGAAGGAACCCCAACACCACTAATCCCCATCCTCATTATTATCGAAACTATTAGTCTATTTATTCGACCTCTAGCCCTCGGAGTACGGTTAACAGCCAACCTCACAGCAGGACACCTTCTTATTCAACTTATCGCTACTGCAGCCTTCGTCCTCCTGCCTACAATAACAACTGTAGCACTCCTAACTGCTACAATCCTATTCTTACTAACCCTTCTTGAAATTGCAGTAGCCATAATTCAAG"/>
                        <sequence id="seq_t1_96" taxon="t1_96" totalcount="4" value="ATGCCCCAATTAAATCCCGCCCCTTGATTTGCTATCCTAGTTTTTTCCTGATTAATTTTCCTAACGATTATTCCATCTAAAGTATTAAAACACATTTTTAATAACGAACCTAAAACACTTAACGTTACAAAACCTAAAACTGAACCCTGAAATTGACCATGGCACTAAACTTCTTTGATCAATTCATAAGCCCCACATTCCTAGGAATTCCTTTAATTGCTATTGCCCTTACTCTCCCATGGGTTCTTTATCCTTCTCCATCCAGCCGATGACTAAACAACCGAATTATTACATTACAATCCTGATTCATTAACCGTTTTACTCAACAACTTCTAATTCCTCTAAATCCTGGCGGCCACAAATGAGCCCTACTATTAACCTCCCTAATAATCTTTCTTTTATCTATTAACTTATTAGGGCTTCTCCCCTATACCTTCACCCCCACCACACAGCTATCACTAAACATAGGCCTTGCCGCCCCACTTTGACTAGCTACAGTTATTATTGGTCTACGTAACCAACCCACCGCAGCCCTTGGCCACCTCCTTCCAGAAGGAACCCCAACACCACTAATCCCCATCCTCATTATTATCGAAACTATTAGTCTATTTATTCGACCTCTAGCCCTCGGAGTACGGTTAACAGCCAACCTCACAGCAGGACACCTTCTTATTCAACTTATCGCTACTGCAGCCTTCGTCCTCCTGCCTACAATAACAACTGTAGCACTCCTAACTGCTACAATCCTATTCTTACTAACCCTTCTTGAAATTGCAGTAGCCATAATTCAAG"/>
                        <sequence id="seq_t1_97" taxon="t1_97" totalcount="4" value="ATGCCCCAATTAAATCCCGCCCCTTGATTTGCTATCCTAGTTTTTTCCTGATTAATTTTCCTAACGATTATTCCATCTAAAGTATTAAAACACATTTTTAATAACGAACCTAAAACACTTAACGTTACAAAACCTAAAACTGAACCCTGAAATTGACCATGGCACTAAACTTCTTTGATCAATTCATAAGCCCCACATTCCTAGGAATTCCTTTAATTGCTATTGCCCTTACTCTCCCATGGGTTCTTTATCCTTCTCCATCCAGCCGATGACTAAACAACCGAATTATTACATTACAATCCTGATTCATTAACCGTTTTACTCAACAACTTCTAATTCCTCTAAATCCTGGCGGCCACAAATGAGCCCTACTATTAACCTCCCTAATAATCTTTCTTTTATCTATTAACTTATTAGGGCTTCTCCCCTATACCTTCACCCCCACCACACAGCTATCACTAAACATAGGCCTTGCCGCCCCACTTTGACTAGCTACAGTTATTATTGGTCTACGTAACCAACCCACCGCAGCCCTTGGCCACCTCCTTCCAGAAGGAACCCCAACACCACTAATCCCCATCCTCATTATTATCGAAACTATTAGTCTATTTATTCGACCTCTAGCCCTCGGAGTACGGTTAACAGCCAACCTCACAGCAGGACACCTTCTTATTCAACTTATCGCTACTGCAGCCTTCGTCCTCCTGCCTACAATAACAACTGTAGCACTCCTAACTGCTACAATCCTATTCTTACTAACCCTTCTTGAAATTGCAGTAGCCATAATTCAAG"/>
                        <sequence id="seq_t1_98" taxon="t1_98" totalcount="4" value="ATGCCCCAATTAAATCCCGCCCCTTGATTTGCTATCCTAGTTTTTTCCTGATTAATTTTCCTAACGATTATTCCATCTAAAGTATTAAAACACATTTTTAATAACGAACCTAAAACACTTAACGTTACAAAACCTAAAACTGAACCCTGAAATTGACCATGGCACTAAACTTCTTTGATCAATTCATAAGCCCCACATTCCTAGGAATTCCTTTAATTGCTATTGCCCTTACTCTCCCATGGGTTCTTTATCCTTCTCCATCCAGCCGATGACTAAACAACCGAATTATTACATTACAATCCTGATTCATTAACCGTTTTACTCAACAACTTCTAATTCCTCTAAATCCTGGCGGCCACAAATGAGCCCTACTATTAACCTCCCTAATAATCTTTCTTTTATCTATTAACTTATTAGGGCTTCTCCCCTATACCTTCACCCCCACCACACAGCTATCACTAAACATAGGCCTTGCCGCCCCACTTTGACTAGCTACAGTTATTATTGGTCTACGTAACCAACCCACCGCAGCCCTTGGCCACCTCCTTCCAGAAGGAACCCCAACACCACTAATCCCCATCCTCATTATTATCGAAACTATTAGTCTATTTATTCGACCTCTAGCCCTCGGAGTACGGTTAACAGCCAACCTCACAGCAGGACACCTTCTTATTCAACTTATCGCTACTGCAGCCTTCGTCCTCCTGCCTACAATAACAACTGTAGCACTCCTAACTGCTACAATCCTATTCTTACTAACCCTTCTTGAAATTGCAGTAGCCATAATTCAAG"/>
                        <sequence id="seq_t1_99" taxon="t1_99" totalcount="4" value="ATGCCCCAATTAAATCCCGCCCCTTGATTTGCTATCCTAGTTTTTTCCTGATTAATTTTCCTAACGATTATTCCATCTAAAGTATTAAAACACATTTTTAATAACGAACCTAAAACACTTAACGTTACAAAACCTAAAACTGAACCCTGAAATTGACCATGGCACTAAACTTCTTTGATCAATTCATAAGCCCCACATTCCTAGGAATTCCTTTAATTGCTATTGCCCTTACTCTCCCATGGGTTCTTTATCCTTCTCCATCCAGCCGATGACTAAACAACCGAATTATTACATTACAATCCTGATTCATTAACCGTTTTACTCAACAACTTCTAATTCCTCTAAATCCTGGCGGCCACAAATGAGCCCTACTATTAACCTCCCTAATAATCTTTCTTTTATCTATTAACTTATTAGGGCTTCTCCCCTATACCTTCACCCCCACCACACAGCTATCACTAAACATAGGCCTTGCCGCCCCACTTTGACTAGCTACAGTTATTATTGGTCTACGTAACCAACCCACCGCAGCCCTTGGCCACCTCCTTCCAGAAGGAACCCCAACACCACTAATCCCCATCCTCATTATTATTGAAACTATTAGTCTATTTATTCGACCTCTAGCCCTCGGAGTACGGTTAACAGCCAACCTCACAGCAGGACACCTTCTTATTCAACTTATCGCTACTGCAGCCTTCGTCCTCCTGCCTACAATAACAACTGTAGCACTCCTAACTGCTACAATCCTATTCTTACTAACCCTTCTTGAAATTGCAGTAGCCATAATTCAAG"/>
                    </data>


    


    


    
<map name="Uniform" >beast.math.distributions.Uniform</map>
<map name="Exponential" >beast.math.distributions.Exponential</map>
<map name="LogNormal" >beast.math.distributions.LogNormalDistributionModel</map>
<map name="Normal" >beast.math.distributions.Normal</map>
<map name="Beta" >beast.math.distributions.Beta</map>
<map name="Gamma" >beast.math.distributions.Gamma</map>
<map name="LaplaceDistribution" >beast.math.distributions.LaplaceDistribution</map>
<map name="prior" >beast.math.distributions.Prior</map>
<map name="InverseGamma" >beast.math.distributions.InverseGamma</map>
<map name="OneOnX" >beast.math.distributions.OneOnX</map>


<run id="mcmc" spec="MCMC" chainLength="80000000" storeEvery="8000">
    <state id="state" storeEvery="5000">
        <tree id="Tree.t:atp" name="stateNode">
            <taxonset id="TaxonSet.pos12" spec="TaxonSet">
                <alignment id="pos12" spec="FilteredAlignment" filter="160-792\3,1-158\3,159-792\3,2-158\3">
                    <data idref="Talbus_ATPase6and8_noOutgroup"/>
                </alignment>
            </taxonset>
        </tree>
        <stateNode id="BMT_ModelIndicator.s:pos12" spec="parameter.IntegerParameter" lower="0" upper="5">5</stateNode>
        <parameter id="BMT_Rates.s:pos12" dimension="6" lower="0.01" name="stateNode" upper="100.0">1.0</parameter>
        <parameter id="BMT_gammaShape.s:pos12" name="stateNode">1.0</parameter>
        <parameter id="BMT_ProportionInvariable.s:pos12" lower="0.0" name="stateNode" upper="1.0">0.1</parameter>
        <stateNode id="hasInvariableSites.s:pos12" spec="parameter.IntegerParameter">1</stateNode>
        <stateNode id="hasGammaRates.s:pos12" spec="parameter.IntegerParameter">1</stateNode>
        <stateNode id="hasEqualFreqs.s:pos12" spec="parameter.BooleanParameter">false</stateNode>
        <parameter id="BMT_frequencies.s:pos12" dimension="4" name="stateNode">0.25 0.25 0.25 0.25</parameter>
        <stateNode id="BMT_ModelIndicator.s:pos3" spec="parameter.IntegerParameter" lower="0" upper="5">5</stateNode>
        <parameter id="BMT_Rates.s:pos3" dimension="6" lower="0.01" name="stateNode" upper="100.0">1.0</parameter>
        <parameter id="BMT_gammaShape.s:pos3" name="stateNode">1.0</parameter>
        <parameter id="BMT_ProportionInvariable.s:pos3" lower="0.0" name="stateNode" upper="1.0">0.1</parameter>
        <stateNode id="hasInvariableSites.s:pos3" spec="parameter.IntegerParameter">1</stateNode>
        <stateNode id="hasGammaRates.s:pos3" spec="parameter.IntegerParameter">1</stateNode>
        <stateNode id="hasEqualFreqs.s:pos3" spec="parameter.BooleanParameter">false</stateNode>
        <parameter id="BMT_frequencies.s:pos3" dimension="4" name="stateNode">0.25 0.25 0.25 0.25</parameter>
        <parameter id="bPopSizes.t:atp" dimension="10" lower="0.0" name="stateNode" upper="380000.0">380.0</parameter>
        <stateNode id="bGroupSizes.t:atp" spec="parameter.IntegerParameter" dimension="10">1</stateNode>
        <parameter id="ucldMean.c:atp" name="stateNode">0.007</parameter>
        <parameter id="ucldStdev.c:atp" lower="0.0" name="stateNode">0.001</parameter>
        <stateNode id="rateCategories.c:atp" spec="parameter.IntegerParameter" dimension="442">1</stateNode>
    </state>

    <init id="RandomTree.t:atp" spec="beast.evolution.tree.RandomTree" estimate="false" initial="@Tree.t:atp" taxa="@pos12">
        <populationModel id="ConstantPopulation0.t:atp" spec="ConstantPopulation">
            <parameter id="randomPopSize.t:atp" name="popSize">1.0</parameter>
        </populationModel>
    </init>

    <distribution id="posterior" spec="util.CompoundDistribution">
        <distribution id="prior" spec="util.CompoundDistribution">
            <distribution id="BayesianSkyline.t:atp" spec="BayesianSkyline" groupSizes="@bGroupSizes.t:atp" popSizes="@bPopSizes.t:atp">
                <treeIntervals id="BSPTreeIntervals.t:atp" spec="TreeIntervals" tree="@Tree.t:atp"/>
            </distribution>
            <distribution id="BMT_PropInvariablePrior.s:pos12" spec="beast.math.distributions.BMTPrior" count="@hasInvariableSites.s:pos12" x="@BMT_ProportionInvariable.s:pos12">
                <Beta id="Beta.4" name="distr">
                    <parameter id="RealParameter.85" lower="0.0" name="alpha" upper="0.0">1.0</parameter>
                    <parameter id="RealParameter.86" lower="0.0" name="beta" upper="0.0">4.0</parameter>
                </Beta>
            </distribution>
            <distribution id="BMT_PropInvariablePrior.s:pos3" spec="beast.math.distributions.BMTPrior" count="@hasInvariableSites.s:pos3" x="@BMT_ProportionInvariable.s:pos3">
                <Beta id="Beta.5" name="distr">
                    <parameter id="RealParameter.88" lower="0.0" name="alpha" upper="0.0">1.0</parameter>
                    <parameter id="RealParameter.89" lower="0.0" name="beta" upper="0.0">4.0</parameter>
                </Beta>
            </distribution>
            <distribution id="BMT_RatesPrior.s:pos12" spec="beast.math.distributions.NucleotideRevJumpSubstModelRatePrior" modelIndicator="@BMT_ModelIndicator.s:pos12" x="@BMT_Rates.s:pos12">
                <substModel id="RevJump.s:pos12" spec="NucleotideRevJumpSubstModel" modelIndicator="@BMT_ModelIndicator.s:pos12" rates="@BMT_Rates.s:pos12">
                    <frequencies id="BMTfreqs.s:pos12" spec="ModelFrequencies" empirical="false" frequencies="@BMT_frequencies.s:pos12" hasEqualFreqs="@hasEqualFreqs.s:pos12"/>
                </substModel>
                <Exponential id="BMT_RatesPrior.s:pos12x" name="distr"/>
            </distribution>
            <distribution id="BMT_RatesPrior.s:pos3" spec="beast.math.distributions.NucleotideRevJumpSubstModelRatePrior" modelIndicator="@BMT_ModelIndicator.s:pos3" x="@BMT_Rates.s:pos3">
                <substModel id="RevJump.s:pos3" spec="NucleotideRevJumpSubstModel" modelIndicator="@BMT_ModelIndicator.s:pos3" rates="@BMT_Rates.s:pos3">
                    <frequencies id="BMTfreqs.s:pos3" spec="ModelFrequencies" empirical="false" frequencies="@BMT_frequencies.s:pos3" hasEqualFreqs="@hasEqualFreqs.s:pos3"/>
                </substModel>
                <Exponential id="BMT_RatesPrior.s:pos3x" name="distr"/>
            </distribution>
            <prior id="BMT_freqsPrior.s:pos12" name="distribution" x="@BMT_frequencies.s:pos12">
                <distr id="Dirichlet.2" spec="beast.math.distributions.Dirichlet">
                    <parameter id="RealParameter.87" dimension="4" lower="0.0" name="alpha" upper="0.0">1.0 1.0 1.0 1.0</parameter>
                </distr>
            </prior>
            <prior id="BMT_freqsPrior.s:pos3" name="distribution" x="@BMT_frequencies.s:pos3">
                <distr id="Dirichlet.3" spec="beast.math.distributions.Dirichlet">
                    <parameter id="RealParameter.90" dimension="4" lower="0.0" name="alpha" upper="0.0">1.0 1.0 1.0 1.0</parameter>
                </distr>
            </prior>
            <distribution id="BMT_GammaShapePrior.s:pos12" spec="beast.math.distributions.BMTPrior" count="@hasGammaRates.s:pos12" x="@BMT_gammaShape.s:pos12">
                <Exponential id="Exponential.0" name="distr">
                    <parameter id="RealParameter.84" estimate="false" lower="0.0" name="mean" upper="0.0">1.0</parameter>
                </Exponential>
            </distribution>
            <distribution id="BMT_GammaShapePrior.s:pos3" spec="beast.math.distributions.BMTPrior" count="@hasGammaRates.s:pos3" distr="@Exponential.0" x="@BMT_gammaShape.s:pos3"/>
            <distribution id="MarkovChainedPopSizes.t:atp" spec="beast.math.distributions.MarkovChainDistribution" jeffreys="true" parameter="@bPopSizes.t:atp"/>
            <prior id="MeanRatePrior.c:atp" name="distribution" x="@ucldMean.c:atp">
                <LogNormal id="LogNormalDistributionModel.9" meanInRealSpace="true" name="distr">
                    <parameter id="parameter.hyperLogNormalDistributionModel-M-MeanRatePrior.c:atp" estimate="false" name="M">0.007</parameter>
                    <parameter id="parameter.hyperLogNormalDistributionModel-S-MeanRatePrior.c:atp" estimate="false" lower="0.0" name="S" upper="5.0">0.001</parameter>
                </LogNormal>
            </prior>
            <prior id="ucldStdevPrior.c:atp" name="distribution" x="@ucldStdev.c:atp">
                <LogNormal id="LogNormalDistributionModel.13" name="distr">
                    <parameter id="RealParameter.110" estimate="false" name="M">1.0</parameter>
                    <parameter id="RealParameter.111" estimate="false" lower="0.0" name="S" upper="5.0">1.25</parameter>
                </LogNormal>
            </prior>
        </distribution>
        <distribution id="likelihood" spec="util.CompoundDistribution" useThreads="true">
            <distribution id="treeLikelihood.pos12" spec="ThreadedTreeLikelihood" data="@pos12" tree="@Tree.t:atp">
                <siteModel id="BEASTModelTest.s:pos12" spec="BEASTModelTestSiteModel" gammaCategoryCount="4" hasGammaRates="@hasGammaRates.s:pos12" hasInvariantSites="@hasInvariableSites.s:pos12" proportionInvariant="@BMT_ProportionInvariable.s:pos12" shape="@BMT_gammaShape.s:pos12" substModel="@RevJump.s:pos12">
                    <parameter id="BMT_mutationRate.s:pos12" estimate="false" name="mutationRate">1.0</parameter>
                </siteModel>
                <branchRateModel id="RelaxedClock.c:atp" spec="beast.evolution.branchratemodel.UCRelaxedClockModel" clock.rate="@ucldMean.c:atp" rateCategories="@rateCategories.c:atp" tree="@Tree.t:atp">
                    <LogNormal id="LogNormalDistributionModel.c:atp" S="@ucldStdev.c:atp" meanInRealSpace="true" name="distr">
                        <parameter id="RealParameter.91" estimate="false" lower="0.0" name="M" upper="1.0">1.0</parameter>
                    </LogNormal>
                </branchRateModel>
            </distribution>
            <distribution id="treeLikelihood.pos3" spec="ThreadedTreeLikelihood" branchRateModel="@RelaxedClock.c:atp" tree="@Tree.t:atp">
                <data
id="pos3"
spec="FilteredAlignment"
data="@Talbus_ATPase6and8_noOutgroup"
filter="161-792\3,3-158\3"/>
                <siteModel id="BEASTModelTest.s:pos3" spec="BEASTModelTestSiteModel" gammaCategoryCount="4" hasGammaRates="@hasGammaRates.s:pos3" hasInvariantSites="@hasInvariableSites.s:pos3" proportionInvariant="@BMT_ProportionInvariable.s:pos3" shape="@BMT_gammaShape.s:pos3" substModel="@RevJump.s:pos3">
                    <parameter id="BMT_mutationRate.s:pos3" estimate="false" name="mutationRate">1.0</parameter>
                </siteModel>
            </distribution>
        </distribution>
    </distribution>

    <operator id="BMT_ModelTestOperator.s:pos12" spec="BMTMergeSplitOperator" modelIndicator="@BMT_ModelIndicator.s:pos12" rates="@BMT_Rates.s:pos12" substModel="@RevJump.s:pos12" weight="1.0"/>

    <operator id="BMT_Ratescaler.s:pos12" spec="BMTExchangeOperator" delta="0.15" modelIndicator="@BMT_ModelIndicator.s:pos12" rates="@BMT_Rates.s:pos12" substModel="@RevJump.s:pos12" weight="1.0"/>

    <operator id="BMT_gammaShapeScaler.s:pos12" spec="BMTScaleOperator" count="@hasGammaRates.s:pos12" parameter="@BMT_gammaShape.s:pos12" scaleFactor="0.5" weight="0.5"/>

    <operator id="BMT_ProportionInvariableScaler.s:pos12" spec="BMTScaleOperator" count="@hasInvariableSites.s:pos12" parameter="@BMT_ProportionInvariable.s:pos12" scaleFactor="0.5" weight="0.5"/>

    <operator id="BMT_hasGammaRatesFlipper.s:pos12" spec="BMTBirthDeathOperator" count="@hasGammaRates.s:pos12" rates="@BMT_gammaShape.s:pos12" weight="0.1"/>

    <operator id="BMT_hasInvariableSitesFlipper.s:pos12" spec="BMTBirthDeathOperator" count="@hasInvariableSites.s:pos12" rates="@BMT_ProportionInvariable.s:pos12" weight="0.1"/>

    <operator id="BMT_FreqsFlipOperator.s:pos12" spec="BitFlipOperator" parameter="@hasEqualFreqs.s:pos12" weight="0.1"/>

    <operator id="BMT_FrequenciesExchanger.s:pos12" spec="DeltaExchangeOperator" delta="0.01" weight="0.1">
        <parameter idref="BMT_frequencies.s:pos12"/>
    </operator>

    <operator id="BMT_ModelTestOperator.s:pos3" spec="BMTMergeSplitOperator" modelIndicator="@BMT_ModelIndicator.s:pos3" rates="@BMT_Rates.s:pos3" substModel="@RevJump.s:pos3" weight="1.0"/>

    <operator id="BMT_Ratescaler.s:pos3" spec="BMTExchangeOperator" delta="0.15" modelIndicator="@BMT_ModelIndicator.s:pos3" rates="@BMT_Rates.s:pos3" substModel="@RevJump.s:pos3" weight="1.0"/>

    <operator id="BMT_gammaShapeScaler.s:pos3" spec="BMTScaleOperator" count="@hasGammaRates.s:pos3" parameter="@BMT_gammaShape.s:pos3" scaleFactor="0.5" weight="0.5"/>

    <operator id="BMT_ProportionInvariableScaler.s:pos3" spec="BMTScaleOperator" count="@hasInvariableSites.s:pos3" parameter="@BMT_ProportionInvariable.s:pos3" scaleFactor="0.5" weight="0.5"/>

    <operator id="BMT_hasGammaRatesFlipper.s:pos3" spec="BMTBirthDeathOperator" count="@hasGammaRates.s:pos3" rates="@BMT_gammaShape.s:pos3" weight="0.1"/>

    <operator id="BMT_hasInvariableSitesFlipper.s:pos3" spec="BMTBirthDeathOperator" count="@hasInvariableSites.s:pos3" rates="@BMT_ProportionInvariable.s:pos3" weight="0.1"/>

    <operator id="BMT_FreqsFlipOperator.s:pos3" spec="BitFlipOperator" parameter="@hasEqualFreqs.s:pos3" weight="0.1"/>

    <operator id="BMT_FrequenciesExchanger.s:pos3" spec="DeltaExchangeOperator" delta="0.01" weight="0.1">
        <parameter idref="BMT_frequencies.s:pos3"/>
    </operator>

    <operator id="BayesianSkylineTreeScaler.t:atp" spec="ScaleOperator" scaleFactor="0.5" tree="@Tree.t:atp" weight="3.0"/>

    <operator id="BayesianSkylineTreeRootScaler.t:atp" spec="ScaleOperator" rootOnly="true" scaleFactor="0.5" tree="@Tree.t:atp" weight="3.0"/>

    <operator id="BayesianSkylineUniformOperator.t:atp" spec="Uniform" tree="@Tree.t:atp" weight="30.0"/>

    <operator id="BayesianSkylineSubtreeSlide.t:atp" spec="SubtreeSlide" tree="@Tree.t:atp" weight="15.0"/>

    <operator id="BayesianSkylineNarrow.t:atp" spec="Exchange" tree="@Tree.t:atp" weight="15.0"/>

    <operator id="BayesianSkylineWide.t:atp" spec="Exchange" isNarrow="false" tree="@Tree.t:atp" weight="3.0"/>

    <operator id="BayesianSkylineWilsonBalding.t:atp" spec="WilsonBalding" tree="@Tree.t:atp" weight="3.0"/>

    <operator id="popSizesScaler.t:atp" spec="ScaleOperator" parameter="@bPopSizes.t:atp" scaleFactor="0.75" weight="15.0"/>

    <operator id="groupSizesDelta.t:atp" spec="DeltaExchangeOperator" integer="true" weight="6.0">
        <intparameter idref="bGroupSizes.t:atp"/>
    </operator>

    <operator id="ucldMeanScaler.c:atp" spec="ScaleOperator" parameter="@ucldMean.c:atp" scaleFactor="0.5" weight="1.0"/>

    <operator id="ucldStdevScaler.c:atp" spec="ScaleOperator" parameter="@ucldStdev.c:atp" scaleFactor="0.5" weight="3.0"/>

    <operator id="CategoriesRandomWalk.c:atp" spec="IntRandomWalkOperator" parameter="@rateCategories.c:atp" weight="10.0" windowSize="1"/>

    <operator id="CategoriesSwapOperator.c:atp" spec="SwapOperator" intparameter="@rateCategories.c:atp" weight="10.0"/>

    <operator id="CategoriesUniform.c:atp" spec="UniformOperator" parameter="@rateCategories.c:atp" weight="10.0"/>

    <operator id="relaxedUpDownOperator.c:atp" spec="UpDownOperator" scaleFactor="0.75" weight="3.0">
        <up idref="ucldMean.c:atp"/>
        <down idref="Tree.t:atp"/>
    </operator>

    <logger id="tracelog" fileName="Talbus_ATPase6and8_noOutgroup.log" logEvery="8000" model="@posterior" sanitiseHeaders="true" sort="smart">
        <log idref="posterior"/>
        <log idref="likelihood"/>
        <log idref="prior"/>
        <log idref="treeLikelihood.pos12"/>
        <log id="TreeHeight.t:atp" spec="beast.evolution.tree.TreeHeightLogger" tree="@Tree.t:atp"/>
        <log idref="treeLikelihood.pos3"/>
        <log idref="RevJump.s:pos12"/>
        <log idref="BMT_ModelIndicator.s:pos12"/>
        <log idref="BMT_Rates.s:pos12"/>
        <log idref="BMT_gammaShape.s:pos12"/>
        <log idref="BMT_ProportionInvariable.s:pos12"/>
        <log idref="hasGammaRates.s:pos12"/>
        <log idref="hasInvariableSites.s:pos12"/>
        <log id="ActivePropInvariable.s:pos12" spec="beast.util.Script" argnames="BMT_ProportionInvariable hasInvariableSites" expression="BMT_ProportionInvariable * hasInvariableSites">
            <x idref="BMT_ProportionInvariable.s:pos12"/>
            <x idref="hasInvariableSites.s:pos12"/>
        </log>
        <log id="ActiveGammaShape.s:pos12" spec="beast.util.Script" argnames="BMT_gammaShape hasGammaRates" expression="BMT_gammaShape * hasGammaRates">
            <x idref="BMT_gammaShape.s:pos12"/>
            <x idref="hasGammaRates.s:pos12"/>
        </log>
        <log idref="hasEqualFreqs.s:pos12"/>
        <log idref="BMT_frequencies.s:pos12"/>
        <log idref="RevJump.s:pos3"/>
        <log idref="BMT_ModelIndicator.s:pos3"/>
        <log idref="BMT_Rates.s:pos3"/>
        <log idref="BMT_gammaShape.s:pos3"/>
        <log idref="BMT_ProportionInvariable.s:pos3"/>
        <log idref="hasGammaRates.s:pos3"/>
        <log idref="hasInvariableSites.s:pos3"/>
        <log id="ActivePropInvariable.s:pos3" spec="beast.util.Script" argnames="BMT_ProportionInvariable hasInvariableSites" expression="BMT_ProportionInvariable * hasInvariableSites">
            <x idref="BMT_ProportionInvariable.s:pos3"/>
            <x idref="hasInvariableSites.s:pos3"/>
        </log>
        <log id="ActiveGammaShape.s:pos3" spec="beast.util.Script" argnames="BMT_gammaShape hasGammaRates" expression="BMT_gammaShape * hasGammaRates">
            <x idref="BMT_gammaShape.s:pos3"/>
            <x idref="hasGammaRates.s:pos3"/>
        </log>
        <log idref="hasEqualFreqs.s:pos3"/>
        <log idref="BMT_frequencies.s:pos3"/>
        <log idref="BayesianSkyline.t:atp"/>
        <log idref="bPopSizes.t:atp"/>
        <log idref="bGroupSizes.t:atp"/>
        <log idref="ucldMean.c:atp"/>
        <log idref="ucldStdev.c:atp"/>
        <log id="rate.c:atp" spec="beast.evolution.branchratemodel.RateStatistic" branchratemodel="@RelaxedClock.c:atp" tree="@Tree.t:atp"/>
    </logger>

    <logger id="screenlog" logEvery="8000">
        <log idref="posterior"/>
        <log id="ESS.0" spec="util.ESS" arg="@posterior"/>
        <log idref="likelihood"/>
        <log idref="prior"/>
    </logger>

    <logger id="treelog.t:atp" fileName="$(tree).trees" logEvery="8000" mode="tree">
        <log id="TreeWithMetaDataLogger.t:atp" spec="beast.evolution.tree.TreeWithMetaDataLogger" branchratemodel="@RelaxedClock.c:atp" tree="@Tree.t:atp"/>
    </logger>

</run>

</beast>
